# Supplementary material for: (E)-5-(4-Chloro­benzyl­idene)-1-phenyl-4,5,6,7-tetra­hydro-1H-indazol-4-one: crystal structure and Hirshfeld surface analysis
Source: IUCrdata. 2021 Nov 16;6(Pt 11):x211195. doi: 10.1107/S2414314621011950 (PMC9462290; doi:10.1107/S2414314621011950)
Supplement: Supplementary file 1 [file x-06-x211195-sup1.cif]

##############################################################################
#                                                                            #
# This CIF contains the data for a data article accepted for                 #
# publication in IUCrData. It conforms to the requirements of                #
# Notes for Authors for IUCrData, and has been                               #
# peer reviewed under the auspices of IUCrData.                              #
#                                                                            #
# Full details of the Crystallographic Information File format               #
# are given in the paper "The Crystallographic Information File (CIF):       #
# a New Standard Archive File for Crystallography" by S. R. Hall, F. H.      #
# Allen and I. D. Brown [Acta Cryst. (1991), A47, 655-685].                  #
#                                                                            #
# The current version of the core CIF dictionary is obtainable from          #
# ftp://ftp.iucr.org/pub/cif_core.dic.                                       #
#                                                                            #
# Software is freely available for graphical display of the structure(s)     #
# in this CIF. For information consult the CIF software page                 #
# http://www.iucr.org/resources/cif/software.                                #
#                                                                            #
# This file may be used for bona fide research purposes within the           #
# scientific community so long as proper attribution is given to the data    # 
# article from which it was obtained.                                        #
#                                                                            #
##############################################################################
data_I
_audit_creation_method     SHELXL-2014
_chemical_name_systematic
;\
(<i>E</i>)-5-(4-Chlorobenzylidene)-1-phenyl-4,5,6,7-tetrahydro-1<i>H</i>-\
indazol-4-one
;
_chemical_name_common     ?
_chemical_formula_moiety     'C20 H15 Cl N2 O'
_chemical_formula_sum     'C20 H15 Cl N2 O'
_chemical_formula_iupac     'C20 H15 Cl N2 O'
_chemical_formula_weight     334.79
_chemical_melting_point     ?
_space_group_crystal_system     monoclinic
_space_group_name_H-M_alt     'C 2/c'
_space_group_name_Hall     '-C 2yc'
loop_
    _space_group_symop_operation_xyz
    'x, y, z'
    '-x, y, -z+1/2'
    'x+1/2, y+1/2, z'
    '-x+1/2, y+1/2, -z+1/2'
    '-x, -y, -z'
    'x, -y, z-1/2'
    '-x+1/2, -y+1/2, -z'
    'x+1/2, -y+1/2, z-1/2'
_cell_length_a     30.4808(16)
_cell_length_b     8.6604(5)
_cell_length_c     14.0457(7)
_cell_angle_alpha     90
_cell_angle_beta     115.071(2)
_cell_angle_gamma     90
_cell_volume     3358.4(3)
_cell_formula_units_Z     8
_cell_measurement_reflns_used     2246
_cell_measurement_theta_min     2.89
_cell_measurement_theta_max     23.48
_cell_measurement_temperature     293(2)
_exptl_crystal_description     'block'
_exptl_crystal_colour     'colourless'
_exptl_crystal_size_max     0.22
_exptl_crystal_size_mid     0.20
_exptl_crystal_size_min     0.16
_exptl_crystal_density_diffrn     1.324
_exptl_crystal_density_meas     ?
_exptl_crystal_density_method     ?
_exptl_crystal_F_000     1392
_exptl_absorpt_coefficient_mu     0.236
_exptl_absorpt_correction_type     none
_exptl_absorpt_process_details     ?
_exptl_absorpt_correction_T_min     ?
_exptl_absorpt_correction_T_max     ?
_exptl_special_details     ?
_diffrn_ambient_temperature     293(2)
_diffrn_radiation_type     MoK\a
_diffrn_radiation_wavelength     0.71073
_diffrn_radiation_source     'fine-focus sealed tube'
_diffrn_measurement_device_type     'Bruker SMART APEXII CCD'
_diffrn_measurement_method     '\w and \f scans'
_diffrn_detector_area_resol_mean     ?
_diffrn_reflns_number     42189
_diffrn_reflns_av_R_equivalents     0.0562
_diffrn_reflns_av_unetI/netI     0.0188
_diffrn_reflns_theta_min     3.161
_diffrn_reflns_theta_max     25.492
_diffrn_reflns_theta_full     24.998
_diffrn_measured_fraction_theta_max     0.995
_diffrn_measured_fraction_theta_full     0.969
_diffrn_reflns_limit_h_min     -36
_diffrn_reflns_limit_h_max     36
_diffrn_reflns_limit_k_min     -10
_diffrn_reflns_limit_k_max     10
_diffrn_reflns_limit_l_min     -16
_diffrn_reflns_limit_l_max     16
_refine_special_details
;
The hydrogen atoms were included in their geometrically calculated
positions and refined isotropically with C---H = 0.93 or 0.97 \%A and
<i>U</i>~iso~(H) = 1.2<i>U</i>~eq~(C).
;
_reflns_number_total     2949
_reflns_number_gt     2353
_reflns_threshold_expression     'I > 2\s(I)'
_refine_ls_structure_factor_coef     Fsqd
_refine_ls_matrix_type     full
_refine_ls_R_factor_all     0.0674
_refine_ls_R_factor_gt     0.0507
_refine_ls_wR_factor_gt     0.1237
_refine_ls_wR_factor_ref     0.1458
_refine_ls_goodness_of_fit_ref     1.121
_refine_ls_restrained_S_all     1.121
_refine_ls_number_reflns     2949
_refine_ls_number_parameters     218
_refine_ls_number_restraints     0
_refine_ls_hydrogen_treatment     constr
_refine_ls_weighting_scheme     calc
_refine_ls_weighting_details
              'w=1/[\s^2^(Fo^2^)+(0.0578P)^2^+3.7997P] where P=(Fo^2^+2Fc^2^)/3'
_atom_sites_solution_hydrogens     geom
_atom_sites_solution_primary     ?
_atom_sites_solution_secondary     ?
_refine_ls_shift/su_max     0.000
_refine_ls_shift/su_mean     0.000
_refine_diff_density_max     0.390
_refine_diff_density_min     -0.437
_refine_ls_extinction_method
;
SHELXL2018 (Sheldrick, 2015b)
;
_refine_ls_extinction_coef     0.0169(15)
_refine_ls_extinction_expression
                                  'Fc^*^=kFc[1+0.001xFc^2^\l^3^/sin(2\q)]^-1/4^'
loop_
    _atom_type_symbol
    _atom_type_description
    _atom_type_scat_dispersion_real
    _atom_type_scat_dispersion_imag
    _atom_type_scat_source
    'C' 'C' 0.0033 0.0016
                         'International Tables Vol C Tables 4.2.6.8 and 6.1.1.4'
    'H' 'H' 0.0000 0.0000
                         'International Tables Vol C Tables 4.2.6.8 and 6.1.1.4'
    'N' 'N' 0.0061 0.0033
                         'International Tables Vol C Tables 4.2.6.8 and 6.1.1.4'
    'O' 'O' 0.0106 0.0060
                         'International Tables Vol C Tables 4.2.6.8 and 6.1.1.4'
    'Cl' 'Cl' 0.1484 0.1585
                         'International Tables Vol C Tables 4.2.6.8 and 6.1.1.4'
_computing_data_collection
;
APEX2 (Bruker, 2009)
;
_computing_cell_refinement
;
SAINT (Bruker, 2009)
;
_computing_data_reduction
;
SAINT (Bruker, 2009)
;
_computing_structure_solution
;
SHELXT (Sheldrick, 2015a)
;
_computing_structure_refinement
;
SHELXL2018 (Sheldrick, 2015b)
;
_computing_molecular_graphics
;
ORTEP3 for Windows (Farrugia, 2012), Mercury (Macrae <i>et al.</i>,
2020) and
PLATON (Spek, 2020)
;
_computing_publication_material
;
SHELXL97 (Sheldrick, 2015b)
;
loop_
    _atom_site_type_symbol
    _atom_site_label
    _atom_site_fract_x
    _atom_site_fract_y
    _atom_site_fract_z
    _atom_site_U_iso_or_equiv
    _atom_site_adp_type
    _atom_site_calc_flag
    _atom_site_occupancy
    _atom_site_disorder_assembly
    _atom_site_disorder_group
    C C1 0.30506(10) 0.5737(4) 0.3310(2) 0.0788(9) Uani d 1 . .
    H H1 0.3008 0.6269 0.2702 0.095 Uiso calc 1 . .
    C C2 0.26559(11) 0.5226(5) 0.3465(3) 0.0966(12) Uani d 1 . .
    H H2 0.2345 0.5414 0.2953 0.116 Uiso calc 1 . .
    C C3 0.27141(10) 0.4449(4) 0.4359(3) 0.0853(9) Uani d 1 . .
    H H3 0.2445 0.4113 0.4450 0.102 Uiso calc 1 . .
    C C4 0.31708(10) 0.4167(3) 0.5118(2) 0.0706(7) Uani d 1 . .
    H H4 0.3212 0.3647 0.5729 0.085 Uiso calc 1 . .
    C C5 0.35712(9) 0.4656(3) 0.49759(19) 0.0580(6) Uani d 1 . .
    H H5 0.3881 0.4453 0.5487 0.070 Uiso calc 1 . .
    C C6 0.35095(8) 0.5440(3) 0.40771(17) 0.0531(6) Uani d 1 . .
    C C7 0.43290(9) 0.6267(3) 0.30115(16) 0.0558(6) Uani d 1 . .
    H H7 0.4422 0.6301 0.2461 0.067 Uiso calc 1 . .
    C C8 0.46319(8) 0.6698(3) 0.40535(15) 0.0466(5) Uani d 1 . .
    C C9 0.43539(8) 0.6472(2) 0.46043(15) 0.0447(5) Uani d 1 . .
    C C10 0.45229(8) 0.6841(3) 0.57428(15) 0.0490(5) Uani d 1 . .
    H H10A 0.4664 0.5931 0.6165 0.059 Uiso calc 1 . .
    H H10B 0.4252 0.7178 0.5882 0.059 Uiso calc 1 . .
    C C11 0.49020(8) 0.8128(3) 0.60228(17) 0.0536(6) Uani d 1 . .
    H H11A 0.4739 0.9090 0.5720 0.064 Uiso calc 1 . .
    H H11B 0.5055 0.8254 0.6780 0.064 Uiso calc 1 . .
    C C12 0.52910(8) 0.7832(3) 0.56429(16) 0.0460(5) Uani d 1 . .
    C C13 0.51238(8) 0.7266(3) 0.45363(16) 0.0480(5) Uani d 1 . .
    C C14 0.57663(8) 0.8010(3) 0.62150(17) 0.0503(5) Uani d 1 . .
    H H14 0.5962 0.7770 0.5876 0.060 Uiso calc 1 . .
    C C15 0.60225(8) 0.8534(3) 0.73111(17) 0.0483(5) Uani d 1 . .
    C C16 0.58651(9) 0.9775(3) 0.77156(18) 0.0545(6) Uani d 1 . .
    H H16 0.5589 1.0315 0.7278 0.065 Uiso calc 1 . .
    C C17 0.61102(9) 1.0221(3) 0.87534(19) 0.0599(6) Uani d 1 . .
    H H17 0.6002 1.1056 0.9011 0.072 Uiso calc 1 . .
    C C18 0.65138(9) 0.9423(3) 0.93968(19) 0.0617(7) Uani d 1 . .
    C C19 0.66861(9) 0.8207(3) 0.9027(2) 0.0666(7) Uani d 1 . .
    H H19 0.6962 0.7676 0.9473 0.080 Uiso calc 1 . .
    C C20 0.64429(8) 0.7783(3) 0.7983(2) 0.0595(6) Uani d 1 . .
    H H20 0.6563 0.6978 0.7725 0.071 Uiso calc 1 . .
    N N1 0.39190(7) 0.5928(2) 0.39106(13) 0.0502(5) Uani d 1 . .
    N N2 0.39011(8) 0.5812(2) 0.29111(14) 0.0588(5) Uani d 1 . .
    O O1 0.53879(6) 0.7264(2) 0.40725(12) 0.0669(5) Uani d 1 . .
    Cl Cl1 0.68147(4) 0.99499(12) 1.07100(6) 0.1050(4) Uani d 1 . .
loop_
    _atom_site_aniso_label
    _atom_site_aniso_U_11
    _atom_site_aniso_U_22
    _atom_site_aniso_U_33
    _atom_site_aniso_U_12
    _atom_site_aniso_U_13
    _atom_site_aniso_U_23
    C1 0.0585(16) 0.120(3) 0.0481(14) 0.0063(16) 0.0129(12) -0.0020(15)
    C2 0.0489(15) 0.156(3) 0.0687(19) -0.0017(18) 0.0097(14) -0.014(2)
    C3 0.0570(16) 0.119(3) 0.082(2) -0.0160(17) 0.0322(15) -0.0208(19)
    C4 0.0634(16) 0.0813(19) 0.0700(17) -0.0088(14) 0.0310(14) -0.0017(14)
    C5 0.0515(13) 0.0658(15) 0.0528(13) -0.0032(11) 0.0185(11) -0.0002(11)
    C6 0.0450(12) 0.0638(14) 0.0472(12) -0.0030(10) 0.0163(10) -0.0126(11)
    C7 0.0719(16) 0.0620(14) 0.0346(11) -0.0053(12) 0.0235(11) -0.0014(10)
    C8 0.0588(12) 0.0498(12) 0.0326(10) -0.0014(10) 0.0205(9) -0.0006(9)
    C9 0.0512(12) 0.0463(12) 0.0342(10) 0.0015(9) 0.0159(9) -0.0006(8)
    C10 0.0503(12) 0.0643(14) 0.0354(10) -0.0041(10) 0.0208(9) -0.0065(10)
    C11 0.0565(13) 0.0652(14) 0.0418(11) -0.0061(11) 0.0234(10) -0.0131(10)
    C12 0.0542(12) 0.0478(12) 0.0389(11) -0.0037(10) 0.0225(9) -0.0017(9)
    C13 0.0612(13) 0.0496(12) 0.0380(10) -0.0013(10) 0.0256(10) 0.0011(9)
    C14 0.0583(13) 0.0526(13) 0.0458(12) -0.0079(10) 0.0278(10) -0.0038(10)
    C15 0.0494(12) 0.0484(12) 0.0476(12) -0.0080(10) 0.0211(10) -0.0035(9)
    C16 0.0570(13) 0.0497(13) 0.0512(13) -0.0031(10) 0.0175(11) -0.0019(10)
    C17 0.0673(15) 0.0550(14) 0.0565(14) -0.0070(12) 0.0253(12) -0.0130(11)
    C18 0.0647(15) 0.0654(16) 0.0472(13) -0.0158(12) 0.0162(12) -0.0066(11)
    C19 0.0528(13) 0.0643(16) 0.0637(16) -0.0029(12) 0.0064(12) -0.0019(13)
    C20 0.0498(13) 0.0578(14) 0.0671(15) -0.0046(11) 0.0211(12) -0.0139(12)
    N1 0.0526(10) 0.0598(12) 0.0343(9) -0.0020(9) 0.0146(8) -0.0049(8)
    N2 0.0689(13) 0.0686(13) 0.0332(9) -0.0044(10) 0.0163(9) -0.0038(9)
    O1 0.0719(11) 0.0929(14) 0.0488(9) -0.0152(10) 0.0382(9) -0.0104(9)
    Cl1 0.1194(8) 0.1189(8) 0.0501(4) -0.0154(6) 0.0101(4) -0.0184(4)
_geom_special_details
;
 All esds (except the esd in the dihedral angle between two l.s. planes)
 are estimated using the full covariance matrix.  The cell esds are taken
 into account individually in the estimation of esds in distances, angles
 and torsion angles; correlations between esds in cell parameters are only
 used when they are defined by crystal symmetry.  An approximate (isotropic)
 treatment of cell esds is used for estimating esds involving l.s. planes.
;
loop_
    _geom_bond_atom_site_label_1
    _geom_bond_atom_site_label_2
    _geom_bond_site_symmetry_2
    _geom_bond_distance
    _geom_bond_publ_flag
    C1 C6 . 1.380(3) ?
    C1 C2 . 1.383(4) ?
    C1 H1 . 0.9300 ?
    C2 C3 . 1.367(5) ?
    C2 H2 . 0.9300 ?
    C3 C4 . 1.370(4) ?
    C3 H3 . 0.9300 ?
    C4 C5 . 1.384(3) ?
    C4 H4 . 0.9300 ?
    C5 C6 . 1.375(3) ?
    C5 H5 . 0.9300 ?
    C6 N1 . 1.428(3) ?
    C7 N2 . 1.312(3) ?
    C7 C8 . 1.410(3) ?
    C7 H7 . 0.9300 ?
    C8 C9 . 1.382(3) ?
    C8 C13 . 1.445(3) ?
    C9 N1 . 1.354(3) ?
    C9 C10 . 1.492(3) ?
    C10 C11 . 1.532(3) ?
    C10 H10A . 0.9700 ?
    C10 H10B . 0.9700 ?
    C11 C12 . 1.514(3) ?
    C11 H11A . 0.9700 ?
    C11 H11B . 0.9700 ?
    C12 C14 . 1.335(3) ?
    C12 C13 . 1.498(3) ?
    C13 O1 . 1.232(2) ?
    C14 C15 . 1.472(3) ?
    C14 H14 . 0.9300 ?
    C15 C20 . 1.389(3) ?
    C15 C16 . 1.393(3) ?
    C16 C17 . 1.382(3) ?
    C16 H16 . 0.9300 ?
    C17 C18 . 1.366(4) ?
    C17 H17 . 0.9300 ?
    C18 C19 . 1.373(4) ?
    C18 Cl1 . 1.737(2) ?
    C19 C20 . 1.384(3) ?
    C19 H19 . 0.9300 ?
    C20 H20 . 0.9300 ?
    N1 N2 . 1.385(2) ?
loop_
    _geom_angle_atom_site_label_1
    _geom_angle_atom_site_label_2
    _geom_angle_atom_site_label_3
    _geom_angle_site_symmetry_1
    _geom_angle_site_symmetry_3
    _geom_angle
    _geom_angle_publ_flag
    C6 C1 C2 . . 118.6(3) ?
    C6 C1 H1 . . 120.7 ?
    C2 C1 H1 . . 120.7 ?
    C3 C2 C1 . . 121.3(3) ?
    C3 C2 H2 . . 119.4 ?
    C1 C2 H2 . . 119.4 ?
    C2 C3 C4 . . 119.7(3) ?
    C2 C3 H3 . . 120.1 ?
    C4 C3 H3 . . 120.1 ?
    C3 C4 C5 . . 120.0(3) ?
    C3 C4 H4 . . 120.0 ?
    C5 C4 H4 . . 120.0 ?
    C6 C5 C4 . . 119.8(2) ?
    C6 C5 H5 . . 120.1 ?
    C4 C5 H5 . . 120.1 ?
    C5 C6 C1 . . 120.5(2) ?
    C5 C6 N1 . . 120.5(2) ?
    C1 C6 N1 . . 119.0(2) ?
    N2 C7 C8 . . 112.04(19) ?
    N2 C7 H7 . . 124.0 ?
    C8 C7 H7 . . 124.0 ?
    C9 C8 C7 . . 104.84(19) ?
    C9 C8 C13 . . 123.08(18) ?
    C7 C8 C13 . . 132.08(19) ?
    N1 C9 C8 . . 106.97(18) ?
    N1 C9 C10 . . 129.34(19) ?
    C8 C9 C10 . . 123.66(19) ?
    C9 C10 C11 . . 108.14(18) ?
    C9 C10 H10A . . 110.1 ?
    C11 C10 H10A . . 110.1 ?
    C9 C10 H10B . . 110.1 ?
    C11 C10 H10B . . 110.1 ?
    H10A C10 H10B . . 108.4 ?
    C12 C11 C10 . . 113.84(19) ?
    C12 C11 H11A . . 108.8 ?
    C10 C11 H11A . . 108.8 ?
    C12 C11 H11B . . 108.8 ?
    C10 C11 H11B . . 108.8 ?
    H11A C11 H11B . . 107.7 ?
    C14 C12 C13 . . 117.88(19) ?
    C14 C12 C11 . . 125.50(19) ?
    C13 C12 C11 . . 116.62(18) ?
    O1 C13 C8 . . 122.14(19) ?
    O1 C13 C12 . . 122.5(2) ?
    C8 C13 C12 . . 115.31(18) ?
    C12 C14 C15 . . 128.6(2) ?
    C12 C14 H14 . . 115.7 ?
    C15 C14 H14 . . 115.7 ?
    C20 C15 C16 . . 117.5(2) ?
    C20 C15 C14 . . 119.6(2) ?
    C16 C15 C14 . . 122.9(2) ?
    C17 C16 C15 . . 121.3(2) ?
    C17 C16 H16 . . 119.3 ?
    C15 C16 H16 . . 119.3 ?
    C18 C17 C16 . . 119.3(2) ?
    C18 C17 H17 . . 120.3 ?
    C16 C17 H17 . . 120.3 ?
    C17 C18 C19 . . 121.3(2) ?
    C17 C18 Cl1 . . 119.5(2) ?
    C19 C18 Cl1 . . 119.2(2) ?
    C18 C19 C20 . . 119.0(2) ?
    C18 C19 H19 . . 120.5 ?
    C20 C19 H19 . . 120.5 ?
    C19 C20 C15 . . 121.4(2) ?
    C19 C20 H20 . . 119.3 ?
    C15 C20 H20 . . 119.3 ?
    C9 N1 N2 . . 111.14(18) ?
    C9 N1 C6 . . 129.95(17) ?
    N2 N1 C6 . . 118.87(17) ?
    C7 N2 N1 . . 105.00(17) ?
loop_
    _geom_torsion_atom_site_label_1
    _geom_torsion_atom_site_label_2
    _geom_torsion_atom_site_label_3
    _geom_torsion_atom_site_label_4
    _geom_torsion_site_symmetry_1
    _geom_torsion_site_symmetry_2
    _geom_torsion_site_symmetry_3
    _geom_torsion_site_symmetry_4
    _geom_torsion
    _geom_torsion_publ_flag
    C6 C1 C2 C3 . . . . 0.3(5) ?
    C1 C2 C3 C4 . . . . 0.0(6) ?
    C2 C3 C4 C5 . . . . -0.6(5) ?
    C3 C4 C5 C6 . . . . 0.8(4) ?
    C4 C5 C6 C1 . . . . -0.4(4) ?
    C4 C5 C6 N1 . . . . -178.9(2) ?
    C2 C1 C6 C5 . . . . -0.1(4) ?
    C2 C1 C6 N1 . . . . 178.3(3) ?
    N2 C7 C8 C9 . . . . 0.0(3) ?
    N2 C7 C8 C13 . . . . -179.9(2) ?
    C7 C8 C9 N1 . . . . 0.5(2) ?
    C13 C8 C9 N1 . . . . -179.6(2) ?
    C7 C8 C9 C10 . . . . -177.5(2) ?
    C13 C8 C9 C10 . . . . 2.3(3) ?
    N1 C9 C10 C11 . . . . -150.9(2) ?
    C8 C9 C10 C11 . . . . 26.7(3) ?
    C9 C10 C11 C12 . . . . -48.7(3) ?
    C10 C11 C12 C14 . . . . -133.4(2) ?
    C10 C11 C12 C13 . . . . 45.5(3) ?
    C9 C8 C13 O1 . . . . 169.9(2) ?
    C7 C8 C13 O1 . . . . -10.2(4) ?
    C9 C8 C13 C12 . . . . -9.1(3) ?
    C7 C8 C13 C12 . . . . 170.7(2) ?
    C14 C12 C13 O1 . . . . -15.3(3) ?
    C11 C12 C13 O1 . . . . 165.8(2) ?
    C14 C12 C13 C8 . . . . 163.8(2) ?
    C11 C12 C13 C8 . . . . -15.1(3) ?
    C13 C12 C14 C15 . . . . -179.6(2) ?
    C11 C12 C14 C15 . . . . -0.8(4) ?
    C12 C14 C15 C20 . . . . 137.4(3) ?
    C12 C14 C15 C16 . . . . -43.2(4) ?
    C20 C15 C16 C17 . . . . -1.6(3) ?
    C14 C15 C16 C17 . . . . 179.0(2) ?
    C15 C16 C17 C18 . . . . -0.3(4) ?
    C16 C17 C18 C19 . . . . 1.3(4) ?
    C16 C17 C18 Cl1 . . . . -178.43(19) ?
    C17 C18 C19 C20 . . . . -0.3(4) ?
    Cl1 C18 C19 C20 . . . . 179.4(2) ?
    C18 C19 C20 C15 . . . . -1.7(4) ?
    C16 C15 C20 C19 . . . . 2.7(4) ?
    C14 C15 C20 C19 . . . . -177.9(2) ?
    C8 C9 N1 N2 . . . . -0.9(2) ?
    C10 C9 N1 N2 . . . . 177.0(2) ?
    C8 C9 N1 C6 . . . . 176.8(2) ?
    C10 C9 N1 C6 . . . . -5.3(4) ?
    C5 C6 N1 C9 . . . . -37.2(4) ?
    C1 C6 N1 C9 . . . . 144.3(3) ?
    C5 C6 N1 N2 . . . . 140.4(2) ?
    C1 C6 N1 N2 . . . . -38.1(3) ?
    C8 C7 N2 N1 . . . . -0.5(3) ?
    C9 N1 N2 C7 . . . . 0.9(3) ?
    C6 N1 N2 C7 . . . . -177.1(2) ?
loop_
    _geom_hbond_atom_site_label_D
    _geom_hbond_atom_site_label_H
    _geom_hbond_atom_site_label_A
    _geom_hbond_site_symmetry_A
    _geom_hbond_distance_DH
    _geom_hbond_distance_HA
    _geom_hbond_distance_DA
    _geom_hbond_angle_DHA
    C14 H14 O1 . 0.93 2.43 2.804(3) 104
    C5 H5 O1 5_666 0.93 2.53 3.320(3) 143
    C7 H7 O1 2_655 0.93 2.59 3.493(3) 163
    C17 H17 O1 6_576 0.93 2.40 3.260(3) 154
    C2 H2 Cl1 3_444 0.93 2.90 3.633(3) 137
_shelx_space_group_comment
;
The symmetry employed for this shelxl refinement is uniquely defined
by the following loop, which should always be used as a source of
symmetry information in preference to the above space-group names.
They are only intended as comments.
;
_shelx_estimated_absorpt_T_min     ?
_shelx_estimated_absorpt_T_max     ?
_shelx_hkl_file
;
  -4   0   0    0.30    0.50
  -4   0   0   -0.10    0.60
  -4   0   0    0.20    0.50
   4   0   0    0.00    0.60
   4   0   0    0.00    0.40
   4   0   0    0.00    0.50
  -4   0   0    0.10    0.50
   6   0   0 1173.78   55.69
  -6   0   0 1068.89   55.59
  -6   0   0 1098.89   55.29
  -6   0   0 1131.39   55.49
  -6   0   0 1081.59   55.59
   6   0   0 1079.59   55.69
   6   0   0 1099.69   55.69
   6   0   0 1031.50   55.19
   6   0   0 1105.69   55.29
   6   0   0 1046.30   55.49
  -6   0   0 1089.39   55.59
   8   0   0 1048.10   55.69
   8   0   0 1095.69   55.49
  -8   0   0 1044.80   55.59
  -8   0   0 1013.80   55.69
  -8   0   0 1065.79   55.29
  -8   0   0 1147.19   55.79
  -8   0   0 1086.39   55.69
   8   0   0 1179.78   55.49
   8   0   0 1056.09   55.09
   8   0   0 1114.79   55.79
 -10   0   0   18.40    2.90
 -10   0   0   22.40    2.90
  10   0   0   22.30    2.80
 -10   0   0   18.70    2.90
  10   0   0   18.50    2.40
  10   0   0   21.00    2.40
  10   0   0   20.10    2.90
  10   0   0   18.00    2.90
  10   0   0   20.20    2.80
 -10   0   0   26.00    2.80
  12   0   0  167.68   10.60
  12   0   0  167.38   10.90
  12   0   0  164.08   10.10
 -12   0   0  175.28   10.80
  12   0   0  159.38   11.60
 -12   0   0  158.68   10.70
 -12   0   0  198.98   10.80
 -12   0   0  159.18   10.80
  12   0   0  187.48   11.00
  12   0   0  187.08   10.30
 -14   0   0 1780.92   84.79
 -14   0   0 1682.53   84.89
  14   0   0 1566.74   84.69
  14   0   0 1721.63   85.19
  14   0   0 1480.55   83.79
  14   0   0 1757.22   84.29
  14   0   0 1577.94   84.49
 -14   0   0 1610.64   84.79
 -14   0   0 1527.95   84.99
  14   0   0 1780.62   85.09
  16   0   0   23.30    2.90
 -16   0   0   23.70    2.80
  16   0   0   29.40    4.20
 -16   0   0   31.70    4.20
 -16   0   0   26.10    3.20
  16   0   0   29.10    3.30
  16   0   0   26.00    3.40
  16   0   0   24.60    3.00
 -16   0   0   28.50    4.10
  16   0   0   30.40    4.10
  18   0   0    3.50    2.00
 -18   0   0    3.30    1.10
  18   0   0    4.10    2.60
  18   0   0    3.70    1.20
  18   0   0    5.30    2.30
 -18   0   0    5.20    1.90
 -18   0   0    5.00    2.60
 -18   0   0    2.50    1.30
 -18   0   0    3.60    2.60
 -20   0   0   53.49    7.20
  20   0   0   68.79    6.00
 -20   0   0   57.99    5.40
  20   0   0   55.49    5.20
  20   0   0   63.09    7.50
 -20   0   0   66.19    4.60
  20   0   0   56.49    5.00
  20   0   0   66.59    4.50
 -20   0   0   57.89    5.20
 -22   0   0   48.30    4.20
  22   0   0   42.80    4.90
  22   0   0   45.60    3.80
  22   0   0   40.70    4.30
 -22   0   0   45.60    5.10
 -22   0   0   49.99    4.20
  22   0   0   47.40    9.00
  24   0   0  621.64   37.30
 -24   0   0  599.24   37.40
 -24   0   0  708.23   35.20
 -24   0   0  677.43   37.50
  24   0   0  715.03   36.00
  24   0   0  679.23   37.20
 -26   0   0  270.27   17.10
 -26   0   0  269.77   15.10
  26   0   0  270.77   16.70
  26   0   0  271.07   15.50
  26   0   0  247.38   17.00
 -26   0   0  244.08   17.30
  28   0   0  157.58   13.70
  28   0   0  180.68   12.40
 -28   0   0  186.58   11.10
 -28   0   0  194.08   12.70
  28   0   0  182.08   11.30
 -30   0   0    3.40    3.10
  30   0   0    0.70    3.70
 -30   0   0   -5.50    2.90
 -32   0   0   76.89    7.20
  32   0   0   65.89    6.30
 -32   0   0   72.39    6.10
  -3  -1   0   20.90    1.80
  -3   1   0   25.30    2.00
  -5  -1   0   22.60    2.10
   5  -1   0   22.40    2.40
  -5  -1   0   20.90    2.30
  -5  -1   0   21.60    2.30
  -5  -1   0   19.90    2.30
   5  -1   0   24.00    2.20
  -5  -1   0   24.10    2.30
   5  -1   0   18.30    2.10
   5  -1   0   20.50    2.40
   5  -1   0   25.00    2.50
   5   1   0   19.90    2.50
  -5   1   0   22.20    2.30
  -5   1   0   22.70    2.40
   5   1   0   18.50    2.00
  -5   1   0   20.60    2.10
  -5   1   0   20.60    2.20
   5   1   0   19.70    2.20
   5   1   0   22.30    2.40
  -5   1   0   20.40    2.20
   5   1   0   20.70    2.50
  -5   1   0   22.40    2.40
   7  -1   0  477.25   25.60
  -7  -1   0  475.25   25.70
  -7  -1   0  477.45   26.10
  -7  -1   0  480.75   25.90
   7  -1   0  545.85   26.20
  -7  -1   0  519.15   26.10
  -7  -1   0  511.85   25.70
   7  -1   0  474.85   25.90
   7  -1   0  510.35   26.10
  -7  -1   0  520.95   26.60
  -7   1   0  486.25   26.00
   7   1   0  477.45   25.70
   7   1   0  471.75   26.00
  -7   1   0  469.15   25.60
  -7   1   0  479.45   25.70
  -7   1   0  472.85   26.00
   7   1   0  530.65   25.70
  -7   1   0  493.65   26.00
   7   1   0  485.35   26.00
   9  -1   0  325.17   18.00
  -9  -1   0  348.97   18.20
   9  -1   0  309.37   18.00
   9  -1   0  361.96   18.30
  -9  -1   0  308.17   18.10
   9  -1   0  297.87   17.80
  -9  -1   0  320.07   17.70
   9  -1   0  311.07   17.60
  -9  -1   0  335.27   17.70
  -9  -1   0  340.07   17.80
  -9  -1   0  324.87   17.90
  -9   1   0  318.07   18.00
  -9   1   0  334.77   18.00
  -9   1   0  330.67   18.10
  -9   1   0  352.96   18.00
   9   1   0  323.67   18.10
   9   1   0  329.67   18.10
   9   1   0  330.57   17.70
   9   1   0  347.57   17.80
  -9   1   0  286.77   18.00
  11  -1   0 4431.16  218.88
  11  -1   0 3973.50  219.38
  11  -1   0 4290.77  219.08
 -11  -1   0 4553.34  219.28
  11  -1   0 4783.12  219.88
 -11  -1   0 4092.49  219.58
 -11  -1   0 3959.30  219.08
 -11  -1   0 4463.35  219.58
 -11  -1   0 4265.47  219.68
 -11  -1   0 4299.07  219.18
  11  -1   0 4584.94  219.78
 -11   1   0 4657.93  219.58
  11   1   0 4582.44  219.78
 -11   1   0 4700.83  219.18
 -11   1   0 3775.92  219.68
  11   1   0 4246.18  219.58
  11   1   0 3978.90  219.08
 -11   1   0 4057.19  219.48
  11   1   0 4759.82  219.68
 -11   1   0 4393.66  219.58
  11   1   0 4612.54  219.28
 -13  -1   0    0.10    1.40
 -13  -1   0    2.00    1.90
  13  -1   0    4.00    2.40
 -13  -1   0    1.60    0.90
 -13  -1   0    1.60    1.10
  13  -1   0    0.60    1.40
  13  -1   0   -0.30    0.90
 -13  -1   0    1.20    1.10
  13  -1   0    1.30    1.60
  13  -1   0   -0.20    0.90
 -13  -1   0    0.50    1.90
  13  -1   0   -1.00    1.40
  13   1   0   -0.10    1.80
 -13   1   0    0.00    0.70
 -13   1   0    0.20    1.40
  13   1   0   -0.10    1.60
 -13   1   0    0.10    1.90
 -13   1   0    1.20    1.80
  13   1   0    1.30    1.70
  13   1   0    2.20    0.90
  13   1   0    0.40    1.10
 -15  -1   0   44.00    5.00
  15  -1   0   42.90    4.10
 -15  -1   0   47.90    4.00
  15  -1   0   50.29    4.40
 -15  -1   0   45.40    4.70
  15  -1   0   54.99    5.60
 -15  -1   0   44.50    3.80
 -15  -1   0   46.30    4.30
  15  -1   0   52.49    5.40
  15  -1   0   43.70    4.10
 -15  -1   0   55.89    5.10
 -15   1   0   52.79    5.40
 -15   1   0   43.60    4.40
  15   1   0   49.90    5.10
 -15   1   0   50.69    4.80
 -15   1   0   50.29    5.10
 -15   1   0   47.60    4.20
 -15   1   0   47.60    4.10
  15   1   0   41.10    4.00
  15   1   0   54.39    5.30
  15   1   0   50.19    4.00
  15   1   0   52.79    4.60
 -17  -1   0   28.10    4.80
  17  -1   0   32.30    3.70
 -17  -1   0   29.60    3.20
  17  -1   0   30.90    4.80
  17  -1   0   27.70    2.90
  17  -1   0   32.30    4.60
 -17  -1   0   26.30    3.10
 -17  -1   0   28.20    2.60
 -17  -1   0   29.00    4.20
  17  -1   0   33.00    2.80
 -17  -1   0   29.00    3.30
 -17  -1   0   29.60    3.80
  17  -1   0   25.00    2.60
 -17   1   0   27.40    2.90
 -17   1   0   24.70    3.10
  17   1   0   27.70    4.80
 -17   1   0   22.40    4.10
  17   1   0   33.10    3.00
  17   1   0   29.20    4.40
  17   1   0   26.00    3.10
 -17   1   0   35.10    4.40
  17   1   0   28.20    4.00
 -17   1   0   29.00    3.00
  17   1   0   29.20    2.70
 -19  -1   0   28.90    3.00
 -19  -1   0   27.20    2.80
 -19  -1   0   34.40    5.10
 -19  -1   0   23.90    2.80
  19  -1   0   25.50    2.60
  19  -1   0   20.40    2.60
  19  -1   0   28.00    3.80
 -19  -1   0   20.50    4.30
  19  -1   0   38.70    5.80
 -19  -1   0   27.20    3.20
  19   1   0   31.40    5.20
  19   1   0   29.50    4.40
 -19   1   0   27.50    3.30
 -19   1   0   24.80    2.50
 -19   1   0   26.00    2.90
  19   1   0   28.70    2.40
  19   1   0   22.90    3.30
  19   1   0   26.50    2.90
 -19   1   0   23.80    6.10
 -21  -1   0   86.39    5.90
  21  -1   0   79.99    6.60
 -21  -1   0   75.49    7.60
 -21  -1   0   92.19    8.90
  21  -1   0   80.59    6.30
  21  -1   0   84.09    6.00
  21  -1   0   92.29    7.20
 -21  -1   0   88.19    6.70
 -21  -1   0   82.89    7.20
 -21   1   0   79.39    7.20
  21   1   0   76.09    6.00
 -21   1   0   83.39    6.40
 -21   1   0   78.89    5.90
  21   1   0   89.49    5.80
  21   1   0   83.49    8.30
  21   1   0   73.49    7.20
  23  -1   0  311.07   17.10
 -23  -1   0  304.17   18.00
  23  -1   0  276.77   18.10
 -23  -1   0  264.57   18.30
 -23  -1   0  319.27   16.40
  23   1   0  298.47   16.80
  23   1   0  298.17   17.70
  23   1   0  284.77   18.40
 -23   1   0  289.27   18.20
 -23   1   0  268.07   18.50
 -23   1   0  302.37   16.50
 -25  -1   0    1.10    1.90
 -25  -1   0    1.50    2.70
  25  -1   0    0.20    2.20
 -25  -1   0    3.70    2.20
  25  -1   0    0.50    1.60
  25   1   0   -0.50    1.50
  25   1   0    0.40    1.90
 -25   1   0    4.70    2.80
  25   1   0   -1.20    2.00
 -25   1   0    2.70    2.30
 -25   1   0    2.30    1.90
 -27  -1   0   31.70    3.80
  27  -1   0   28.30    3.50
  27  -1   0   30.30    3.70
 -27  -1   0   34.00    4.20
 -27  -1   0   31.70    3.90
 -27   1   0   29.10    4.40
 -27   1   0   24.50    4.30
  27   1   0   24.40    3.30
 -27   1   0   31.80    4.40
  27   1   0   27.10    4.10
  27   1   0   30.00    3.30
 -29  -1   0    4.80    3.10
  29  -1   0    1.50    2.10
  29  -1   0    6.80    3.40
  29  -1   0    6.10    3.80
 -29  -1   0    4.00    2.80
 -29  -1   0    3.20    2.50
 -29   1   0    2.60    2.70
 -29   1   0    0.90    2.40
 -29   1   0   11.20    3.00
 -29   1   0   -0.60    2.30
  29   1   0    3.00    2.70
  29   1   0    7.90    2.60
  29   1   0    2.20    2.00
  31  -1   0    0.20    3.00
  31  -1   0    3.00    4.00
 -31  -1   0   -4.50    2.60
 -31  -1   0   -1.50    3.10
 -31  -1   0   -5.10    3.20
  31  -1   0   -1.60    2.50
 -31   1   0    3.10    3.10
 -31   1   0    6.10    2.80
 -31   1   0   -5.30    3.20
  31   1   0    1.40    2.80
 -31   1   0   -1.80    3.20
   0  -2   0 1810.92   92.59
   0  -2   0 2053.59   92.79
   0  -2   0 1813.82   92.49
   0  -2   0 1893.81   92.69
   0  -2   0 2051.19   92.89
   0  -2   0 1843.42   92.09
   0   2   0 1621.14   92.39
   0   2   0 1608.34   92.79
   0   2   0 1809.52   92.39
   0   2   0 1827.42   92.69
   0   2   0 1928.91   92.09
   0   2   0 1843.62   92.59
   0   2   0 1735.33   92.69
  -4  -2   0 4985.20  258.97
   4  -2   0 5190.08  258.97
   4  -2   0 5776.72  259.47
  -4  -2   0 4941.21  258.97
   4  -2   0 5289.87  258.97
   4  -2   0 5048.19  258.67
  -4  -2   0 5372.96  259.07
   4  -2   0 5376.76  258.87
   4  -2   0 5046.00  258.87
  -4  -2   0 4988.80  258.67
  -4  -2   0 4993.40  258.87
   4   2   0 4997.60  258.77
   4   2   0 4922.11  258.97
   4   2   0 5557.64  258.97
   4   2   0 4889.51  258.87
  -4   2   0 5115.09  258.87
  -4   2   0 5190.38  259.27
  -4   2   0 5131.79  259.17
  -4   2   0 4734.13  258.57
   4   2   0 5332.47  258.77
  -4   2   0 5453.95  259.07
   6  -2   0  125.29    7.80
   6  -2   0  120.99    7.20
  -6  -2   0  112.49    7.60
  -6  -2   0  131.09    7.70
   6  -2   0  119.99    7.70
  -6  -2   0  123.89    7.50
   6  -2   0  121.79    7.40
   6  -2   0  119.49    7.60
  -6  -2   0  113.29    7.40
   6  -2   0  114.09    7.40
   6   2   0  110.89    7.40
   6   2   0  106.49    7.80
  -6   2   0  127.19    7.60
  -6   2   0  116.19    7.50
   6   2   0  122.39    7.60
  -6   2   0  121.49    7.50
  -6   2   0  112.89    7.20
   6   2   0  125.99    7.10
   6   2   0  120.79    7.60
  -6   2   0  112.19    7.80
   6   2   0  122.49    7.40
  -8  -2   0    4.00    1.60
   8  -2   0    3.10    1.30
  -8  -2   0    8.10    2.20
   8  -2   0    3.60    1.70
  -8  -2   0    5.20    1.90
   8  -2   0    4.70    1.90
  -8  -2   0    3.50    1.40
   8  -2   0    4.40    1.50
  -8  -2   0    3.60    1.80
   8  -2   0    8.90    2.50
   8   2   0    5.20    1.70
  -8   2   0    3.80    1.60
   8   2   0    3.70    1.50
  -8   2   0    3.50    1.60
   8   2   0    4.60    1.90
   8   2   0    3.60    1.10
   8   2   0    2.80    1.70
   8   2   0    4.30    1.40
  -8   2   0    5.40    1.80
  -8   2   0    3.00    1.30
  -8   2   0    4.60    1.50
 -10  -2   0  757.22   37.60
  10  -2   0  654.93   37.00
 -10  -2   0  770.22   37.50
  10  -2   0  686.63   37.50
 -10  -2   0  610.44   37.00
  10  -2   0  732.03   37.50
 -10  -2   0  621.84   37.20
  10  -2   0  723.23   37.70
 -10  -2   0  754.92   37.00
 -10  -2   0  664.83   37.40
  10   2   0  692.33   37.40
  10   2   0  722.83   37.60
 -10   2   0  698.93   37.10
  10   2   0  754.92   36.80
  10   2   0  745.23   37.30
 -10   2   0  735.03   37.60
 -10   2   0  754.82   37.20
 -10   2   0  776.72   37.30
 -10   2   0  672.93   37.40
 -10   2   0  636.74   37.50
  10   2   0  689.13   36.40
  10   2   0  726.53   36.90
 -12  -2   0  265.37   15.60
  12  -2   0  269.67   16.20
 -12  -2   0  285.17   16.00
  12  -2   0  249.97   16.50
 -12  -2   0  255.57   17.00
 -12  -2   0  296.57   15.70
  12  -2   0  281.37   16.50
  12  -2   0  286.17   16.30
 -12  -2   0  250.97   15.90
 -12  -2   0  277.67   16.20
  12   2   0  265.87   16.00
 -12   2   0  271.57   16.20
 -12   2   0  273.47   15.30
 -12   2   0  286.57   15.90
 -12   2   0  287.77   16.30
  12   2   0  279.17   15.90
  12   2   0  261.37   15.50
 -12   2   0  299.27   15.90
  12   2   0  283.17   16.40
 -12   2   0  268.07   16.10
 -12   2   0  296.17   16.10
  14  -2   0  211.18   12.80
 -14  -2   0  213.78   12.00
  14  -2   0  183.08   11.50
 -14  -2   0  183.98   12.10
 -14  -2   0  191.38   12.40
  14  -2   0  189.48   11.00
  14  -2   0  176.38   11.80
 -14  -2   0  202.48   12.00
 -14  -2   0  192.98   10.90
  14  -2   0  204.08   12.70
 -14  -2   0  183.98   11.70
 -14  -2   0  203.98   12.30
  14   2   0  181.98   11.50
 -14   2   0  191.98   11.70
 -14   2   0  193.58   11.00
 -14   2   0  198.38   12.40
  14   2   0  210.18   12.20
  14   2   0  200.68   12.70
  14   2   0  183.08   12.00
 -14   2   0  177.48   12.00
 -14   2   0  203.78   12.00
 -14   2   0  185.88   12.20
 -14   2   0  198.18   12.30
  16  -2   0  152.38   10.60
 -16  -2   0  157.78   11.20
 -16  -2   0  157.28   10.80
 -16  -2   0  173.18   10.80
  16  -2   0  165.68    9.70
 -16  -2   0  157.28   10.50
 -16  -2   0  150.68   10.20
  16  -2   0  168.48   11.30
 -16  -2   0  169.38    9.50
 -16  -2   0  172.58   11.00
  16  -2   0  169.88   11.40
  16  -2   0  162.98   10.10
  16   2   0  172.48   10.90
 -16   2   0  169.68   10.80
 -16   2   0  157.88   11.20
 -16   2   0  155.28   10.60
  16   2   0  150.08   10.50
 -16   2   0  177.58   11.00
  16   2   0  164.38   10.10
 -16   2   0  151.38   10.60
 -16   2   0  155.48   10.10
 -16   2   0  163.18    9.50
  16   2   0  176.88   11.60
  18  -2   0    6.50    1.70
  18  -2   0    5.40    1.20
 -18  -2   0    8.40    1.70
  18  -2   0   14.20    2.80
  18  -2   0    9.20    2.80
 -18  -2   0   16.70    4.20
  18  -2   0   12.20    2.90
 -18  -2   0    9.00    1.90
 -18  -2   0   10.30    3.20
 -18  -2   0    7.10    2.10
  18   2   0   10.60    3.00
 -18   2   0   13.80    2.60
 -18   2   0   12.00    2.00
  18   2   0   10.40    1.90
 -18   2   0    9.30    2.40
 -18   2   0    7.30    2.70
 -18   2   0   12.80    1.90
  18   2   0    7.70    1.80
 -18   2   0    8.70    1.90
 -20  -2   0    2.90    2.90
  20  -2   0    2.60    2.30
 -20  -2   0    3.30    1.30
  20  -2   0    2.30    1.60
  20  -2   0    4.10    2.70
 -20  -2   0    3.80    1.50
 -20  -2   0    4.70    2.20
 -20  -2   0    0.00    1.60
 -20   2   0    1.40    1.20
 -20   2   0    3.50    2.40
  20   2   0    2.40    1.50
 -20   2   0    3.90    1.70
 -20   2   0    2.10    1.30
  20   2   0    4.30    1.40
 -20   2   0    1.80    2.20
  22  -2   0   40.90    4.60
  22  -2   0   51.69    5.70
 -22  -2   0   33.40    4.90
 -22  -2   0   41.80    4.30
  22  -2   0   41.90    5.10
 -22  -2   0   44.10    4.10
  22  -2   0   45.30    3.80
 -22  -2   0   50.49    4.50
 -22   2   0   49.99    3.90
 -22   2   0   42.50    4.90
  22   2   0   44.60    5.00
  22   2   0   45.10    4.00
 -22   2   0   53.89    4.70
 -22   2   0   38.10    4.80
  22   2   0   45.20    3.70
  24  -2   0  312.47   18.90
 -24  -2   0  318.57   19.70
 -24  -2   0  354.26   18.40
  24  -2   0  305.17   19.90
 -24  -2   0  346.17   20.10
 -24  -2   0  306.17   20.40
 -24   2   0  332.87   19.40
 -24   2   0  325.27   20.60
 -24   2   0  332.37   20.70
 -24   2   0  318.77   18.30
  24   2   0  320.37   20.50
  24   2   0  336.67   19.50
  24   2   0  346.17   18.80
 -26  -2   0   47.00    4.70
  26  -2   0   33.60    4.60
 -26  -2   0   40.40    4.00
  26  -2   0   30.20    5.10
 -26  -2   0   33.60    4.50
  26  -2   0   29.20    3.50
 -26   2   0   40.20    5.00
  26   2   0   30.50    3.50
 -26   2   0   34.50    4.50
  26   2   0   34.50    4.70
 -26   2   0   32.00    3.90
 -26   2   0   37.30    4.70
  26   2   0   41.20    4.10
 -28  -2   0    3.30    2.90
 -28  -2   0    1.70    2.20
 -28  -2   0    4.30    3.00
  28  -2   0    1.30    4.80
  28  -2   0   -1.70    3.70
  28  -2   0   -0.70    2.00
  28   2   0    6.90    2.40
 -28   2   0    4.00    3.10
 -28   2   0    5.20    2.40
 -28   2   0    0.00    2.40
  28   2   0   -2.60    2.00
  28   2   0    1.20    2.60
 -28   2   0    4.00    2.70
  30  -2   0   12.60    4.90
 -30  -2   0   22.90    4.20
 -30  -2   0   19.00    4.50
 -30  -2   0   16.70    4.10
  30  -2   0   23.80    4.20
  30   2   0   24.30    3.90
 -30   2   0   12.60    3.40
 -30   2   0   17.60    4.30
 -30   2   0   19.00    3.90
  30   2   0   18.90    4.00
 -32  -2   0   -5.70    3.50
 -32  -2   0    1.80    4.50
 -32  -2   0    0.30    4.00
  32  -2   0    7.10    4.60
  32  -2   0    1.80    3.40
  32   2   0   -2.60    2.60
  32   2   0    1.00    3.10
 -32   2   0    2.60    3.20
 -32   2   0   -2.50    3.20
  32   2   0   -0.40    3.60
 -32   2   0   -2.90    3.30
   1  -3   0 1151.88   60.69
  -1  -3   0 1229.28   60.89
  -1  -3   0 1163.38   60.69
   1  -3   0 1233.18   60.59
   1  -3   0 1250.67   60.99
  -1  -3   0 1197.38   60.59
  -1  -3   0 1187.28   60.79
  -1  -3   0 1221.38   60.69
   1  -3   0 1242.78   60.79
  -1  -3   0 1064.19   59.69
   1  -3   0 1149.19   59.79
  -1   3   0 1173.88   61.09
   1   3   0 1207.18   60.59
   1   3   0 1101.69   59.69
  -1   3   0 1258.27   60.39
   1   3   0 1078.19   60.29
  -1   3   0 1152.58   59.69
   1   3   0 1234.58   60.69
   1   3   0 1132.89   60.69
  -1   3   0 1273.17   60.59
  -1   3   0 1148.89   60.69
  -1   3   0 1072.59   60.29
  -1   3   0 1271.27   60.79
  -3  -3   0  119.09    7.70
  -3  -3   0  110.49    7.40
   3  -3   0  109.29    7.60
  -3  -3   0  112.59    7.60
   3  -3   0  110.79    6.80
   3  -3   0  132.79    7.80
   3  -3   0  115.79    7.80
   3  -3   0  109.59    7.30
  -3  -3   0  120.09    7.70
  -3  -3   0  109.39    7.40
  -3  -3   0  104.29    7.40
   3  -3   0  107.69    7.40
  -3   3   0  104.99    7.70
   3   3   0  118.99    6.60
  -3   3   0  125.19    7.40
  -3   3   0  125.79    7.40
   3   3   0  126.99    7.60
  -3   3   0  117.19    7.30
   3   3   0  118.89    7.40
  -3   3   0  119.39    7.60
   3   3   0  112.19    7.20
   3   3   0  110.59    7.60
  -3   3   0  112.29    7.60
   5  -3   0    1.50    1.50
  -5  -3   0    0.20    1.60
  -5  -3   0   -0.20    1.30
   5  -3   0    2.50    1.50
   5  -3   0   -0.30    1.50
  -5  -3   0   -1.30    1.40
   5  -3   0    1.20    1.50
   5  -3   0    0.80    1.30
   5  -3   0    0.30    1.60
   5  -3   0    1.40    1.30
   5   3   0   -0.10    1.40
  -5   3   0    3.40    1.50
   5   3   0   -0.10    1.50
   5   3   0   -0.50    1.10
  -5   3   0    0.00    1.50
  -5   3   0    0.80    1.40
   5   3   0   -1.10    1.40
  -5   3   0    0.80    1.40
  -7  -3   0 1553.84   87.29
  -7  -3   0 1508.45   87.69
   7  -3   0 1759.02   87.69
  -7  -3   0 1836.62   87.99
   7  -3   0 1704.33   87.79
   7  -3   0 1763.62   87.99
   7  -3   0 1860.21   87.89
  -7  -3   0 1559.24   87.69
   7  -3   0 1519.35   87.19
  -7  -3   0 1918.61   87.99
   7  -3   0 1822.42   88.39
  -7   3   0 1857.21   87.99
   7   3   0 1855.71   87.59
  -7   3   0 1478.05   87.99
   7   3   0 1682.33   87.79
  -7   3   0 1824.62   87.99
   7   3   0 1673.33   87.69
  -7   3   0 1714.33   87.69
   7   3   0 1638.64   87.19
   7   3   0 1713.83   87.79
   7   3   0 1849.31   88.09
  -9  -3   0 1808.12   97.89
  -9  -3   0 1755.72   97.69
   9  -3   0 1849.02   97.39
   9  -3   0 2044.70   98.49
   9  -3   0 1832.72   97.79
   9  -3   0 1717.03   97.79
  -9  -3   0 1931.71   96.79
  -9  -3   0 2081.79   98.09
   9  -3   0 2004.10   97.79
  -9  -3   0 2001.40   98.09
   9  -3   0 2005.70   97.99
   9   3   0 2198.68   98.49
   9   3   0 1700.13   97.69
  -9   3   0 2052.19   98.19
   9   3   0 1912.11   96.79
   9   3   0 1825.82   97.79
   9   3   0 2048.10   97.49
  -9   3   0 1745.13   97.59
  -9   3   0 2028.10   96.99
  -9   3   0 1974.20   97.99
   9   3   0 1988.30   97.89
  -9   3   0 1817.22   98.29
   9   3   0 1758.02   97.09
 -11  -3   0   58.79    4.60
  11  -3   0   54.39    4.70
  11  -3   0   63.99    5.50
  11  -3   0   67.09    5.90
 -11  -3   0   61.79    5.60
  11  -3   0   62.89    5.40
  11  -3   0   54.49    5.20
 -11  -3   0   61.69    4.50
 -11  -3   0   57.09    4.90
 -11  -3   0   59.59    5.70
  11  -3   0   56.09    4.70
 -11   3   0   52.69    4.90
 -11   3   0   68.19    5.30
  11   3   0   62.39    6.00
  11   3   0   56.79    4.90
  11   3   0   53.49    4.60
 -11   3   0   51.69    4.70
  11   3   0   61.49    4.50
 -11   3   0   57.69    4.90
 -11   3   0   62.99    4.50
 -11   3   0   61.49    4.70
 -11   3   0   65.59    5.50
  11   3   0   66.19    5.00
  11   3   0   63.59    5.40
 -11   3   0   65.89    5.80
  11   3   0   57.09    4.80
 -13  -3   0 1529.75   77.59
 -13  -3   0 1470.15   78.29
  13  -3   0 1500.25   77.89
  13  -3   0 1381.36   77.99
  13  -3   0 1513.95   76.59
  13  -3   0 1578.24   78.39
 -13  -3   0 1400.56   77.79
 -13  -3   0 1501.65   76.69
  13  -3   0 1580.04   78.79
 -13  -3   0 1403.46   78.19
 -13  -3   0 1354.06   77.89
 -13  -3   0 1638.04   78.39
 -13   3   0 1542.35   78.49
 -13   3   0 1368.16   78.39
  13   3   0 1712.43   78.89
 -13   3   0 1606.94   77.99
 -13   3   0 1606.44   76.89
  13   3   0 1517.65   76.89
  13   3   0 1637.04   77.49
 -13   3   0 1581.94   78.09
 -13   3   0 1382.06   78.09
  13   3   0 1469.25   78.19
  13   3   0 1572.94   78.19
 -13   3   0 1407.16   77.59
 -15  -3   0   10.20    2.70
  15  -3   0   14.30    3.70
  15  -3   0   15.00    2.30
  15  -3   0   10.50    2.90
 -15  -3   0   10.30    1.80
  15  -3   0   14.60    1.60
 -15  -3   0   17.50    3.50
  15  -3   0   13.10    2.10
 -15  -3   0   12.30    2.40
 -15  -3   0    9.30    3.00
 -15  -3   0   10.00    1.60
 -15  -3   0   11.10    1.90
 -15   3   0   10.30    1.80
 -15   3   0   14.30    3.50
 -15   3   0    6.30    2.60
 -15   3   0    9.80    1.80
  15   3   0   18.80    4.30
  15   3   0   14.50    1.90
 -15   3   0    9.80    2.60
  15   3   0   13.90    2.90
 -15   3   0   12.00    1.80
  15   3   0   10.80    3.10
 -15   3   0   10.30    3.10
  15   3   0    7.30    1.50
 -17  -3   0  207.48   15.00
 -17  -3   0  204.38   13.00
  17  -3   0  194.68   13.10
  17  -3   0  226.78   12.20
 -17  -3   0  228.68   13.30
  17  -3   0  212.58   12.80
 -17  -3   0  197.58   13.30
 -17  -3   0  205.38   13.00
 -17  -3   0  215.78   12.00
 -17   3   0  209.58   13.70
 -17   3   0  194.18   13.50
 -17   3   0  188.18   13.10
 -17   3   0  230.08   13.00
 -17   3   0  221.18   13.60
  17   3   0  195.78   12.40
  17   3   0  192.18   13.10
 -17   3   0  212.88   12.20
  17   3   0  229.58   12.90
 -19  -3   0    0.40    1.60
  19  -3   0   -0.40    1.60
 -19  -3   0   -4.50    2.00
  19  -3   0    2.00    2.00
 -19  -3   0   -0.50    1.30
  19  -3   0   -1.30    1.30
 -19  -3   0    3.40    2.70
 -19  -3   0   -3.00    1.70
 -19   3   0    0.40    2.50
 -19   3   0   -0.40    1.30
  19   3   0    2.30    2.00
 -19   3   0   -1.10    1.50
  19   3   0   -0.30    1.40
 -19   3   0   -2.90    2.30
  19   3   0    0.00    1.50
  21  -3   0    8.90    3.10
 -21  -3   0    3.10    2.40
 -21  -3   0    2.90    1.80
  21  -3   0   -0.50    1.80
  21  -3   0    5.70    2.50
 -21  -3   0    2.30    2.10
 -21  -3   0    5.30    3.40
 -21  -3   0    4.00    1.50
  21  -3   0    2.30    1.50
 -21   3   0    1.90    2.10
 -21   3   0    4.70    3.80
  21   3   0    4.30    1.60
  21   3   0    2.00    2.10
 -21   3   0    2.10    1.80
  21   3   0    1.80    1.90
 -21   3   0    1.20    2.60
 -21   3   0    1.80    1.50
  23  -3   0   56.49    5.10
  23  -3   0   53.49    4.60
 -23  -3   0   53.49    4.70
 -23  -3   0   53.49    5.30
 -23  -3   0   52.19    4.70
 -23  -3   0   52.99    5.10
  23  -3   0   63.29    5.60
 -23   3   0   51.79    5.70
  23   3   0   56.19    6.00
  23   3   0   55.59    5.80
 -23   3   0   46.10    5.00
  23   3   0   56.99    4.60
 -23   3   0   57.19    4.60
 -23   3   0   53.09    5.20
 -25  -3   0    0.50    2.40
 -25  -3   0   -2.60    2.90
  25  -3   0    0.10    2.50
  25  -3   0    0.40    3.30
 -25  -3   0   -2.50    2.20
 -25  -3   0    3.10    2.10
 -25   3   0    2.30    2.90
  25   3   0    2.50    2.30
 -25   3   0   -0.10    2.00
  25   3   0   -3.60    2.10
  25   3   0    0.20    3.20
 -25   3   0    2.60    2.20
 -25   3   0   -1.90    2.40
  27  -3   0    8.60    3.70
  27  -3   0    6.90    3.10
 -27  -3   0   14.40    3.90
 -27  -3   0   10.80    2.60
 -27  -3   0    6.10    3.10
  27  -3   0    8.80    2.20
 -27  -3   0    7.50    3.90
 -27   3   0    7.80    3.30
 -27   3   0    3.40    2.30
  27   3   0    6.00    2.40
 -27   3   0    5.80    3.30
 -29  -3   0   14.40    3.40
  29  -3   0   15.00    3.80
  29  -3   0   12.20    4.10
 -29  -3   0    9.40    2.70
 -29   3   0   11.90    2.70
 -29   3   0    8.30    3.00
 -29   3   0    6.30    2.80
 -29   3   0   10.50    3.60
  29   3   0    5.50    2.40
  29   3   0    7.70    2.70
  29   3   0    7.40    2.90
  31  -3   0   -3.30    3.40
 -31  -3   0   -2.50    3.70
  31  -3   0   -1.50    2.70
 -31  -3   0   -4.50    3.10
  31  -3   0   -1.40    3.60
 -31   3   0   -2.30    3.70
  31   3   0    2.00    3.10
  31   3   0   -2.80    3.20
 -31   3   0   -2.10    3.10
 -31   3   0   -5.70    3.20
   0  -4   0 1353.56   69.89
   0  -4   0 1413.36   71.29
   0  -4   0 1285.27   70.79
   0  -4   0 1376.46   71.09
   0  -4   0 1449.76   71.29
   0  -4   0 1516.05   70.89
   0   4   0 1442.06   71.19
   0   4   0 1364.76   69.79
   0   4   0 1413.96   70.99
   0   4   0 1504.45   70.69
   0   4   0 1288.17   70.99
   0   4   0 1312.97   70.69
   0   4   0 1217.08   71.09
   2  -4   0  157.18    9.60
  -2  -4   0  150.98    9.60
  -2  -4   0  164.48   10.20
   2  -4   0  165.18   10.30
   2  -4   0  139.59    8.80
   2  -4   0  160.38   10.40
  -2  -4   0  162.48   10.20
  -2  -4   0  170.68   10.00
  -2  -4   0  148.39   10.10
  -2  -4   0  147.39    9.70
   2  -4   0  149.88    9.80
   2   4   0  136.99    9.50
  -2   4   0  160.98    9.90
  -2   4   0  142.19    9.60
  -2   4   0  157.98   10.00
  -2   4   0  167.48    9.70
   2   4   0  147.09    9.60
   2   4   0  155.58    9.90
  -2   4   0  168.38    9.90
  -2   4   0  145.29    9.90
   2   4   0  154.68    8.60
   2   4   0  158.38   10.10
  -4  -4   0   58.39    5.70
   4  -4   0   63.39    4.90
  -4  -4   0   66.99    5.50
   4  -4   0   60.69    4.90
   4  -4   0   61.69    6.30
   4  -4   0   56.99    4.60
  -4  -4   0   52.69    4.70
   4  -4   0   63.69    4.90
   4  -4   0   63.99    5.70
  -4  -4   0   72.19    5.80
  -4  -4   0   60.39    4.80
   4   4   0   63.89    5.50
  -4   4   0   62.89    5.30
  -4   4   0   58.49    5.20
   4   4   0   59.89    5.30
  -4   4   0   62.29    5.40
  -4   4   0   61.69    5.40
   4   4   0   54.99    5.10
  -4   4   0   54.79    5.00
   4   4   0   55.59    4.80
   4   4   0   64.89    4.20
  -6  -4   0 1253.37   69.79
  -6  -4   0 1413.16   70.29
   6  -4   0 1274.77   69.09
   6  -4   0 1405.86   69.89
   6  -4   0 1331.17   69.89
   6  -4   0 1328.77   69.49
  -6  -4   0 1483.15   70.09
   6  -4   0 1384.46   70.59
   6  -4   0 1288.37   69.69
  -6  -4   0 1191.38   69.49
  -6  -4   0 1327.97   69.99
   6  -4   0 1448.66   70.09
   6   4   0 1340.27   70.19
  -6   4   0 1392.66   68.79
  -6   4   0 1313.07   69.69
   6   4   0 1359.96   69.89
   6   4   0 1257.47   69.49
  -6   4   0 1400.66   69.69
  -6   4   0 1417.56   70.19
   6   4   0 1378.56   69.09
   6   4   0 1375.46   69.69
   6   4   0 1492.15   70.29
  -6   4   0 1452.65   69.99
   6   4   0 1287.57   69.99
  -6   4   0 1225.48   70.29
  -8  -4   0   63.69    5.70
  -8  -4   0   56.99    4.70
   8  -4   0   64.69    5.10
  -8  -4   0   63.79    5.30
   8  -4   0   72.89    5.80
   8  -4   0   68.59    6.40
  -8  -4   0   54.69    4.80
   8  -4   0   70.59    5.00
  -8  -4   0   66.09    5.90
   8  -4   0   61.09    4.90
   8   4   0   66.89    5.30
   8   4   0   68.39    5.90
  -8   4   0   65.29    5.80
   8   4   0   69.09    6.20
   8   4   0   68.39    4.80
   8   4   0   70.49    5.70
  -8   4   0   65.79    5.50
   8   4   0   63.29    5.10
   8   4   0   61.59    4.90
 -10  -4   0   81.49    5.50
  10  -4   0   77.89    5.40
 -10  -4   0   79.99    6.60
 -10  -4   0   74.29    6.60
  10  -4   0   91.49    7.00
 -10  -4   0   65.59    5.60
  10  -4   0   78.99    5.90
  10  -4   0   68.79    5.80
  10  -4   0   81.29    6.70
 -10  -4   0   71.29    6.00
  10  -4   0   76.29    5.60
  10  -4   0   73.89    6.80
 -10   4   0   87.49    5.60
  10   4   0   77.79    5.50
 -10   4   0   84.39    5.80
  10   4   0   73.19    5.90
  10   4   0   78.59    6.20
 -10   4   0   70.79    6.20
  10   4   0   79.99    5.90
  10   4   0   73.99    5.70
  10   4   0   80.29    6.80
 -10   4   0   77.39    6.60
 -10   4   0   92.09    7.20
  10   4   0   80.09    6.50
  12  -4   0   52.59    5.50
  12  -4   0   49.99    3.90
  12  -4   0   44.70    5.70
 -12  -4   0   57.99    4.40
  12  -4   0   41.90    3.70
  12  -4   0   40.20    3.80
 -12  -4   0   44.00    5.40
 -12  -4   0   37.70    4.10
  12  -4   0   45.40    5.30
 -12  -4   0   47.20    4.00
 -12  -4   0   48.20    5.70
  12   4   0   45.80    5.20
 -12   4   0   51.29    4.30
 -12   4   0   52.99    5.70
  12   4   0   49.00    5.80
 -12   4   0   42.20    3.90
 -12   4   0   53.79    5.00
  12   4   0   54.09    4.90
  12   4   0   47.60    4.10
  12   4   0   44.50    4.20
  12   4   0   42.50    3.80
  12   4   0   48.20    4.60
 -12   4   0   36.80    3.90
 -12   4   0   43.40    5.80
  14  -4   0    1.90    1.10
  14  -4   0    2.20    1.30
  14  -4   0   -1.90    1.30
 -14  -4   0    0.20    1.40
  14  -4   0   -3.10    2.20
  14  -4   0    2.50    1.70
 -14  -4   0    2.80    2.80
 -14  -4   0    0.40    1.30
 -14  -4   0   -0.20    2.10
  14  -4   0    2.70    3.00
  14   4   0    0.40    1.10
  14   4   0   -0.20    1.70
  14   4   0   -3.80    2.10
 -14   4   0    4.00    2.80
  14   4   0    5.10    3.30
 -14   4   0    2.80    2.30
 -14   4   0    5.10    2.50
 -14   4   0    0.80    1.10
  14   4   0   -1.50    1.20
 -14   4   0    2.70    1.10
 -16  -4   0   55.39    4.60
  16  -4   0   64.49    4.80
 -16  -4   0   53.89    5.00
  16  -4   0   53.79    5.00
 -16  -4   0   63.39    4.90
  16   4   0   65.29    5.20
  16   4   0   65.09    5.20
  16   4   0   60.09    4.50
  16   4   0   64.19    5.60
 -16   4   0   56.39    5.00
  18  -4   0  355.06   20.10
 -18  -4   0  335.87   20.70
 -18  -4   0  307.27   20.10
 -18  -4   0  334.87   20.20
 -18  -4   0  355.16   19.00
  18  -4   0  344.17   19.50
  18  -4   0  353.16   18.80
  18  -4   0  300.57   20.50
 -18   4   0  355.76   19.80
 -18   4   0  359.46   19.90
 -18   4   0  336.87   21.40
  18   4   0  321.37   20.40
 -18   4   0  340.07   19.10
 -18   4   0  329.27   20.50
  18   4   0  347.07   19.30
  18   4   0  382.76   20.00
  20  -4   0   16.30    3.40
  20  -4   0   15.50    2.70
 -20  -4   0   11.50    2.90
 -20  -4   0   18.00    4.70
 -20  -4   0   15.40    3.10
  20  -4   0   14.20    2.70
 -20  -4   0   15.90    3.10
 -20  -4   0   22.70    3.30
  20   4   0   10.30    2.60
 -20   4   0   15.90    2.70
 -20   4   0   19.00    3.60
 -20   4   0   24.90    5.20
 -20   4   0   13.50    3.30
 -20   4   0   17.00    3.20
  20   4   0   14.70    2.50
  20   4   0   22.90    4.60
 -22  -4   0  168.38   13.40
 -22  -4   0  166.78   10.30
  22  -4   0  166.08   10.90
  22  -4   0  163.88   10.40
 -22  -4   0  153.98   10.90
 -22  -4   0  148.59   11.50
 -22  -4   0  159.48   10.80
  22  -4   0  146.59   11.10
 -22   4   0  167.78   10.40
  22   4   0  158.38   10.10
 -22   4   0  165.58   12.00
 -22   4   0  162.08   10.50
  22   4   0  161.18   11.00
 -22   4   0  150.28   11.30
 -22   4   0  154.08   11.10
  22   4   0  154.58   11.50
 -24  -4   0    2.70    2.40
  24  -4   0   -0.40    2.30
 -24  -4   0   -2.30    2.90
 -24  -4   0   -0.80    2.10
  24  -4   0    2.20    2.00
 -24  -4   0    0.30    2.80
  24  -4   0   -1.90    2.90
 -24   4   0   -1.30    2.10
 -24   4   0    0.70    2.20
  24   4   0   -2.40    2.10
 -24   4   0   -1.00    3.00
 -24   4   0    2.60    2.60
  24   4   0   -3.40    2.20
 -26  -4   0   18.00    5.00
 -26  -4   0   19.40    4.00
 -26  -4   0   21.50    4.10
 -26  -4   0   17.60    4.20
  26  -4   0   14.00    3.80
  26   4   0   21.70    3.70
 -26   4   0   21.60    3.90
 -26   4   0   15.70    3.80
  26   4   0   14.30    4.00
 -26   4   0   15.60    4.70
 -28  -4   0    2.20    3.10
  28  -4   0   -0.30    3.30
  28  -4   0   -1.40    2.50
  28  -4   0    0.00    3.00
 -28  -4   0    1.00    2.80
 -28   4   0    2.60    3.40
 -28   4   0   -1.30    2.70
 -28   4   0   -2.00    2.70
 -28   4   0    9.80    4.80
  28   4   0   -1.70    2.80
  28   4   0    2.20    2.80
  30  -4   0   40.50    5.60
 -30  -4   0   37.70    4.60
 -30  -4   0   47.40    5.20
  30  -4   0   45.20    5.40
 -30  -4   0   38.30    5.00
  30  -4   0   49.00    6.30
 -30   4   0   38.00    6.70
  30   4   0   52.09    5.40
 -30   4   0   39.80    5.40
 -30   4   0   46.20    5.70
  30   4   0   44.40    5.60
  30   4   0   41.00    5.20
   1  -5   0 1145.79   62.89
  -1  -5   0 1130.29   62.59
  -1  -5   0 1278.77   62.79
   1  -5   0 1090.59   62.39
   1  -5   0 1272.77   63.49
   1  -5   0 1189.68   61.39
  -1  -5   0 1317.97   63.39
   1  -5   0 1261.27   63.19
  -1  -5   0 1188.48   62.89
  -1  -5   0 1284.97   63.39
  -1  -5   0 1165.38   62.79
  -1  -5   0 1146.89   61.29
   1   5   0 1286.27   62.29
   1   5   0 1289.67   62.99
   1   5   0 1242.78   62.99
   1   5   0 1213.68   61.49
  -1   5   0 1294.77   62.49
   1   5   0 1132.49   62.99
  -1   5   0 1121.09   62.69
  -1   5   0 1118.79   63.09
  -1   5   0 1126.59   63.69
  -1   5   0 1263.97   62.89
  -1   5   0 1178.48   62.89
  -1   5   0 1226.58   61.49
   1   5   0 1138.49   62.79
   1   5   0 1230.48   61.19
   3  -5   0 1403.56   71.69
  -3  -5   0 1314.97   70.79
   3  -5   0 1275.17   71.29
  -3  -5   0 1239.28   70.79
   3  -5   0 1347.57   69.79
   3  -5   0 1341.77   70.79
  -3  -5   0 1378.76   71.39
  -3  -5   0 1306.67   71.09
   3  -5   0 1440.36   71.49
  -3  -5   0 1282.87   70.89
  -3  -5   0 1481.95   71.59
   3   5   0 1422.86   69.69
  -3   5   0 1442.56   71.49
  -3   5   0 1427.36   69.79
   3   5   0 1418.66   70.69
  -3   5   0 1430.06   71.09
   3   5   0 1385.36   71.09
   3   5   0 1347.57   71.29
  -3   5   0 1319.47   71.99
  -3   5   0 1280.77   71.39
   3   5   0 1438.46   70.39
   3   5   0 1373.66   71.09
  -3   5   0 1521.75   70.99
  -3   5   0 1254.07   70.89
   3   5   0 1355.16   69.39
  -5  -5   0   25.60    4.80
  -5  -5   0   27.50    2.90
   5  -5   0   29.10    2.70
  -5  -5   0   20.60    2.70
   5  -5   0   25.50    3.60
   5  -5   0   28.10    4.80
  -5  -5   0   31.80    4.70
   5  -5   0   28.20    3.00
   5  -5   0   30.40    4.50
  -5  -5   0   16.10    4.50
  -5  -5   0   24.80    2.50
   5   5   0   27.10    4.20
  -5   5   0   26.60    4.60
   5   5   0   28.70    4.50
  -5   5   0   26.40    3.10
  -5   5   0   29.10    3.20
  -5   5   0   27.70    4.30
   5   5   0   27.40    3.10
  -5   5   0   30.80    3.30
  -5   5   0   35.00    4.40
   5   5   0   24.60    3.20
   5   5   0   23.90    2.70
  -5   5   0   29.30    2.90
   5   5   0   24.60    3.30
  -7  -5   0   34.70    5.30
   7  -5   0   42.80    5.60
   7  -5   0   39.80    3.50
   7  -5   0   37.90    3.50
   7  -5   0   44.80    4.90
  -7  -5   0   36.00    5.00
  -7  -5   0   32.00    3.10
  -7  -5   0   27.60    3.00
  -7  -5   0   26.40    2.90
   7  -5   0   32.30    5.20
   7  -5   0   33.40    3.20
   7  -5   0   30.10    4.70
  -7   5   0   33.10    3.50
  -7   5   0   36.10    3.40
  -7   5   0   42.20    4.80
  -7   5   0   35.60    3.70
   7   5   0   31.90    3.40
  -7   5   0   31.40    4.70
   7   5   0   33.50    3.40
  -7   5   0   37.60    5.00
  -7   5   0   33.70    3.80
   7   5   0   35.10    4.70
   7   5   0   35.80    3.40
   7   5   0   33.40    4.30
   7   5   0   35.10    3.20
   9  -5   0   44.60    5.10
  -9  -5   0   34.50    3.20
  -9  -5   0   37.90    5.60
  -9  -5   0   37.90    3.40
   9  -5   0   37.00    5.20
   9  -5   0   47.10    4.00
   9  -5   0   37.80    7.00
   9  -5   0   36.80    3.30
  -9  -5   0   42.30    3.80
  -9  -5   0   37.90    5.90
   9  -5   0   30.40    3.30
   9  -5   0   41.00    3.90
   9   5   0   41.70    3.50
   9   5   0   38.20    5.80
  -9   5   0   39.20    3.90
   9   5   0   43.10    4.90
   9   5   0   42.80    3.60
  -9   5   0   35.80    4.20
   9   5   0   42.80    4.00
  -9   5   0   38.70    3.50
   9   5   0   33.40    5.10
  -9   5   0   39.60    5.70
   9   5   0   33.40    3.80
  -9   5   0   38.70    5.00
   9   5   0   41.90    3.90
 -11  -5   0 1452.95   69.99
 -11  -5   0 1338.77   68.09
 -11  -5   0 1312.97   69.59
  11  -5   0 1339.27   68.69
  11  -5   0 1295.07   68.69
  11  -5   0 1415.96   69.59
  11  -5   0 1378.26   69.59
 -11  -5   0 1237.78   69.29
  11  -5   0 1342.97   69.49
  11  -5   0 1267.97   69.39
  11   5   0 1203.48   69.39
 -11   5   0 1324.17   68.09
 -11   5   0 1295.77   69.09
 -11   5   0 1190.48   70.19
  11   5   0 1327.27   68.49
  11   5   0 1459.15   70.19
  11   5   0 1255.57   69.09
  11   5   0 1389.76   67.99
  11   5   0 1376.76   69.09
  13  -5   0   42.70    6.20
 -13  -5   0   39.50    3.90
 -13  -5   0   44.40    7.20
 -13  -5   0   44.50    4.30
 -13  -5   0   39.70    4.30
  13  -5   0   41.80    3.80
  13  -5   0   46.10    5.90
  13  -5   0   34.10    3.60
  13  -5   0   41.60    3.50
 -13   5   0   44.00    3.70
  13   5   0   40.20    4.00
  13   5   0   42.10    4.30
 -13   5   0   42.20    4.40
  13   5   0   45.60    4.90
  13   5   0   46.50    4.10
 -13   5   0   35.40    4.10
  13   5   0   41.50    3.30
  13   5   0   48.70    7.80
  15  -5   0    0.10    2.00
 -15  -5   0    0.20    1.90
  15  -5   0    0.70    1.50
 -15  -5   0    3.10    1.80
 -15  -5   0    4.30    2.60
  15  -5   0   -1.50    2.70
  15  -5   0    2.30    1.30
  15  -5   0   -1.50    1.90
  15   5   0   -1.00    2.10
  15   5   0   -0.50    1.60
  15   5   0    0.80    1.60
 -15   5   0   -1.80    2.80
 -15   5   0    5.00    2.00
  15   5   0    0.50    2.50
 -15   5   0    3.40    2.90
  15   5   0    0.20    1.40
 -15   5   0    0.10    1.30
  17  -5   0  121.29    7.60
  17  -5   0  113.69    8.20
  17  -5   0  105.29    8.80
  17  -5   0  120.49    7.90
 -17  -5   0  113.79    8.60
  17  -5   0  116.19    8.90
 -17  -5   0  128.09    8.30
 -17  -5   0  118.09    8.60
 -17  -5   0  114.79    9.20
 -17   5   0  121.59    9.60
  17   5   0  117.29    9.10
 -17   5   0  121.59    8.80
  17   5   0  114.89    7.60
  17   5   0  124.19    8.50
 -17   5   0  124.39    8.20
  17   5   0  109.49    9.10
  19  -5   0   49.80    4.30
  19  -5   0   61.89    5.00
  19  -5   0   45.90    5.40
  19  -5   0   47.20    5.20
 -19  -5   0   55.29    5.30
 -19  -5   0   52.59    5.30
 -19  -5   0   53.69    5.30
  19  -5   0   49.50    5.10
 -19  -5   0   58.49    4.80
 -19   5   0   52.99    4.50
  19   5   0   58.29    5.60
 -19   5   0   48.30    5.80
  19   5   0   58.19    4.20
 -19   5   0   45.80    5.80
  21  -5   0   62.99    5.70
 -21  -5   0   67.39    6.60
 -21  -5   0   73.59    6.00
  21  -5   0   62.99    5.80
  21  -5   0   70.09    5.50
 -21  -5   0   74.89    6.10
  21  -5   0   65.09    6.20
 -21  -5   0   65.59    5.80
  21  -5   0   53.59    5.00
  21   5   0   61.29    6.50
 -21   5   0   67.59    6.80
 -21   5   0   68.49    6.70
 -21   5   0   66.59    5.20
  21   5   0   66.39    4.80
 -23  -5   0   15.20    3.70
  23  -5   0   16.90    3.60
 -23  -5   0   14.30    3.70
 -23  -5   0   18.90    3.10
  23  -5   0   18.00    3.60
  23  -5   0    9.90    2.70
 -23  -5   0   18.70    3.80
 -23   5   0    9.50    2.40
 -23   5   0    8.20    2.30
  23   5   0   13.80    3.70
 -23   5   0   15.80    4.50
  23   5   0   13.00    3.20
  25  -5   0   15.40    4.00
 -25  -5   0   19.70    4.20
  25  -5   0   18.30    4.40
 -25  -5   0   12.10    3.10
  25  -5   0   22.20    4.00
 -25  -5   0   18.10    3.90
 -25   5   0   10.50    2.70
  25   5   0   15.40    4.10
 -25   5   0   10.50    2.80
  25   5   0   17.90    3.70
 -25   5   0   16.90    5.10
  27  -5   0   31.50    4.60
 -27  -5   0   41.10    4.70
  27  -5   0   34.00    4.40
 -27  -5   0   47.60    5.60
 -27  -5   0   42.60    5.10
  27  -5   0   34.30    5.10
  27  -5   0   31.40    4.80
  27  -5   0   47.90    5.80
  27   5   0   45.40    4.70
 -27   5   0   35.30    6.80
 -27   5   0   32.90    4.80
 -27   5   0   33.90    5.60
  27   5   0   42.40    4.50
   0  -6   0  122.09    7.90
   0  -6   0  127.79    8.60
   0  -6   0  121.19    9.00
   0  -6   0  122.09   10.40
   0  -6   0  137.49    8.90
   0  -6   0  115.69   10.60
   0   6   0  132.59    9.90
   0   6   0  131.09    8.90
   0   6   0  128.49    8.40
   0   6   0  137.09    8.20
   0   6   0  129.19    9.00
   2  -6   0   23.40    2.50
  -2  -6   0   22.40    2.50
  -2  -6   0   21.50    4.60
  -2  -6   0   29.00    4.80
   2  -6   0   22.00    4.90
  -2  -6   0   24.00    2.70
   2  -6   0   19.20    2.50
  -2  -6   0   19.50    2.60
   2  -6   0   24.80    3.40
   2   6   0   21.30    2.50
   2   6   0   19.70    3.00
   2   6   0   23.40    3.70
   2   6   0   22.10    2.40
  -2   6   0   19.20    2.50
  -2   6   0   21.00    3.30
   2   6   0   20.20    2.80
  -2   6   0   21.50    2.40
  -2   6   0   22.10    3.80
  -2   6   0   20.80    2.40
   2   6   0   20.90    4.80
  -2   6   0   18.30    4.40
  -4  -6   0    1.30    1.50
   4  -6   0    1.00    2.90
  -4  -6   0    0.50    2.50
   4  -6   0   -0.70    1.60
   4  -6   0   -1.50    1.50
  -4  -6   0    1.30    1.50
   4  -6   0    2.20    1.20
  -4  -6   0    2.10    2.50
  -4   6   0   -0.10    1.20
   4   6   0   -0.20    1.20
   4   6   0   -0.10    2.10
  -4   6   0    0.60    2.30
   4   6   0    0.50    2.00
  -4   6   0   -0.70    1.20
  -4   6   0    4.70    2.50
   4   6   0    1.70    1.20
  -4   6   0    3.30    3.30
  -6  -6   0    4.90    1.60
  -6  -6   0    4.10    1.40
   6  -6   0    3.70    1.40
   6  -6   0    1.20    1.30
   6  -6   0    4.90    3.10
  -6  -6   0    6.90    3.10
   6  -6   0    4.50    1.40
  -6  -6   0    3.70    2.60
  -6   6   0    4.40    2.60
  -6   6   0    4.90    3.10
   6   6   0    4.10    1.30
  -6   6   0    2.70    3.20
  -6   6   0    2.20    1.30
   6   6   0    1.80    1.50
  -6   6   0    2.60    1.30
   6   6   0    3.50    2.30
   6   6   0    6.90    1.80
  -8  -6   0  283.57   20.30
   8  -6   0  253.07   16.80
  -8  -6   0  318.87   17.80
   8  -6   0  289.47   17.30
   8  -6   0  249.97   16.10
   8  -6   0  285.77   15.70
  -8  -6   0  253.57   16.40
  -8  -6   0  252.37   16.60
   8  -6   0  288.77   17.90
  -8  -6   0  290.57   17.00
  -8   6   0  277.97   16.60
   8   6   0  300.17   15.50
   8   6   0  281.67   16.40
  -8   6   0  282.37   16.30
  -8   6   0  268.27   15.70
  -8   6   0  250.77   17.10
   8   6   0  288.37   15.60
   8   6   0  261.07   16.90
 -10  -6   0   32.50    6.40
 -10  -6   0   45.30    3.60
  10  -6   0   36.60    4.00
 -10  -6   0   35.00    4.20
  10  -6   0   38.00    3.70
  10  -6   0   34.30    3.20
  10  -6   0   27.60    5.70
  10  -6   0   38.90    7.10
  10  -6   0   33.80    3.10
 -10  -6   0   37.00    3.70
 -10   6   0   37.50    4.40
  10   6   0   37.00    3.60
  10   6   0   37.40    3.00
 -10   6   0   37.80    4.80
  10   6   0   38.00    4.10
  10   6   0   30.20    4.10
 -10   6   0   37.20    3.40
  10   6   0   34.50    4.30
 -12  -6   0   73.79    6.60
  12  -6   0   70.89    5.60
 -12  -6   0   84.49    6.60
 -12  -6   0   73.29    6.40
  12  -6   0   77.49    5.90
  12  -6   0   82.99    6.90
  12  -6   0   71.39    6.40
  12   6   0   85.09    6.20
  12   6   0   92.09    6.60
  12   6   0   79.59    6.10
 -12   6   0   81.39    5.90
  12   6   0   71.79    6.70
  12   6   0   82.69    5.60
 -12   6   0   80.79    6.50
 -12   6   0   79.19    7.30
  14  -6   0    1.90    1.50
  14  -6   0   -0.30    1.90
  14  -6   0   -0.50    3.20
  14  -6   0    0.20    1.80
 -14  -6   0    0.40    2.00
  14  -6   0    2.20    2.10
 -14  -6   0   -1.70    2.90
 -14   6   0    0.40    2.90
  14   6   0    3.00    1.70
  14   6   0   -2.80    1.60
  14   6   0    0.50    1.60
 -14   6   0    0.80    2.90
 -14   6   0   -0.90    1.60
  14   6   0   -1.60    2.90
  16  -6   0   20.00    3.50
  16  -6   0   17.90    2.70
 -16  -6   0   19.10    3.00
  16  -6   0   14.40    3.00
 -16  -6   0   23.90    3.30
 -16  -6   0   20.40    4.00
  16  -6   0   21.40    2.90
  16  -6   0   25.00    3.60
 -16   6   0   14.80    4.40
  16   6   0   19.40    4.00
 -16   6   0   26.80    3.90
  16   6   0   21.20    3.10
  16   6   0   20.90    3.00
 -18  -6   0    7.50    2.50
 -18  -6   0    7.20    4.00
  18  -6   0    2.00    2.00
  18  -6   0    1.40    2.40
  18  -6   0    5.50    2.20
  18  -6   0    3.00    2.70
  18  -6   0    4.90    2.00
 -18   6   0    1.80    1.90
 -18   6   0    2.20    3.50
  18   6   0    4.30    2.20
  18   6   0    5.10    4.10
 -18   6   0    6.10    2.20
 -20  -6   0   19.60    3.80
  20  -6   0   17.60    2.90
  20  -6   0   24.10    3.70
 -20  -6   0   19.90    3.40
  20  -6   0   15.00    3.30
 -20  -6   0   15.00    3.10
  20  -6   0   12.70    3.40
 -20  -6   0   11.40    3.50
 -20   6   0   13.80    4.20
  20   6   0   20.00    3.90
 -20   6   0   15.00    3.50
 -20   6   0   19.50    3.60
  20   6   0   13.20    3.10
  22  -6   0   15.20    4.10
 -22  -6   0   21.90    3.80
  22  -6   0   20.50    4.20
 -22  -6   0   17.60    3.40
  22  -6   0   17.60    4.00
  22  -6   0   25.70    4.00
  22  -6   0   25.60    4.10
 -22  -6   0   18.40    4.00
  22   6   0   15.70    3.60
 -22   6   0   13.60    3.80
 -22   6   0   22.10    4.20
  22   6   0   21.30    4.30
 -22   6   0   17.30    4.90
 -24  -6   0   23.90    4.30
 -24  -6   0   19.90    3.70
 -24  -6   0   26.60    4.80
 -24  -6   0   31.30    5.20
  24  -6   0   22.10    4.00
  24  -6   0   25.30    4.20
 -24   6   0   21.90    5.40
  24   6   0   20.30    4.60
 -24   6   0   29.40    4.60
 -24   6   0   18.60    4.30
  24   6   0   18.60    4.00
  26  -6   0    2.00    3.40
  26  -6   0    0.60    3.30
 -26  -6   0    1.80    3.90
 -26  -6   0    4.00    3.70
 -26  -6   0    4.70    3.10
 -26  -6   0    5.30    4.10
  26  -6   0    8.00    3.10
  26  -6   0    1.10    3.00
  26  -6   0    3.50    3.50
 -26   6   0   -0.30    2.90
  26   6   0    3.00    3.10
  26   6   0    7.80    3.00
 -26   6   0   -0.80    2.90
 -26   6   0    2.50    4.60
  -1  -7   0   22.70    2.90
   1  -7   0   18.60    3.50
  -1  -7   0   24.10    3.00
   1  -7   0   22.40    2.50
  -1  -7   0   19.10    3.10
   1  -7   0   19.80    3.20
   1   7   0   17.10    2.50
   1   7   0   23.10    3.30
  -1   7   0   15.80    2.30
  -1   7   0   16.60    3.30
  -1   7   0   22.00    4.60
   1   7   0   16.80    3.40
  -1   7   0   19.00    3.50
   1   7   0   16.30    4.20
  -3  -7   0  170.98   11.30
  -3  -7   0  142.29   10.60
  -3  -7   0  152.08   10.40
   3  -7   0  139.59   10.80
  -3  -7   0  151.28   10.90
   3  -7   0  147.09    9.40
   3  -7   0  163.28   10.10
   3   7   0  163.48    9.70
   3   7   0  138.29   10.60
   3   7   0  142.69    9.60
  -3   7   0  143.29   10.60
  -3   7   0  141.29   11.00
  -3   7   0  160.68    9.70
   3   7   0  150.58   10.30
  -3   7   0  156.78   13.00
  -3   7   0  160.78    9.80
   5  -7   0   -1.60    1.60
  -5  -7   0    3.70    3.60
   5  -7   0    1.10    1.50
  -5  -7   0   -2.20    1.80
   5  -7   0   -2.40    1.70
  -5  -7   0   -1.90    2.10
  -5  -7   0    1.90    2.00
   5   7   0   -0.40    1.50
   5   7   0    0.70    1.70
   5   7   0   -2.40    2.50
   5   7   0   -1.90    2.40
  -5   7   0   -1.50    2.50
  -5   7   0   -0.60    1.70
   5   7   0    0.40    1.40
  -5   7   0    0.40    1.50
  -7  -7   0   -2.20    1.60
   7  -7   0    2.00    1.60
  -7  -7   0   -2.30    3.70
  -7  -7   0    1.80    2.10
   7  -7   0    2.00    1.30
  -7  -7   0    2.40    2.00
   7  -7   0   -2.80    1.90
  -7   7   0    1.30    2.80
  -7   7   0   -2.50    1.70
   7   7   0    2.00    1.40
   7   7   0    0.80    1.60
   7   7   0    2.10    2.70
  -7   7   0   -1.00    1.60
   7   7   0    0.50    2.40
   7   7   0    0.10    1.50
   9  -7   0  164.48   10.30
   9  -7   0  169.58   11.50
  -9  -7   0  153.78   11.10
   9  -7   0  158.48    9.60
  -9  -7   0  146.49   10.80
  -9  -7   0  164.28   10.80
   9   7   0  157.78    9.50
   9   7   0  164.68   10.40
  -9   7   0  159.28   10.10
   9   7   0  157.78   10.00
   9   7   0  162.48    9.90
  -9   7   0  157.58   10.70
  -9   7   0  161.38   10.30
  -9   7   0  140.39   11.20
   9   7   0  135.29   11.00
 -11  -7   0  173.08   12.80
 -11  -7   0  193.78   13.00
 -11  -7   0  188.08   12.80
  11  -7   0  183.48   13.00
  11  -7   0  195.38   12.00
  11  -7   0  201.38   11.60
 -11   7   0  194.08   12.10
 -11   7   0  158.28   13.00
  11   7   0  195.98   11.70
  11   7   0  197.18   11.80
  11   7   0  189.08   12.40
  11   7   0  173.28   12.80
 -11   7   0  201.78   12.90
 -11   7   0  187.08   12.00
  11   7   0  217.08   11.60
  13  -7   0  249.48   14.20
 -13  -7   0  220.08   14.30
 -13  -7   0  244.88   15.40
  13  -7   0  221.88   14.90
  13  -7   0  225.58   15.10
  13  -7   0  226.98   13.80
 -13  -7   0  215.68   14.90
  13   7   0  219.38   15.30
 -13   7   0  243.98   15.10
  13   7   0  232.08   13.60
 -13   7   0  221.78   15.90
  13   7   0  223.48   14.60
 -13   7   0  217.58   15.40
 -13   7   0  236.08   14.20
  13   7   0  250.57   14.00
  13   7   0  225.38   13.80
  15  -7   0   97.79    7.50
 -15  -7   0  102.39    7.70
 -15  -7   0   92.89    8.10
 -15  -7   0   98.19    7.40
  15  -7   0   88.19    6.50
  15  -7   0   84.09    6.50
  15  -7   0   93.79    7.80
 -15   7   0   88.99    7.70
 -15   7   0  100.09    7.90
  15   7   0   97.29    7.40
  15   7   0   93.99    8.10
  15   7   0   80.59    6.40
 -15   7   0   96.29    7.70
  15   7   0   97.29    7.30
  15   7   0   95.59    7.60
 -17  -7   0   53.49    5.50
  17  -7   0   47.00    5.10
  17  -7   0   50.69    4.90
  17  -7   0   53.49    4.80
  17  -7   0   56.99    5.40
 -17  -7   0   43.20    6.60
 -17  -7   0   61.19    6.20
 -17   7   0   58.59    5.00
 -17   7   0   52.59    6.20
  17   7   0   51.89    4.70
  17   7   0   52.89    4.30
  17   7   0   59.29    5.90
  19  -7   0   15.10    3.90
  19  -7   0   16.80    3.70
 -19  -7   0   23.00    4.50
  19  -7   0   11.90    3.00
 -19  -7   0   19.10    4.40
  19  -7   0   20.00    3.60
  19   7   0   14.30    3.90
  19   7   0   10.90    2.80
 -19   7   0   15.30    4.60
 -19   7   0   16.90    3.80
 -19   7   0    9.40    2.50
  19   7   0   14.10    3.50
 -21  -7   0   23.20    3.80
 -21  -7   0   15.80    4.30
 -21  -7   0   26.80    4.90
  21  -7   0   28.70    4.00
  21  -7   0   22.90    4.40
  21  -7   0   22.70    4.70
  21  -7   0   27.00    4.30
 -21  -7   0   25.50    6.20
 -21   7   0   17.90    4.90
  21   7   0   26.20    3.90
  21   7   0   27.00    4.60
 -21   7   0   19.20    4.30
 -21   7   0   27.60    5.30
  23  -7   0   -1.90    2.70
  23  -7   0   12.50    4.70
 -23  -7   0   -2.00    3.40
 -23  -7   0    2.80    3.70
  23  -7   0    5.60    3.40
 -23  -7   0    5.40    3.90
 -23  -7   0    0.10    3.00
 -23   7   0    1.40    4.40
 -23   7   0    3.20    2.90
 -23   7   0   -2.90    3.00
  23   7   0   -1.50    3.20
  23   7   0    3.00    2.90
   0  -8   0   31.90    3.80
   0  -8   0   23.60    4.10
   0  -8   0   33.30    3.70
   0   8   0   26.20    3.20
   0   8   0   33.10    4.20
  -2  -8   0   -2.60    1.90
   2  -8   0   -1.60    2.40
  -2  -8   0    2.30    2.40
   2  -8   0    2.60    2.00
   2  -8   0   -0.30    1.80
   2  -8   0   -2.30    2.20
  -2  -8   0   -2.90    2.20
   2   8   0   -1.90    1.80
   2   8   0   -3.90    2.80
  -2   8   0   -2.20    1.90
  -2   8   0   -2.00    2.90
   4  -8   0    2.90    2.20
  -4  -8   0    1.90    2.40
   4  -8   0   -2.10    2.00
  -4  -8   0    5.40    2.30
  -4  -8   0   -1.00    1.90
   4   8   0    0.90    2.00
   4   8   0    3.70    4.10
  -4   8   0   -1.80    2.00
   4   8   0    5.90    3.00
  -4   8   0    4.70    3.20
  -4   8   0   -0.80    2.00
  -6  -8   0   35.90    4.40
  -6  -8   0   21.10    3.40
   6  -8   0   35.30    3.90
   6  -8   0   26.40    4.10
  -6  -8   0   28.40    4.00
   6  -8   0   27.20    2.80
   6   8   0   28.10    4.10
   6   8   0   26.10    3.50
  -6   8   0   27.30    4.00
  -6   8   0   24.20    3.60
   6   8   0   17.40    3.20
   6   8   0   32.70    5.50
  -6   8   0   20.10    3.50
  -6   8   0   22.50    4.40
   8  -8   0    6.00    1.70
  -8  -8   0    4.40    2.20
   8  -8   0    8.50    2.40
  -8  -8   0    9.20    2.60
  -8  -8   0    3.20    2.50
  -8   8   0    3.20    3.50
   8   8   0    5.90    2.30
  -8   8   0   12.00    3.50
   8   8   0    5.50    2.00
  -8   8   0    5.20    2.10
   8   8   0    6.10    2.00
  -8   8   0    5.40    2.10
   8   8   0   11.00    4.20
 -10  -8   0   20.70    3.30
  10  -8   0   24.00    3.60
  10  -8   0   15.10    3.00
 -10  -8   0   19.70    3.20
 -10   8   0   20.40    6.30
  10   8   0   16.90    3.30
  10   8   0   24.20    3.30
 -10   8   0   20.70    3.60
  10   8   0   21.30    4.00
  10   8   0   13.00    3.50
 -10   8   0   12.80    3.50
  10   8   0   17.70    4.70
  12  -8   0   -0.70    2.60
  12  -8   0    1.00    3.20
  12   8   0    3.70    3.20
  12   8   0    2.70    2.30
 -12   8   0    1.40    2.40
 -12   8   0    0.10    2.00
  12   8   0   -0.80    2.50
 -12   8   0    7.40    3.10
 -12   8   0    3.90    3.50
  12   8   0    2.60    2.90
 -14  -8   0    2.80    3.00
  14  -8   0   -1.30    2.20
  14  -8   0    1.10    2.60
  14  -8   0   -1.70    2.70
 -14  -8   0   -0.10    3.10
 -14  -8   0    2.20    4.20
 -14   8   0    7.30    3.80
 -14   8   0   -0.70    2.50
  14   8   0    5.80    2.40
  14   8   0   -2.10    2.50
  14   8   0    3.60    3.20
 -14   8   0   -0.10    2.70
 -14   8   0    0.60    2.40
  14   8   0    2.70    2.50
  16  -8   0   11.60    3.00
 -16  -8   0   11.40    4.40
 -16  -8   0   19.90    4.50
  16  -8   0   14.60    3.40
 -16   8   0    8.00    3.00
  16   8   0   13.80    3.80
  16   8   0   13.30    3.50
  16   8   0    8.80    2.70
 -16   8   0    6.10    2.60
  18  -8   0   -5.30    3.00
  18  -8   0    4.00    3.10
 -18  -8   0   -2.30    3.80
 -18  -8   0    1.30    3.20
  18  -8   0   -0.70    2.70
  18  -8   0   -1.00    3.10
  18   8   0   -5.70    4.40
 -18   8   0    2.00    4.20
  18   8   0   -3.20    2.70
 -18   8   0   -1.00    2.60
 -18   8   0   -4.60    2.80
  18   8   0   -0.40    2.70
  18   8   0   -5.00    3.50
 -20  -8   0   10.50    3.90
  20  -8   0    5.20    2.90
 -20  -8   0    5.30    3.40
  20  -8   0    3.10    3.60
  20  -8   0    5.90    3.00
 -20  -8   0   13.10    4.90
  20  -8   0    5.20    3.40
 -20   8   0   -1.30    3.00
 -20   8   0    3.80    4.40
  20   8   0    0.90    3.30
  20   8   0    1.70    3.00
  20   8   0   -0.50    3.80
 -20   8   0   -0.30    2.90
  -1  -9   0    5.90    2.90
   1  -9   0   -0.30    2.30
  -1  -9   0    8.70    3.10
  -1  -9   0    2.50    2.70
   1  -9   0    5.60    2.80
   1  -9   0    3.40    3.00
  -1   9   0   -1.60    2.30
  -1   9   0    5.20    3.50
   1   9   0   -2.20    2.20
  -1   9   0    2.50    2.20
   1   9   0    5.20    3.40
   1   9   0   -1.00    2.50
   3  -9   0    0.20    2.30
   3  -9   0    0.10    3.10
  -3  -9   0    8.20    3.10
  -3  -9   0    7.60    3.00
  -3  -9   0    3.10    3.00
  -3   9   0   -1.90    2.40
  -3   9   0   -0.60    3.50
   3   9   0    6.60    3.30
   3   9   0    2.80    2.30
   3   9   0   -0.80    3.60
   5  -9   0   -0.50    1.90
   5  -9   0   -0.50    2.90
  -5  -9   0   -3.50    3.10
  -5  -9   0   -1.50    2.90
  -5   9   0    1.20    4.80
   5   9   0    1.10    2.30
   5   9   0   -0.90    3.20
   5   9   0    2.30    2.30
  -5   9   0   -3.20    2.50
   7  -9   0    0.90    2.40
  -7  -9   0    4.60    3.10
   7  -9   0   -1.40    2.00
  -7  -9   0    5.80    3.30
  -7  -9   0    1.40    2.70
   7  -9   0    0.20    3.10
   7   9   0    2.60    2.40
   7   9   0    6.60    2.50
   7   9   0   10.30    3.60
  -7   9   0   -3.10    2.30
  -7   9   0    4.90    3.70
   9  -9   0   22.00    4.00
  -9  -9   0   17.60    4.50
   9  -9   0   12.80    3.50
  -9  -9   0   25.30    4.30
   9   9   0   24.90    3.80
  -9   9   0   21.80    4.10
  -9   9   0   12.80    4.30
   9   9   0   17.80    3.80
  11  -9   0   15.80    3.80
  11  -9   0   25.70    4.60
 -11  -9   0   18.00    4.60
  11  -9   0   23.40    4.20
 -11  -9   0   18.20    4.70
  11   9   0   18.80    4.10
  11   9   0   15.70    4.00
 -11   9   0   27.00    5.20
  13  -9   0    4.50    3.30
 -13  -9   0    1.20    3.70
  13  -9   0   -2.40    2.60
 -13  -9   0   10.10    4.80
 -13  -9   0    8.30    3.70
  13  -9   0   -2.80    2.80
  13   9   0    0.10    2.90
  13   9   0    5.30    2.70
 -13   9   0    8.90    4.30
  13   9   0    6.90    3.60
 -13   9   0    2.80    2.80
 -13   9   0    0.30    3.10
 -13   9   0    1.20    2.90
  15  -9   0    3.00    3.60
 -15  -9   0    0.10    3.90
 -15  -9   0   -0.10    4.80
  15  -9   0   -0.90    2.90
 -15   9   0   -1.20    4.20
  15   9   0    0.10    2.90
  15   9   0   -1.60    3.70
 -15   9   0   -5.60    4.40
 -15   9   0   -0.80    3.40
   0 -10   0   -4.60    3.40
   0 -10   0    6.30    3.90
   0 -10   0   -2.20    3.10
   0  10   0    0.40    3.50
  -2 -10   0   -5.00    2.90
  -2 -10   0    0.60    3.70
  -2 -10   0    3.50    3.90
   2 -10   0    3.90    3.90
   2 -10   0   -1.20    2.90
   2  10   0    4.10    2.90
   2  10   0   -2.80    2.80
  -2  10   0    1.50    3.50
   2  10   0   -0.90    3.50
  -2  10   0   -1.00    2.80
  -2  10   0   -3.60    2.80
   4 -10   0   -2.40    3.60
   4 -10   0    0.50    3.90
  -4 -10   0    0.50    3.80
   4 -10   0   -4.70    2.90
  -4 -10   0    1.60    3.90
  -4  10   0   -5.20    3.00
   4  10   0    0.60    3.40
   4  10   0   -3.00    3.00
  -4  10   0    2.40    3.70
  -4  10   0    2.50    3.00
   6 -10   0   -5.20    3.70
  -6 -10   0   -4.90    3.60
  -6 -10   0   -4.00    3.10
   6 -10   0   -4.40    3.00
   6  10   0   -1.20    3.60
   6  10   0   -3.80    3.00
  -6  10   0   -3.00    3.90
  -6  10   0   -1.50    3.10
   8 -10   0    6.80    3.10
  -8 -10   0    6.80    3.90
   8 -10   0   -6.80    3.90
   8  10   0   -4.10    3.00
  -8  10   0   -5.20    3.10
  32   0  -1    1.80    2.90
  32   0  -1   -2.00    2.50
 -32   0   1   -1.20    3.40
 -32   0   1    2.40    3.30
  30   0  -1    0.00    2.50
 -30   0   1   -3.40    2.70
 -30   0   1   -3.10    2.30
 -30   0   1    4.20    3.20
  30   0  -1   -2.30    2.60
  30   0  -1    1.80    2.10
 -28   0   1   -2.20    1.80
  28   0  -1   -2.40    2.30
  28   0  -1    0.20    2.30
 -28   0   1    1.70    2.90
 -28   0   1    3.40    2.40
  28   0  -1   -2.30    1.90
 -26   0   1   -2.00    1.70
  26   0  -1    0.60    1.60
  26   0  -1   -2.20    1.90
  26   0  -1   -2.30    2.00
 -26   0   1   -0.20    2.30
 -26   0   1   -2.00    2.70
  24   0  -1    1.50    2.00
 -24   0   1    1.30    2.00
  24   0  -1    0.80    2.30
 -24   0   1    0.10    2.50
 -24   0   1    1.90    2.50
 -24   0   1    2.80    1.50
 -22   0   1   -0.90    2.20
  22   0  -1    0.50    1.50
  22   0  -1   -0.30    1.20
 -22   0   1    0.50    1.20
  22   0  -1    0.90    2.80
 -22   0   1    0.90    1.60
  22   0  -1    1.70    1.70
 -20   0   1   -1.40    1.10
  20   0  -1   -1.70    1.00
 -20   0   1    0.20    1.40
  20   0  -1    1.20    2.50
  20   0  -1   -1.80    2.20
 -20   0   1   -1.20    2.70
 -20   0   1   -2.00    1.90
  18   0  -1    2.80    1.10
 -18   0   1    2.10    2.30
  18   0  -1    0.40    2.00
  18   0  -1    2.40    2.50
 -18   0   1   -0.60    1.20
  18   0  -1   -1.20    1.20
 -18   0   1   -2.90    1.70
 -18   0   1    0.40    2.30
  18   0  -1   -0.40    2.00
 -18   0   1    0.30    0.90
  18   0  -1   -0.20    0.90
  16   0  -1    0.00    1.70
  16   0  -1   -0.10    0.90
 -16   0   1    1.10    0.80
 -16   0   1   -0.20    1.90
 -16   0   1    0.20    1.90
  16   0  -1    2.60    2.20
 -16   0   1    1.40    1.10
  16   0  -1   -0.90    0.90
  16   0  -1    2.60    1.80
  16   0  -1    0.40    1.00
 -16   0   1    0.30    2.10
 -14   0   1    1.30    1.50
  14   0  -1   -0.10    1.70
  14   0  -1   -0.50    0.90
 -14   0   1    0.30    1.90
 -14   0   1    0.90    1.90
  14   0  -1    0.50    1.50
  14   0  -1    0.60    1.40
  14   0  -1   -1.20    1.90
 -12   0   1    0.10    1.10
  12   0  -1    0.30    2.60
 -12   0   1    0.20    1.20
  12   0  -1   -0.80    1.20
  12   0  -1   -1.20    1.40
 -12   0   1    0.30    1.40
  12   0  -1    0.50    1.30
 -12   0   1    2.60    1.80
  12   0  -1    0.00    1.50
  12   0  -1    0.90    1.60
  10   0  -1    0.60    1.20
 -10   0   1    0.00    1.50
  10   0  -1   -0.20    1.30
 -10   0   1    0.70    1.10
  10   0  -1   -0.10    1.50
  10   0  -1   -0.10    1.30
 -10   0   1    0.10    1.30
 -10   0   1   -0.90    1.30
  10   0  -1    0.70    1.20
   8   0  -1   -0.50    0.90
   8   0  -1    3.10    1.20
  -8   0   1    0.80    1.00
  -8   0   1    0.40    1.50
   8   0  -1    0.30    1.50
   8   0  -1    3.50    1.50
   8   0  -1    2.00    1.50
  -8   0   1    1.10    1.60
   6   0  -1   -0.30    1.00
   6   0  -1    0.20    1.10
  -6   0   1   -0.80    1.00
   6   0  -1    1.60    1.10
  -6   0   1    0.00    0.70
   6   0  -1    0.40    0.70
  -6   0   1   -0.30    1.00
  -6   0   1    0.30    1.10
   6   0  -1   -0.80    0.90
   4   0   1    1.00    1.00
   4   0   1    0.30    0.40
   4   0   1   -0.20    0.80
   4   0   1    0.00    0.60
  -4   0  -1   -0.50    0.90
   4   0   1    1.10    1.00
  -4   0  -1    0.20    0.40
  -4   0  -1    0.60    0.70
  -4   0  -1    0.70    1.00
   4   0   1   -0.10    0.70
  -4   0  -1    0.20    0.80
  -6   0  -1   -0.60    1.10
   6   0   1    0.10    1.50
  -6   0  -1    4.40    1.40
   6   0   1    3.50    1.40
  -6   0  -1    0.50    0.90
   6   0   1    0.20    0.60
   6   0   1   -0.80    1.10
   6   0   1   -0.50    0.80
  -6   0  -1    0.00    1.00
   8   0   1    0.70    1.30
  -8   0  -1    1.20    1.10
  -8   0  -1    0.20    1.30
   8   0   1   -0.50    0.90
  -8   0  -1   -0.30    1.10
  -8   0  -1    0.20    1.20
   8   0   1   -0.60    1.30
   8   0   1    0.20    1.30
   8   0   1   -1.50    1.00
  -8   0  -1   -0.80    1.00
  10   0   1    0.30    0.80
 -10   0  -1   -0.40    1.40
  10   0   1   -1.30    1.40
 -10   0  -1    1.10    1.50
  10   0   1    1.00    1.10
  10   0   1    0.60    1.30
 -10   0  -1   -0.90    1.30
  10   0   1   -1.10    0.90
 -10   0  -1    0.10    1.50
  10   0   1   -1.00    1.30
  12   0   1   -0.50    1.20
  12   0   1    0.50    1.50
 -12   0  -1    0.00    1.70
  12   0   1   -1.00    1.50
 -12   0  -1   -0.60    1.60
 -12   0  -1   -1.20    1.70
  12   0   1    1.10    0.90
  12   0   1    1.20    2.00
  14   0   1   -0.70    1.30
 -14   0  -1    1.50    2.00
  14   0   1   -0.30    1.60
 -14   0  -1   -0.20    2.00
 -14   0  -1   -0.40    1.00
 -14   0  -1   -1.10    0.80
  14   0   1    0.30    2.00
  16   0   1   -0.40    1.80
  16   0   1    0.60    2.00
  16   0   1   -0.10    1.20
 -16   0  -1    1.80    2.20
 -16   0  -1    0.70    2.20
  16   0   1    1.00    2.40
 -16   0  -1   -0.20    1.20
 -16   0  -1   -1.50    1.00
  16   0   1    1.00    1.00
  18   0   1    1.70    1.90
 -18   0  -1    1.00    2.70
  18   0   1   -0.40    2.40
 -18   0  -1   -1.40    1.30
  18   0   1   -2.30    1.30
  18   0   1   -1.90    1.20
 -18   0  -1   -3.00    2.20
 -18   0  -1   -1.80    1.10
  20   0   1    0.60    1.00
 -20   0  -1    1.40    1.30
 -20   0  -1   -0.10    2.00
  20   0   1   -2.20    1.40
 -20   0  -1    1.20    1.60
  20   0   1    5.00    2.80
 -22   0  -1   -1.50    2.00
 -22   0  -1    0.20    1.90
  22   0   1   -2.90    4.00
 -22   0  -1    0.00    1.50
  22   0   1    0.00    1.20
 -24   0  -1   -0.50    1.80
  24   0   1   -1.50    1.40
 -24   0  -1   -2.80    2.00
 -24   0  -1   -1.30    2.20
  24   0   1    1.90    1.90
  26   0   1    2.20    1.60
 -26   0  -1    2.60    2.60
 -26   0  -1    3.60    2.70
  26   0   1    3.50    2.20
  28   0   1   -1.40    1.90
 -28   0  -1    0.80    2.70
 -28   0  -1   -4.90    4.10
  28   0   1    3.80    3.70
  28   0   1   -1.30    2.70
 -28   0  -1    2.60    2.30
 -30   0  -1   -3.00    2.80
  30   0   1   -0.70    3.90
  30   0   1   -2.50    4.20
  30   0   1   -3.20    2.20
 -30   0  -1   -5.00    3.10
 -33  -1   1   -5.30    3.40
  33  -1  -1    1.30    3.60
 -33   1   1   -3.40    3.40
 -33   1   1   -4.30    3.00
  33   1  -1    2.30    3.10
  33   1  -1   -0.20    3.20
  33   1  -1    1.10    2.70
 -33   1   1    1.40    3.30
 -31  -1   1   10.20    3.50
 -31  -1   1   -1.00    2.50
  31  -1  -1   -1.80    2.90
  31  -1  -1   -1.50    2.40
 -31   1   1   -3.20    2.50
 -31   1   1   -1.90    3.70
 -31   1   1   -2.80    2.60
  31   1  -1   -3.30    3.30
 -31   1   1   -0.30    3.00
  31   1  -1    1.70    2.40
  31   1  -1    1.70    2.70
 -29  -1   1   -3.60    3.00
  29  -1  -1   -2.10    2.10
 -29  -1   1   -2.90    2.90
  29  -1  -1   -0.30    2.50
 -29  -1   1    2.30    2.20
 -29   1   1    0.00    3.00
 -29   1   1   -0.50    2.20
  29   1  -1   -3.00    2.10
 -29   1   1    4.00    3.00
  29   1  -1    1.60    2.60
  29   1  -1   -1.20    2.70
 -29   1   1    3.60    2.20
  27  -1  -1    4.20    2.50
 -27  -1   1    0.50    2.30
  27  -1  -1    0.30    2.40
 -27  -1   1   -2.40    2.80
 -27   1   1   -1.50    1.80
  27   1  -1   -0.60    2.30
  27   1  -1    3.10    2.20
  27   1  -1   -1.80    1.80
 -27   1   1   -2.40    2.60
 -27   1   1   -1.60    2.70
  25  -1  -1    0.40    2.00
 -25  -1   1    0.60    1.60
 -25  -1   1    2.50    2.20
  25  -1  -1    1.30    1.60
 -25  -1   1   -1.90    2.50
  25  -1  -1   -1.40    1.80
 -25   1   1    2.90    2.10
  25   1  -1    2.80    2.00
  25   1  -1    0.90    2.10
  25   1  -1    1.00    1.50
 -25   1   1    1.20    1.50
 -25   1   1    4.00    2.70
 -23  -1   1   63.99    6.30
 -23  -1   1   67.49    5.20
  23  -1  -1   56.09    5.90
 -23  -1   1   64.39    7.20
  23  -1  -1   52.29    5.90
 -23  -1   1   65.09    4.90
  23  -1  -1   60.49    4.70
 -23   1   1   59.39    6.30
  23   1  -1   59.79    5.10
 -23   1   1   65.49    5.10
  23   1  -1   61.49    7.40
  23   1  -1   65.79    4.70
  23   1  -1   47.70    5.50
 -23   1   1   60.49    5.10
 -21  -1   1  302.67   20.20
  21  -1  -1  353.46   20.40
 -21  -1   1  351.76   20.90
  21  -1  -1  318.07   20.10
 -21  -1   1  364.26   20.20
  21  -1  -1  361.36   20.10
  21  -1  -1  359.66   21.10
 -21  -1   1  345.47   20.00
 -21  -1   1  348.87   18.80
  21  -1  -1  348.77   19.70
  21   1  -1  350.56   20.20
  21   1  -1  322.07   20.40
 -21   1   1  367.56   19.00
 -21   1   1  298.37   20.50
 -21   1   1  344.17   20.30
  21   1  -1  339.17   19.50
  21   1  -1  373.56   21.00
 -19  -1   1   12.70    3.30
 -19  -1   1   17.10    4.30
 -19  -1   1   12.80    2.50
  19  -1  -1    9.50    1.70
 -19  -1   1   11.30    1.90
 -19  -1   1   11.60    3.90
  19  -1  -1   16.70    3.90
  19  -1  -1   13.60    1.80
  19  -1  -1    9.30    4.50
  19  -1  -1   10.30    2.20
  19  -1  -1    8.60    2.40
 -19   1   1   10.30    2.40
  19   1  -1   11.60    1.70
  19   1  -1    9.60    3.40
 -19   1   1    7.70    1.90
 -19   1   1   10.90    3.40
 -19   1   1   10.60    1.70
  19   1  -1   12.00    2.10
 -19   1   1    8.00    2.80
  19   1  -1   12.60    3.20
 -17  -1   1  329.97   19.30
 -17  -1   1  355.86   19.40
  17  -1  -1  345.17   20.30
  17  -1  -1  365.66   19.50
  17  -1  -1  377.46   20.30
 -17  -1   1  352.46   18.50
  17  -1  -1  328.67   19.10
  17  -1  -1  327.97   19.50
 -17  -1   1  344.17   19.40
 -17  -1   1  334.47   20.10
 -17  -1   1  328.17   19.80
  17  -1  -1  339.77   19.70
 -17  -1   1  368.16   20.00
  17   1  -1  334.97   20.10
 -17   1   1  358.56   20.10
 -17   1   1  330.97   19.80
 -17   1   1  296.37   19.70
  17   1  -1  323.87   19.70
  17   1  -1  317.87   19.00
  17   1  -1  372.46   20.00
  17   1  -1  370.06   19.70
 -17   1   1  356.26   18.50
  17   1  -1  325.87   19.40
 -17   1   1  328.87   19.50
 -15  -1   1  146.89    8.50
 -15  -1   1  153.68    9.70
 -15  -1   1  136.39    9.40
 -15  -1   1  156.98    9.30
 -15  -1   1  136.09    9.00
  15  -1  -1  153.48   10.00
  15  -1  -1  140.09    9.00
  15  -1  -1  119.29    9.10
 -15  -1   1  153.88    9.90
  15  -1  -1  157.88    9.30
 -15  -1   1  137.89   10.60
  15  -1  -1  141.19    9.20
  15  -1  -1  139.99    9.80
  15   1  -1  138.69    9.10
 -15   1   1  145.99    8.50
  15   1  -1  151.88    9.50
 -15   1   1  138.69    9.30
  15   1  -1  159.08    9.70
 -15   1   1  128.29    9.10
 -15   1   1  147.99    9.80
 -15   1   1  146.69    9.60
 -15   1   1  126.09    9.40
  15   1  -1  149.39   10.00
  15   1  -1  138.49    9.40
 -13  -1   1  150.68    9.50
  13  -1  -1  141.29    9.50
  13  -1  -1  155.08   10.20
 -13  -1   1  160.68    9.80
  13  -1  -1  168.48   10.00
 -13  -1   1  149.29    9.70
 -13  -1   1  163.78    9.60
 -13  -1   1  152.98   10.10
  13  -1  -1  149.49    9.60
 -13  -1   1  143.79    9.60
  13  -1  -1  139.59    9.70
  13   1  -1  160.58    9.60
 -13   1   1  160.08    9.60
  13   1  -1  160.98   10.00
 -13   1   1  137.09    9.60
 -13   1   1  153.08    9.90
  13   1  -1  173.08    9.80
  13   1  -1  149.79    9.70
  13   1  -1  141.49    9.80
 -13   1   1  160.48    9.80
 -11  -1   1  181.78   11.40
 -11  -1   1  184.68   11.10
 -11  -1   1  184.68   11.20
 -11  -1   1  193.58   11.30
 -11  -1   1  189.48   11.50
  11  -1  -1  169.98   11.20
  11  -1  -1  189.98   11.60
  11  -1  -1  199.08   11.50
  11  -1  -1  173.58   11.10
 -11  -1   1  205.28   11.20
  11   1  -1  203.88   11.20
  11   1  -1  205.28   11.60
  11   1  -1  175.88   11.30
 -11   1   1  183.28   11.20
  11   1  -1  197.68   11.30
 -11   1   1  192.68   11.50
 -11   1   1  195.58   11.50
 -11   1   1  218.28   11.40
   9  -1  -1   61.69    4.60
   9  -1  -1   57.79    4.50
  -9  -1   1   58.09    4.40
   9  -1  -1   61.49    4.40
  -9  -1   1   58.69    4.60
   9  -1  -1   54.89    4.60
  -9  -1   1   56.09    4.50
  -9  -1   1   51.29    4.20
   9  -1  -1   65.79    4.70
  -9  -1   1   60.79    4.50
  -9  -1   1   61.89    4.30
   9   1  -1   53.79    4.50
  -9   1   1   57.79    4.60
   9   1  -1   56.69    4.30
  -9   1   1   63.79    4.50
  -9   1   1   66.49    4.50
   9   1  -1   61.19    4.60
   9   1  -1   57.69    4.50
  -9   1   1   57.49    4.50
  -9   1   1   57.69    4.00
  -9   1   1   60.79    4.60
  -7  -1   1  965.30   53.89
  -7  -1   1 1067.59   53.89
  -7  -1   1 1050.59   53.99
   7  -1  -1 1076.59   53.89
  -7  -1   1 1091.49   54.39
   7  -1  -1 1067.19   54.39
   7  -1  -1 1016.70   53.99
   7  -1  -1 1051.59   54.19
   7  -1  -1 1166.58   54.19
  -7  -1   1 1084.39   54.09
  -7  -1   1 1030.60   53.79
   7   1  -1 1025.20   53.89
  -7   1   1 1000.70   54.49
  -7   1   1 1042.90   53.59
   7   1  -1  988.90   53.99
   7   1  -1 1057.49   54.29
  -7   1   1 1186.08   53.89
  -7   1   1 1026.10   54.09
  -7   1   1 1050.69   53.99
   7   1  -1 1058.49   54.19
   7   1  -1 1163.98   54.19
  -7   1   1 1013.90   54.09
  -5  -1   1  512.85   25.60
  -5  -1   1  494.05   25.60
   5  -1  -1  500.35   25.40
   5  -1  -1  522.85   25.70
   5  -1  -1  429.96   25.10
  -5  -1   1  548.85   25.70
   5  -1  -1  479.85   25.60
   5  -1  -1  534.95   25.80
  -5  -1   1  534.95   25.80
   5  -1  -1  536.15   25.80
  -5  -1   1  435.06   25.40
  -5   1   1  526.25   25.70
   5   1  -1  499.45   25.60
  -5   1   1  436.36   25.10
  -5   1   1  429.76   25.50
  -5   1   1  474.75   25.30
   5   1  -1  447.06   25.60
   5   1  -1  524.45   25.60
  -5   1   1  512.85   25.70
  -5   1   1  492.65   25.70
   5   1  -1  512.95   25.60
   3  -1  -1    1.70    0.60
  -3  -1   1    1.20    0.40
  -3  -1   1    0.60    0.50
   3  -1  -1    1.00    0.60
   3  -1  -1    1.30    0.60
   3   1  -1    1.10    0.60
  -3   1   1    0.80    0.30
   3   1  -1    2.00    0.60
  -3   1   1    0.20    0.40
  -3   1   1    0.40    0.40
   1  -1   1    3.60    0.80
   1   1   1    2.90    0.80
  -3  -1  -1  622.14   37.30
   3  -1   1  682.73   37.10
   3  -1   1  713.13   37.00
  -3  -1  -1  729.53   36.70
  -3  -1  -1  726.63   37.00
   3  -1   1  793.92   37.40
   3  -1   1  641.14   36.80
   3  -1   1  783.72   37.30
  -3  -1  -1  791.52   37.20
  -3  -1  -1  803.92   37.10
   3  -1   1  759.22   37.10
  -3  -1  -1  720.63   36.60
   3   1   1  795.62   37.50
   3   1   1  718.33   36.60
  -3   1  -1  772.02   37.20
  -3   1  -1  746.03   37.00
  -3   1  -1  689.63   37.30
   3   1   1  646.14   37.00
   3   1   1  751.62   37.10
  -3   1  -1  636.94   37.20
  -3   1  -1  707.43   36.90
  -5  -1  -1  321.17   16.70
   5  -1   1  318.87   16.70
  -5  -1  -1  282.77   16.70
   5  -1   1  296.37   17.90
  -5  -1  -1  311.47   16.50
  -5  -1  -1  339.87   16.20
   5  -1   1  322.87   16.60
  -5  -1  -1  293.37   16.80
   5  -1   1  318.67   16.30
  -5   1  -1  300.47   17.30
   5   1   1  317.07   16.40
  -5   1  -1  303.27   16.60
  -5   1  -1  286.97   16.90
  -5   1  -1  296.17   16.20
  -5   1  -1  304.37   16.70
   5   1   1  320.27   16.00
   5   1   1  295.07   16.60
   5   1   1  318.57   18.10
   5   1   1  321.37   16.10
   7  -1   1  386.86   21.20
  -7  -1  -1  387.36   21.50
  -7  -1  -1  398.66   20.80
  -7  -1  -1  346.07   21.30
   7  -1   1  426.06   21.60
  -7  -1  -1  372.66   20.90
   7  -1   1  401.66   21.30
  -7  -1  -1  383.26   21.20
   7  -1   1  394.56   20.80
  -7   1  -1  414.96   21.30
   7   1   1  407.26   21.60
   7   1   1  393.36   20.80
   7   1   1  396.56   21.30
  -7   1  -1  369.16   21.50
  -7   1  -1  397.36   21.30
  -7   1  -1  392.16   21.30
  -7   1  -1  436.96   21.40
   7   1   1  420.96   21.00
  -7   1  -1  396.66   20.80
   9  -1   1   63.39    4.90
  -9  -1  -1   58.69    5.00
   9  -1   1   58.79    5.10
   9  -1   1   52.89    4.90
  -9  -1  -1   51.39    6.10
  -9  -1  -1   61.39    4.80
  -9  -1  -1   57.39    4.50
   9  -1   1   64.89    4.20
  -9  -1  -1   60.59    4.50
   9  -1   1   61.19    4.30
  -9   1  -1   66.79    4.90
   9   1   1   55.49    4.30
  -9   1  -1   54.59    4.80
   9   1   1   63.89    4.60
   9   1   1   56.99    5.00
   9   1   1   61.39    4.20
   9   1   1   59.29    5.00
  -9   1  -1   64.89    4.30
  -9   1  -1   57.89    5.30
  -9   1  -1   61.99    4.80
  11  -1   1  976.30   48.10
  11  -1   1  942.01   48.20
 -11  -1  -1  979.00   47.50
  11  -1   1  883.21   47.70
 -11  -1  -1  839.12   47.80
 -11  -1  -1  820.92   47.50
  11  -1   1  939.61   46.90
  11  -1   1  839.72   47.00
 -11  -1  -1  920.81   48.00
 -11  -1  -1  861.71   48.30
  11  -1   1  970.20   47.10
 -11   1  -1  976.80   48.00
 -11   1  -1  972.70   47.20
  11   1   1  866.81   47.80
  11   1   1  906.21   47.40
 -11   1  -1  978.70   48.00
  11   1   1  977.10   47.50
  11   1   1  968.10   48.20
 -11   1  -1  872.21   47.80
  11   1   1  956.90   48.20
 -11   1  -1  774.12   47.80
  13  -1   1 1774.22   94.99
 -13  -1  -1 1875.81   96.09
  13  -1   1 2050.79   96.59
 -13  -1  -1 2019.10   95.59
  13  -1   1 1966.50   94.99
  13  -1   1 1785.22   95.69
 -13  -1  -1 1705.93   95.89
  13  -1   1 1996.90   96.29
 -13  -1  -1 1741.93   95.19
 -13  -1  -1 1632.84   96.09
  13   1   1 2012.90   96.39
 -13   1  -1 1809.12   96.19
  13   1   1 1898.21   96.29
 -13   1  -1 1882.91   95.09
  13   1   1 1795.02   95.99
 -13   1  -1 1818.22   95.99
 -13   1  -1 2037.10   96.19
 -13   1  -1 2021.90   96.09
  13   1   1 1612.54   95.39
  13   1   1 1987.20   95.49
 -15  -1  -1   52.29    4.80
  15  -1   1   58.69    4.70
 -15  -1  -1   57.09    4.60
  15  -1   1   64.49    6.00
  15  -1   1   63.69    4.90
  15  -1   1   68.69    6.10
 -15  -1  -1   61.59    5.80
 -15  -1  -1   64.09    5.70
  15  -1   1   65.99    4.90
 -15  -1  -1   53.89    5.10
  15   1   1   56.79    4.50
 -15   1  -1   63.59    5.80
  15   1   1   60.59    5.90
 -15   1  -1   62.99    5.80
 -15   1  -1   56.79    5.00
 -15   1  -1   64.19    5.20
  15   1   1   64.99    6.30
 -15   1  -1   54.59    5.00
  15   1   1   59.29    4.60
  15   1   1   63.49    5.30
  15   1   1   57.59    5.10
  17  -1   1    0.40    0.90
 -17  -1  -1    0.30    2.40
 -17  -1  -1    0.00    2.50
 -17  -1  -1    0.50    1.20
  17  -1   1    2.80    2.40
 -17  -1  -1    0.00    1.30
  17  -1   1    1.60    1.20
 -17  -1  -1   -0.80    1.00
  17  -1   1    2.10    1.80
  17  -1   1    0.50    2.60
  17   1   1    1.50    2.90
 -17   1  -1    0.40    2.40
 -17   1  -1    0.10    1.80
  17   1   1    0.40    1.10
 -17   1  -1   -0.30    2.80
  17   1   1    1.60    2.10
  17   1   1    0.70    1.30
 -17   1  -1    0.80    1.30
  17   1   1   -1.20    1.10
  17   1   1    0.30    2.10
 -17   1  -1   -0.40    1.10
 -19  -1  -1    5.00    1.30
 -19  -1  -1    6.40    2.00
  19  -1   1    5.10    1.60
  19  -1   1    3.50    2.40
 -19  -1  -1    5.30    1.60
 -19  -1  -1    4.40    3.00
  19  -1   1    8.20    1.70
 -19  -1  -1    3.10    1.30
 -19   1  -1    4.10    1.30
  19   1   1    3.40    1.40
 -19   1  -1    6.20    1.60
  19   1   1    6.30    2.90
 -19   1  -1    8.50    2.20
  19   1   1    3.40    1.50
  19   1   1    3.70    3.20
 -21  -1  -1   82.89    6.30
 -21  -1  -1   96.69   12.00
 -21  -1  -1   92.79    5.90
  21  -1   1   86.39    6.90
  21  -1   1   77.29    5.80
 -21  -1  -1   83.99    7.60
  21  -1   1   85.49    6.90
  21  -1   1   96.09    7.20
 -21   1  -1   95.59    7.30
  21   1   1   87.69    5.70
  21   1   1   88.29    7.80
 -21   1  -1   80.79    7.40
  21   1   1   83.09    6.50
 -21   1  -1   85.19    5.90
 -23  -1  -1    5.70    2.00
  23  -1   1    4.20    1.40
  23  -1   1    5.20    2.20
 -23  -1  -1    6.80    2.30
  23  -1   1    5.20    3.30
  23  -1   1    9.10    4.80
 -23  -1  -1    6.30    2.10
  23   1   1    7.90    2.10
  23   1   1    4.20    1.90
  23   1   1    3.70    1.90
 -23   1  -1   10.40    2.60
 -23   1  -1    5.20    2.20
 -23   1  -1    5.20    1.90
 -25  -1  -1   25.70    3.60
 -25  -1  -1   27.00    4.00
  25  -1   1   21.10    2.90
 -25  -1  -1   29.30    4.10
  25  -1   1   20.90    4.60
  25   1   1   19.50    2.80
 -25   1  -1   30.80    4.80
 -25   1  -1   22.50    3.40
 -25   1  -1   22.10    3.50
  25   1   1   27.10    3.80
  25   1   1   31.50    3.70
  27  -1   1    9.10    2.80
 -27  -1  -1    0.30    3.60
  27  -1   1    9.60    3.80
 -27  -1  -1    5.20    2.30
 -27  -1  -1    9.70    2.80
  27   1   1    5.00    1.70
 -27   1  -1    2.80    2.40
 -27   1  -1    4.00    2.30
  27   1   1    0.90    3.30
  27   1   1    5.80    2.50
 -27   1  -1   11.70    2.90
  29  -1   1    3.30    4.10
  29  -1   1    4.20    3.10
 -29  -1  -1   -2.30    3.20
  29  -1   1   -2.90    2.10
 -29   1  -1   -3.40    3.00
  29   1   1    0.80    2.00
  29   1   1   -0.70    2.80
 -29   1  -1   -1.10    2.60
  29   1   1    2.40    2.60
 -31  -1  -1    9.90    3.70
 -31  -1  -1    4.30    3.10
  31  -1   1   10.00    3.20
  31  -1   1   11.10    2.50
  31   1   1   19.10    4.80
 -31   1  -1    7.00    3.30
  31   1   1   15.20    4.10
 -31   1  -1    5.90    3.10
  32  -2  -1    2.50    2.70
  32  -2  -1    1.80    4.10
 -32  -2   1   -0.20    3.20
 -32  -2   1    0.40    2.70
 -32  -2   1    0.70    3.50
  32  -2  -1    2.80    3.50
 -32   2   1   -3.60    2.80
  32   2  -1    4.50    3.10
  32   2  -1    7.10    2.70
 -32   2   1    2.30    2.80
 -32   2   1   -2.00    3.20
  32   2  -1    6.70    4.00
 -32   2   1    8.30    3.70
  30  -2  -1    5.30    2.40
 -30  -2   1    4.00    3.20
  30  -2  -1    9.50    2.80
 -30  -2   1    7.40    2.40
  30  -2  -1    7.20    4.10
 -30  -2   1   -0.90    3.10
  30   2  -1    0.40    2.30
 -30   2   1   13.60    3.60
  30   2  -1   -0.40    2.60
 -30   2   1    5.10    3.00
 -30   2   1    5.70    2.40
  30   2  -1    3.70    2.70
 -28  -2   1   76.09    7.20
  28  -2  -1   90.19    7.60
  28  -2  -1   86.59    6.70
 -28  -2   1   94.59    7.40
  28  -2  -1   83.79    6.90
 -28  -2   1   89.79    6.90
 -28   2   1   92.09    7.00
  28   2  -1   72.49    9.30
 -28   2   1   87.59    6.50
 -28   2   1   88.09    7.00
  28   2  -1   85.99    6.70
  28   2  -1   82.19    6.20
 -26  -2   1   73.69    6.70
  26  -2  -1   71.09    6.70
 -26  -2   1   75.39    6.00
 -26  -2   1   75.39    5.90
  26  -2  -1   64.09    5.50
  26   2  -1   63.59    6.10
 -26   2   1   60.09    5.20
 -26   2   1   71.09    6.20
 -26   2   1   78.59    6.80
  26   2  -1   72.69    5.40
  26   2  -1   63.89    6.90
 -26   2   1   73.79    6.80
 -24  -2   1    8.50    2.80
 -24  -2   1   10.20    2.70
  24  -2  -1    5.50    1.70
  24  -2  -1    3.50    2.00
 -24   2   1    4.30    2.20
 -24   2   1    5.30    2.00
 -24   2   1    2.80    2.70
  24   2  -1    6.30    1.90
 -24   2   1    1.40    1.50
  24   2  -1    4.70    1.90
  22  -2  -1   75.49    6.90
  22  -2  -1   75.19    6.20
 -22  -2   1   83.59    6.10
  22  -2  -1   87.59    7.50
 -22  -2   1   85.19    6.30
 -22  -2   1   79.39    6.20
 -22  -2   1   90.39    7.60
  22   2  -1   81.69    7.20
 -22   2   1   97.79    6.90
 -22   2   1   80.99    5.90
 -22   2   1   78.09    7.30
 -22   2   1   86.89    6.40
  22   2  -1   78.89    6.00
  20  -2  -1    4.40    3.10
 -20  -2   1    3.40    1.60
 -20  -2   1    4.60    2.40
 -20  -2   1    4.20    1.50
 -20  -2   1    4.40    3.10
 -20  -2   1    2.50    2.20
  20  -2  -1    3.90    2.60
  20  -2  -1    2.00    1.50
 -20  -2   1    1.70    1.10
 -20   2   1    8.00    1.90
 -20   2   1    2.30    2.40
 -20   2   1    3.20    3.30
  20   2  -1    7.20    1.90
 -20   2   1    4.30    2.50
  20   2  -1    4.10    1.40
 -20   2   1    1.30    1.20
 -20   2   1    2.70    1.10
 -18  -2   1  139.09    8.40
 -18  -2   1  147.49   11.30
  18  -2  -1  150.78   10.50
 -18  -2   1  149.79   10.00
 -18  -2   1  126.79    9.30
 -18  -2   1  144.49    9.60
  18  -2  -1  123.69    8.80
 -18  -2   1  127.99    8.80
 -18  -2   1  125.69    8.80
  18  -2  -1  128.39   10.20
  18  -2  -1  127.09    9.10
 -18   2   1  138.99    8.60
 -18   2   1  145.59    9.90
 -18   2   1  129.09   10.00
  18   2  -1  129.69    8.90
 -18   2   1  135.99    9.50
 -18   2   1  135.29    9.80
  18   2  -1  140.79   10.40
 -18   2   1  137.29    8.50
  18   2  -1  122.89    9.20
  18   2  -1  141.09    9.70
 -18   2   1  129.79    9.20
  16  -2  -1   37.60    3.50
 -16  -2   1   34.40    4.50
  16  -2  -1   45.20    5.00
 -16  -2   1   40.30    3.40
 -16  -2   1   39.00    3.30
 -16  -2   1   38.00    4.70
  16  -2  -1   35.50    4.80
 -16  -2   1   38.60    4.80
  16  -2  -1   32.70    3.50
 -16  -2   1   42.20    3.70
 -16  -2   1   35.00    3.60
 -16   2   1   38.80    4.60
  16   2  -1   38.80    3.90
 -16   2   1   41.20    3.80
  16   2  -1   37.10    3.30
 -16   2   1   38.80    3.80
 -16   2   1   40.00    3.80
 -16   2   1   36.10    4.00
  16   2  -1   45.90    4.80
 -16   2   1   44.50    5.00
 -16   2   1   42.90    4.40
  16   2  -1   40.20    4.90
 -14  -2   1  123.19    7.80
 -14  -2   1  104.09    8.20
 -14  -2   1  101.19    7.40
  14  -2  -1  104.69    7.40
 -14  -2   1  105.69    8.10
  14  -2  -1   93.79    6.90
 -14  -2   1  114.79    7.60
  14  -2  -1  106.99    8.00
  14  -2  -1  109.69    8.10
 -14  -2   1  110.49    7.30
 -14  -2   1  107.89    6.70
 -14   2   1  116.99    7.90
 -14   2   1   98.39    7.10
 -14   2   1  126.39    7.80
 -14   2   1   94.49    7.40
 -14   2   1  112.49    6.70
  14   2  -1  108.19    7.70
  14   2  -1   90.19    7.30
 -14   2   1   96.79    7.30
  14   2  -1  117.59    8.20
  14   2  -1  106.69    7.30
 -14   2   1  106.59    7.90
 -12  -2   1   83.89    6.30
 -12  -2   1   86.99    6.30
 -12  -2   1   83.19    6.00
  12  -2  -1   89.79    6.30
  12  -2  -1   95.69    7.00
  12  -2  -1   83.59    6.10
 -12  -2   1   95.49    6.70
 -12  -2   1   98.59    6.70
  12  -2  -1   97.09    6.90
 -12  -2   1   85.39    6.70
 -12  -2   1   82.29    6.40
  12   2  -1   94.39    6.60
 -12   2   1   80.09    6.40
 -12   2   1   88.19    6.50
 -12   2   1   88.29    6.20
 -12   2   1   97.09    6.50
  12   2  -1   94.39    7.00
 -12   2   1   89.69    6.80
  12   2  -1   83.69    6.40
 -12   2   1   88.69    6.50
  12   2  -1   85.09    6.30
 -12   2   1   86.79    5.80
  10  -2  -1  232.98   14.20
  10  -2  -1  273.57   14.70
  10  -2  -1  236.08   14.20
 -10  -2   1  262.97   14.50
 -10  -2   1  276.37   14.40
 -10  -2   1  241.38   14.10
 -10  -2   1  242.68   14.10
  10  -2  -1  264.17   14.60
 -10  -2   1  241.58   14.30
  10   2  -1  259.17   14.30
 -10   2   1  244.88   13.80
 -10   2   1  230.88   14.60
  10   2  -1  263.77   14.50
  10   2  -1  229.08   14.20
 -10   2   1  260.27   14.00
 -10   2   1  209.78   14.90
 -10   2   1  260.27   14.50
 -10   2   1  262.57   14.40
  10   2  -1  249.68   14.10
  10   2  -1  229.28   14.20
   8  -2  -1  468.15   24.70
  -8  -2   1  467.95   24.60
   8  -2  -1  447.46   24.70
  -8  -2   1  521.95   24.90
  -8  -2   1  402.96   24.50
  -8  -2   1  418.96   24.30
   8  -2  -1  481.65   24.90
   8  -2  -1  465.35   24.10
   8  -2  -1  437.06   24.60
  -8  -2   1  439.96   24.50
  -8   2   1  462.55   24.60
   8   2  -1  487.05   24.40
   8   2  -1  461.95   24.70
  -8   2   1  461.75   24.30
  -8   2   1  439.06   24.80
   8   2  -1  475.35   24.60
   8   2  -1  459.75   24.40
   8   2  -1  482.85   24.60
  -8   2   1  432.26   24.00
   8   2  -1  411.56   24.40
  -8   2   1  529.55   24.90
   6  -2  -1  415.86   21.80
   6  -2  -1  373.06   21.50
   6  -2  -1  407.56   21.90
   6  -2  -1  396.56   21.20
  -6  -2   1  426.06   21.60
   6  -2  -1  378.36   21.70
   6  -2  -1  388.46   21.50
  -6  -2   1  421.06   21.70
  -6  -2   1  381.66   21.50
  -6  -2   1  441.16   21.90
  -6   2   1  389.36   22.00
  -6   2   1  404.56   21.70
  -6   2   1  424.26   21.60
   6   2  -1  420.26   21.60
   6   2  -1  418.06   21.50
  -6   2   1  418.46   21.20
   6   2  -1  387.86   21.70
   6   2  -1  427.66   21.60
   6   2  -1  406.86   21.50
   6   2  -1  365.26   21.70
  -2  -2   1   39.60    3.10
  -2  -2   1   40.40    3.20
   2  -2  -1   40.40    3.50
   2  -2  -1   45.10    3.10
  -2  -2   1   42.90    4.30
  -2  -2   1   41.30    3.80
  -2  -2   1   43.50    3.50
   2  -2  -1   43.00    3.40
  -2  -2   1   37.70    3.10
   2  -2  -1   38.70    4.20
   2  -2  -1   41.60    3.40
  -2  -2   1   35.80    3.10
   2   2  -1   36.20    3.10
  -2   2   1   35.00    3.60
   2   2  -1   39.30    3.50
   2   2  -1   43.20    4.20
   2   2  -1   41.00    3.70
  -2   2   1   38.50    2.80
  -2   2   1   40.70    3.30
   2   2  -1   42.20    3.50
  -2   2   1   40.10    3.60
   2   2  -1   39.50    3.30
   2  -2   1 2021.10  100.19
  -2  -2  -1 1958.70   99.79
  -2  -2  -1 1910.01   99.89
  -2  -2  -1 1813.62  100.29
   2  -2   1 2049.59  101.19
  -2  -2  -1 2031.20  100.69
   2  -2   1 2005.30   99.89
   2  -2   1 1827.82   99.69
   2  -2   1 1955.00  100.29
   2  -2   1 2122.59   99.89
  -2  -2  -1 2003.00  100.19
  -2   2  -1 2012.70  100.39
  -2   2  -1 1844.02  100.89
  -2   2  -1 1839.72  100.39
  -2   2  -1 2034.10  100.59
  -2   2  -1 2030.00   99.89
   2   2   1 1987.60  100.19
   2   2   1 2090.99  100.29
   2   2   1 1967.40   99.79
   2   2   1 1959.80   99.89
  -2   2  -1 2129.89   99.79
   4  -2   1 1489.95   78.69
   4  -2   1 1317.37   78.29
  -4  -2  -1 1478.75   79.09
   4  -2   1 1520.55   79.09
   4  -2   1 1593.84   78.69
   4  -2   1 1490.25   78.79
  -4  -2  -1 1658.03   78.79
   4  -2   1 1691.83   79.09
  -4  -2  -1 1618.14   79.09
  -4  -2  -1 1472.45   78.49
  -4  -2  -1 1519.35   78.89
   4  -2   1 1732.33   79.39
   4   2   1 1441.56   78.59
   4   2   1 1691.93   78.99
   4   2   1 1553.64   78.49
  -4   2  -1 1683.53   79.19
  -4   2  -1 1741.73   78.99
  -4   2  -1 1542.35   79.29
   4   2   1 1350.96   78.09
   4   2   1 1470.35   78.89
  -4   2  -1 1447.76   78.69
   4   2   1 1677.93   79.29
  -4   2  -1 1535.55   79.09
   6  -2   1   54.49    4.20
  -6  -2  -1   48.30    4.50
   6  -2   1   46.40    4.30
   6  -2   1   50.39    4.10
  -6  -2  -1   48.80    4.30
   6  -2   1   55.99    4.20
  -6  -2  -1   60.59    4.40
   6  -2   1   56.69    4.50
  -6  -2  -1   53.99    3.60
  -6  -2  -1   51.79    4.10
   6  -2   1   51.29    4.20
   6  -2   1   51.69    3.60
  -6   2  -1   58.19    4.50
   6   2   1   52.89    4.60
   6   2   1   49.20    4.30
  -6   2  -1   51.89    4.40
  -6   2  -1   54.09    4.60
  -6   2  -1   54.19    4.00
  -6   2  -1   48.40    4.10
   6   2   1   53.99    3.70
   6   2   1   57.59    4.30
   6   2   1   47.20    3.40
   6   2   1   43.20    4.10
   8  -2   1  436.46   24.30
   8  -2   1  459.05   24.80
  -8  -2  -1  400.96   24.60
   8  -2   1  459.65   25.10
  -8  -2  -1  498.95   24.10
  -8  -2  -1  398.46   26.20
   8  -2   1  497.25   24.80
  -8  -2  -1  503.75   24.90
  -8  -2  -1  488.45   24.90
   8   2   1  444.16   23.90
  -8   2  -1  473.75   25.00
   8   2   1  480.45   24.70
  -8   2  -1  413.56   24.80
  -8   2  -1  420.06   24.60
   8   2   1  450.85   24.70
   8   2   1  493.15   25.20
  -8   2  -1  449.06   24.70
   8   2   1  464.05   24.10
   8   2   1  459.05   24.00
  -8   2  -1  458.95   24.50
  10  -2   1  398.16   22.70
 -10  -2  -1  399.16   22.50
 -10  -2  -1  441.26   23.00
  10  -2   1  394.86   22.30
  10  -2   1  421.66   22.80
  10  -2   1  432.16   23.20
 -10  -2  -1  417.86   22.10
 -10  -2  -1  372.46   22.70
 -10  -2  -1  409.16   22.80
 -10  -2  -1  402.36   22.90
  10   2   1  436.76   21.90
  10   2   1  435.56   22.60
  10   2   1  404.46   22.70
  10   2   1  422.46   21.90
 -10   2  -1  434.96   23.00
 -10   2  -1  376.76   22.90
  10   2   1  432.96   23.30
 -10   2  -1  389.06   22.70
  10   2   1  403.36   22.00
 -10   2  -1  407.26   22.30
 -10   2  -1  445.46   22.80
 -12  -2  -1   20.50    3.00
  12  -2   1   17.40    4.10
  12  -2   1   20.50    3.40
  12  -2   1   15.40    3.10
  12  -2   1   18.80    2.20
 -12  -2  -1   21.30    3.60
 -12  -2  -1   20.00    2.40
  12  -2   1   19.60    2.60
 -12  -2  -1   17.40    2.00
 -12  -2  -1   18.20    3.20
 -12  -2  -1   14.20    2.20
  12   2   1   20.40    3.60
 -12   2  -1   20.00    3.30
 -12   2  -1   18.50    2.50
 -12   2  -1   19.90    2.50
  12   2   1   19.50    2.50
 -12   2  -1   17.50    2.20
 -12   2  -1   17.20    3.30
  12   2   1   20.10    2.50
  12   2   1   14.20    2.80
  12   2   1   16.30    2.80
 -12   2  -1   18.00    3.20
  12   2   1   16.30    3.00
 -14  -2  -1  538.35   28.90
 -14  -2  -1  534.55   28.00
  14  -2   1  528.75   29.20
  14  -2   1  539.65   28.80
 -14  -2  -1  530.85   28.60
  14  -2   1  573.14   27.70
  14  -2   1  484.45   28.30
 -14  -2  -1  441.06   28.50
 -14  -2  -1  487.35   28.00
  14  -2   1  538.65   27.90
  14  -2   1  525.05   27.30
 -14  -2  -1  508.75   28.60
  14   2   1  546.35   28.30
 -14   2  -1  464.65   28.60
 -14   2  -1  522.35   28.40
 -14   2  -1  547.25   28.90
 -14   2  -1  481.65   28.50
  14   2   1  538.45   29.10
  14   2   1  488.55   28.40
 -14   2  -1  492.65   26.90
 -14   2  -1  536.85   28.70
  14   2   1  504.75   27.70
  14   2   1  547.25   27.40
 -14   2  -1  517.35   28.00
  16  -2   1   52.09    4.40
  16  -2   1   57.99    5.90
 -16  -2  -1   50.19    4.60
  16  -2   1   46.90    5.90
 -16  -2  -1   57.89    5.60
  16  -2   1   46.80    4.10
  16  -2   1   49.90    4.00
 -16  -2  -1   58.89    5.50
  16  -2   1   54.89    4.50
 -16  -2  -1   52.49    4.10
 -16  -2  -1   45.70    4.00
 -16  -2  -1   55.39    4.60
 -16  -2  -1   50.59    5.80
 -16   2  -1   45.20    4.30
 -16   2  -1   48.00    4.60
 -16   2  -1   49.60    5.70
 -16   2  -1   50.69    5.90
 -16   2  -1   45.80    4.60
  16   2   1   52.39    4.00
 -16   2  -1   50.99    4.10
 -16   2  -1   62.79    5.20
  16   2   1   51.59    5.30
  16   2   1   42.80    4.50
  16   2   1   48.70    5.90
  18  -2   1    6.70    1.80
  18  -2   1    4.40    1.50
  18  -2   1   11.60    2.80
 -18  -2  -1    7.00    1.60
 -18  -2  -1    9.60    2.30
  18  -2   1   13.00    3.00
 -18  -2  -1    8.60    2.80
 -18  -2  -1   10.60    2.20
 -18  -2  -1    9.40    2.20
 -18   2  -1   10.60    2.10
 -18   2  -1    4.70    1.40
  18   2   1    9.30    1.80
  18   2   1    4.20    2.80
 -18   2  -1    6.60    2.30
 -18   2  -1    8.60    2.00
  18   2   1    4.90    1.40
 -18   2  -1    7.10    1.70
 -20  -2  -1   80.79    6.20
 -20  -2  -1   90.89    5.70
  20  -2   1   78.69    5.60
  20  -2   1   84.19    6.70
  20  -2   1   76.09    6.50
 -20  -2  -1   78.69    7.20
 -20  -2  -1   90.89    7.50
  20  -2   1   89.99    6.60
 -20  -2  -1   75.89    6.50
 -20   2  -1   88.29    5.80
 -20   2  -1   75.79    6.60
  20   2   1   71.29    6.80
 -20   2  -1   77.19    7.10
  20   2   1   77.29    5.40
 -20   2  -1   82.99    7.00
 -20   2  -1   84.99    6.40
  20   2   1   83.79    6.00
 -22  -2  -1   28.60    3.60
  22  -2   1   28.70    4.40
  22  -2   1   26.00    4.30
 -22  -2  -1   39.60    3.80
  22  -2   1   34.60    3.20
 -22  -2  -1   32.20    4.50
  22  -2   1   37.10    5.20
 -22  -2  -1   38.80    3.70
 -22   2  -1   39.00    5.00
  22   2   1   36.10    3.00
 -22   2  -1   33.90    4.50
 -22   2  -1   31.20    4.00
  22   2   1   35.90    3.80
 -22   2  -1   31.10    3.60
  22   2   1   42.10    3.20
  24  -2   1  281.37   16.10
 -24  -2  -1  272.77   17.70
 -24  -2  -1  270.57   16.90
  24  -2   1  270.97   17.30
 -24  -2  -1  288.97   15.40
  24  -2   1  263.47   16.60
 -24  -2  -1  273.87   18.20
  24   2   1  262.17   17.60
  24   2   1  276.37   15.80
  24   2   1  277.97   16.60
 -24   2  -1  277.47   17.30
 -24   2  -1  277.27   18.00
 -24   2  -1  266.17   17.90
 -24   2  -1  270.77   15.60
  26  -2   1    0.10    1.80
 -26  -2  -1    4.90    2.70
  26  -2   1    6.50    3.90
 -26  -2  -1   -0.90    2.20
 -26  -2  -1   -0.80    2.70
  26  -2   1    7.00    2.50
 -26   2  -1    2.20    2.60
 -26   2  -1    4.30    2.10
  26   2   1    2.10    1.70
 -26   2  -1    2.30    2.60
 -26   2  -1    4.20    2.30
  26   2   1    3.40    2.40
 -28  -2  -1    2.40    2.50
  28  -2   1    4.40    3.90
 -28  -2  -1   -2.20    2.90
  28  -2   1   -1.60    2.10
  28  -2   1   -0.20    2.90
  28   2   1    3.10    2.50
 -28   2  -1   12.00    3.00
 -28   2  -1    3.70    2.90
  28   2   1    0.20    2.00
 -28   2  -1    1.80    2.60
  28   2   1    2.30    2.60
  30  -2   1   12.50    3.20
  30  -2   1   17.40    4.00
 -30  -2  -1   12.70    3.70
  30  -2   1   16.90    5.00
 -30  -2  -1   21.50    5.40
 -30   2  -1    6.80    3.10
 -30   2  -1   14.50    3.30
  30   2   1   13.00    2.30
  30   2   1   13.30    3.10
 -30   2  -1   15.90    4.20
  30   2   1   14.50    3.30
  31  -3  -1    4.90    3.20
 -31  -3   1   11.70    3.50
 -31  -3   1    5.50    3.50
 -31  -3   1    5.90    2.70
  31  -3  -1   11.60    4.30
  31  -3  -1    2.30    2.80
 -31   3   1    1.10    3.30
 -31   3   1   13.90    4.10
  31   3  -1    7.00    3.00
  31   3  -1    8.30    3.30
  31   3  -1   10.80    2.80
 -31   3   1    6.30    2.80
  29  -3  -1    4.60    2.40
  29  -3  -1    7.30    3.00
 -29  -3   1    5.70    2.40
  29  -3  -1    7.70    3.80
 -29  -3   1    2.20    3.10
 -29   3   1    4.30    2.60
  29   3  -1    1.80    2.60
  29   3  -1    7.20    2.80
  29   3  -1    7.10    2.40
 -29   3   1    4.70    3.50
 -29   3   1    5.10    3.00
 -27  -3   1   10.40    2.80
 -27  -3   1   12.80    3.40
  27  -3  -1   16.90    3.30
  27  -3  -1   21.00    4.40
 -27  -3   1   15.60    3.50
 -27   3   1    8.20    2.10
 -27   3   1   19.60    5.50
  27   3  -1   16.90    4.20
 -27   3   1   14.80    4.00
 -27   3   1   13.90    3.60
  27   3  -1    8.90    2.20
  27   3  -1   13.10    3.30
 -25  -3   1   35.80    3.70
  25  -3  -1   32.20    3.90
 -25  -3   1   33.40    4.60
  25  -3  -1   32.50    4.80
  25  -3  -1   31.90    4.00
 -25  -3   1   29.90    4.30
 -25  -3   1   28.70    3.40
 -25   3   1   22.60    4.50
  25   3  -1   31.50    4.10
 -25   3   1   30.30    4.30
 -25   3   1   35.40    3.40
 -25   3   1   42.20    4.50
  25   3  -1   27.70    4.60
 -23  -3   1   21.40    2.90
  23  -3  -1   18.40    3.10
 -23  -3   1   28.20    3.60
 -23  -3   1   25.80    3.90
  23  -3  -1   24.10    4.00
 -23  -3   1   19.90    3.60
  23  -3  -1   22.20    2.50
  23   3  -1   27.00    2.80
 -23   3   1   24.50    3.70
  23   3  -1   21.40    3.30
 -23   3   1   21.10    3.50
  23   3  -1   25.00    4.80
 -23   3   1   22.60    3.90
 -23   3   1   22.00    3.00
 -21  -3   1  110.19    9.10
 -21  -3   1  111.79    8.50
  21  -3  -1   91.39    8.10
 -21  -3   1  109.19    7.50
 -21  -3   1   97.29    7.20
  21  -3  -1  111.89    7.30
 -21  -3   1   89.69    7.90
  21  -3  -1  102.69    7.50
  21   3  -1  101.99    8.40
 -21   3   1  107.99    7.40
 -21   3   1  108.19    8.30
 -21   3   1  104.09    7.00
 -21   3   1   94.09    8.20
  21   3  -1  113.09    8.20
  21   3  -1  103.29    7.20
  19  -3  -1   92.99    7.00
 -19  -3   1  111.79    8.20
 -19  -3   1   89.89    6.90
 -19  -3   1  104.89    6.80
  19  -3  -1   97.29    6.60
 -19  -3   1   94.49    6.70
  19  -3  -1   91.89    7.50
 -19  -3   1   91.09    7.20
 -19   3   1  100.29    6.90
 -19   3   1  108.79    8.30
 -19   3   1   90.49    6.70
  19   3  -1   97.09    7.40
 -19   3   1   99.49    7.40
  19   3  -1   87.99    7.50
  19   3  -1   97.19    6.70
 -19   3   1   99.89    8.30
 -19   3   1   89.99    7.20
 -17  -3   1   83.99    6.40
 -17  -3   1   85.09    6.60
  17  -3  -1   84.99    8.90
  17  -3  -1   97.49    8.30
  17  -3  -1   82.69    6.20
 -17  -3   1   95.19    7.60
  17  -3  -1   83.39    6.70
 -17  -3   1   93.49    6.30
  17  -3  -1   92.79    5.90
 -17  -3   1   87.69    6.50
 -17  -3   1   87.79    7.40
 -17   3   1   80.09    6.80
  17   3  -1   90.89    8.00
 -17   3   1   86.29    6.90
  17   3  -1   78.79    6.50
  17   3  -1   97.99    7.10
 -17   3   1  102.29    7.40
 -17   3   1   85.49    6.00
  17   3  -1   91.59    6.30
 -17   3   1   95.79    7.80
 -17   3   1   89.49    6.50
  17   3  -1   86.59   10.70
 -15  -3   1   -0.50    1.80
 -15  -3   1    1.10    0.90
  15  -3  -1    1.90    1.10
  15  -3  -1   -1.50    1.70
 -15  -3   1   -0.40    2.20
  15  -3  -1   -1.00    2.00
 -15  -3   1    2.10    2.70
  15  -3  -1    3.80    2.60
 -15  -3   1   -1.40    1.10
 -15  -3   1    0.90    2.00
  15  -3  -1   -0.40    0.90
 -15  -3   1    2.10    1.10
 -15   3   1    3.00    2.10
 -15   3   1    0.40    1.00
 -15   3   1    1.10    2.10
 -15   3   1   -2.70    2.30
 -15   3   1    0.30    1.80
  15   3  -1    0.30    2.70
  15   3  -1    0.60    1.10
 -15   3   1    2.10    1.20
  15   3  -1    1.20    1.10
 -15   3   1    1.30    2.20
  15   3  -1   -1.50    1.50
  15   3  -1   -0.40    2.50
 -15   3   1    2.20    1.00
 -13  -3   1  221.48   11.90
  13  -3  -1  186.18   12.60
 -13  -3   1  216.98   13.10
 -13  -3   1  211.38   12.90
 -13  -3   1  185.48   12.50
 -13  -3   1  183.68   12.50
  13  -3  -1  207.88   13.40
  13  -3  -1  229.78   13.90
  13  -3  -1  201.48   12.60
 -13  -3   1  228.48   13.50
 -13   3   1  203.78   13.20
 -13   3   1  222.88   13.10
  13   3  -1  212.38   12.50
 -13   3   1  225.18   12.30
  13   3  -1  223.88   13.40
  13   3  -1  231.08   12.80
  13   3  -1  182.38   12.60
  13   3  -1  214.88   13.00
 -13   3   1  210.08   12.00
 -13   3   1  218.18   13.20
  13   3  -1  192.48   12.60
 -13   3   1  196.28   12.40
 -13   3   1  217.98   12.70
  11  -3  -1   63.39    5.90
  11  -3  -1   58.99    4.80
  11  -3  -1   51.19    4.30
 -11  -3   1   49.00    4.30
  11  -3  -1   50.39    4.40
  11  -3  -1   65.99    6.20
 -11  -3   1   57.09    5.20
 -11  -3   1   56.49    4.30
 -11  -3   1   56.49    4.70
  11  -3  -1   49.40    4.40
 -11  -3   1   57.09    5.30
 -11   3   1   57.09    5.30
  11   3  -1   50.69    4.10
 -11   3   1   54.19    4.30
 -11   3   1   59.49    4.30
 -11   3   1   51.79    4.80
  11   3  -1   60.19    5.00
 -11   3   1   63.79    5.10
  11   3  -1   52.89    4.50
  11   3  -1   56.79    5.00
  11   3  -1   46.50    4.30
  11   3  -1   50.29    5.00
  11   3  -1   56.69    5.60
 -11   3   1   58.99    5.20
 -11   3   1   59.49    4.70
  -9  -3   1   90.29    6.50
   9  -3  -1   85.39    6.40
  -9  -3   1   71.59    5.60
   9  -3  -1   77.09    6.30
   9  -3  -1   77.09    5.80
   9  -3  -1   71.19    5.70
  -9  -3   1   86.09    5.50
  -9  -3   1   84.39    6.30
   9  -3  -1   84.39    6.70
   9  -3  -1   85.79    5.90
  -9  -3   1   74.89    6.10
   9   3  -1   73.19    5.90
  -9   3   1   84.19    6.40
  -9   3   1   76.99    6.00
  -9   3   1   85.59    5.60
   9   3  -1   73.89    5.90
   9   3  -1   70.69    5.70
   9   3  -1   87.79    6.10
  -9   3   1   82.69    5.40
  -9   3   1   83.89    6.50
  -9   3   1   83.19    5.40
   9   3  -1   87.59    6.40
  -9   3   1   78.59    5.70
   9   3  -1   88.39    6.50
   7  -3  -1  256.77   15.60
  -7  -3   1  295.67   16.10
   7  -3  -1  283.87   16.20
  -7  -3   1  288.67   15.90
  -7  -3   1  259.87   15.50
   7  -3  -1  298.87   16.00
  -7  -3   1  262.77   15.50
   7  -3  -1  308.37   15.70
   7  -3  -1  264.07   15.90
   7  -3  -1  260.47   15.70
   7   3  -1  279.17   15.70
   7   3  -1  264.07   15.50
  -7   3   1  272.47   15.30
  -7   3   1  261.87   15.80
   7   3  -1  246.08   15.60
   7   3  -1  293.07   15.80
  -7   3   1  288.17   15.10
  -7   3   1  301.27   15.80
  -7   3   1  262.27   15.40
   7   3  -1  254.27   15.80
  -7   3   1  290.67   16.00
   7   3  -1  303.47   15.70
  -5  -3   1 1452.35   71.19
   5  -3  -1 1284.07   70.69
  -5  -3   1 1496.05   71.19
  -5  -3   1 1355.56   70.69
   5  -3  -1 1417.16   70.69
  -5  -3   1 1272.87   70.69
  -5  -3   1 1414.16   70.79
   5  -3  -1 1268.87   71.49
   5  -3  -1 1536.65   71.49
  -5  -3   1 1309.17   70.79
   5  -3  -1 1336.27   70.69
   5   3  -1 1176.98   70.69
  -5   3   1 1462.65   70.99
   5   3  -1 1439.06   70.89
  -5   3   1 1264.67   71.69
  -5   3   1 1271.27   70.49
   5   3  -1 1482.15   70.79
   5   3  -1 1467.35   70.39
   5   3  -1 1498.85   70.99
  -5   3   1 1507.15   71.19
  -5   3   1 1463.05   70.79
   5   3  -1 1279.07   71.49
   3  -3  -1 5304.97  258.77
  -3  -3   1 4587.64  258.67
   3  -3  -1 5032.70  258.87
  -3  -3   1 5777.22  259.27
  -3  -3   1 5268.27  258.97
  -3  -3   1 5479.35  258.87
   3  -3  -1 5399.96  259.27
  -3  -3   1 5113.39  258.17
   3  -3  -1 4656.13  258.77
  -3  -3   1 5114.99  258.67
  -3  -3   1 4855.41  258.47
   3  -3  -1 4866.61  258.37
  -3   3   1 5232.38  259.17
  -3   3   1 5569.84  258.57
   3   3  -1 5050.99  258.67
   3   3  -1 4825.72  258.77
   3   3  -1 4664.63  258.87
  -3   3   1 5075.89  258.17
   3   3  -1 5280.47  258.17
   3   3  -1 5087.39  258.77
  -3   3   1 5576.54  258.97
  -3   3   1 4722.43  258.47
  -3   3   1 5876.81  259.17
  -1  -3   1  846.82   43.10
   1  -3  -1  782.62   42.10
  -1  -3   1  867.91   43.50
  -1  -3   1  822.82   43.40
  -1  -3   1  707.53   42.60
  -1  -3   1  823.82   43.40
   1  -3  -1  830.92   43.40
   1  -3  -1  882.81   43.40
   1  -3  -1  795.12   43.30
   1  -3  -1  924.01   43.80
   1  -3  -1  850.21   42.80
  -1  -3   1  810.72   43.50
  -1   3   1  899.91   43.50
   1   3  -1  754.72   43.30
   1   3  -1  820.72   43.40
   1   3  -1  917.81   43.50
   1   3  -1  866.41   43.20
   1   3  -1  797.12   43.40
  -1   3   1  866.51   43.30
   1   3  -1  820.42   42.70
  -1   3   1  842.32   43.40
  -1   3   1  842.62   42.80
   1  -3   1 2202.08  101.69
   1  -3   1 1895.11  101.39
  -1  -3  -1 2220.18  101.79
   1  -3   1 1898.01  100.89
   1  -3   1 2058.39  101.59
  -1  -3  -1 1901.71  101.19
  -1  -3  -1 1856.41  101.49
  -1  -3  -1 1835.42  101.29
  -1  -3  -1 2109.99  101.39
  -1  -3  -1 2014.70  100.89
   1  -3   1 1767.72  100.69
  -1   3  -1 2240.68  101.39
   1   3   1 1879.51   99.89
  -1   3  -1 2204.48  101.49
   1   3   1 1866.61  101.19
  -1   3  -1 1924.51  101.29
   1   3   1 1827.22  100.59
  -1   3  -1 1898.71  101.39
   1   3   1 2047.20  101.19
   1   3   1 2128.49  101.49
  -1   3  -1 1898.01  101.39
  -1   3  -1 2099.89  101.09
   1   3   1 1957.20  100.49
  -1   3  -1 2157.68  100.79
  -3  -3  -1   24.10    3.20
   3  -3   1   30.40    3.40
   3  -3   1   26.30    2.90
  -3  -3  -1   28.80    3.30
   3  -3   1   32.00    3.00
   3  -3   1   30.20    3.40
   3  -3   1   30.70    3.60
  -3  -3  -1   30.10    3.50
  -3  -3  -1   23.60    3.80
   3  -3   1   28.50    3.10
  -3  -3  -1   22.30    3.50
  -3   3  -1   33.40    3.40
   3   3   1   23.70    3.20
   3   3   1   28.90    3.00
  -3   3  -1   30.20    3.20
   3   3   1   28.40    3.00
   3   3   1   26.60    3.40
  -3   3  -1   32.20    3.10
  -3   3  -1   28.70    2.80
  -3   3  -1   27.60    3.50
  -3   3  -1   24.60    3.50
   5  -3   1    5.20    1.70
   5  -3   1    8.50    2.10
  -5  -3  -1    5.80    1.70
   5  -3   1    4.60    1.60
  -5  -3  -1    5.30    2.50
  -5  -3  -1    8.90    2.40
   5  -3   1    4.50    2.20
  -5  -3  -1    9.40    2.50
  -5  -3  -1    8.80    1.80
   5  -3   1    6.10    1.70
   5  -3   1    5.40    1.70
   5  -3   1    6.90    1.80
   5   3   1    7.50    1.70
  -5   3  -1    4.20    1.70
   5   3   1   10.20    2.70
   5   3   1    8.50    1.80
  -5   3  -1    5.70    1.80
   5   3   1    5.00    1.60
   5   3   1    9.30    1.90
  -5   3  -1    6.40    2.10
   7  -3   1  126.49    8.20
  -7  -3  -1  121.19    8.40
   7  -3   1  130.99    9.20
  -7  -3  -1  139.69    8.90
   7  -3   1  128.59    9.20
  -7  -3  -1  130.59    8.90
   7  -3   1  129.89    8.50
  -7  -3  -1  128.39    8.40
  -7  -3  -1  142.29    9.00
   7  -3   1  137.09    8.90
   7  -3   1  131.99    8.60
   7  -3   1  146.99    8.80
  -7   3  -1  142.29    8.90
   7   3   1  152.18    8.50
  -7   3  -1  138.59    9.00
   7   3   1  135.19    8.80
   7   3   1  135.49    8.00
   7   3   1  137.99    8.10
  -7   3  -1  130.89    9.80
   7   3   1  137.39    8.70
   7   3   1  128.99    8.60
   7   3   1  144.39    9.30
  -7   3  -1  126.59    8.90
   9  -3   1  383.86   22.30
  -9  -3  -1  369.76   22.70
   9  -3   1  421.46   22.70
  -9  -3  -1  372.36   22.40
  -9  -3  -1  449.56   22.80
   9  -3   1  377.36   22.30
  -9  -3  -1  419.06   22.90
   9  -3   1  427.56   23.30
   9  -3   1  374.46   22.70
   9  -3   1  374.26   21.80
   9  -3   1  433.26   22.80
  -9   3  -1  416.26   22.70
  -9   3  -1  406.46   23.20
   9   3   1  396.36   22.60
   9   3   1  422.86   21.80
  -9   3  -1  441.96   22.80
  -9   3  -1  405.26   22.60
   9   3   1  429.66   22.80
  -9   3  -1  427.36   23.00
   9   3   1  428.26   23.30
   9   3   1  398.36   21.70
   9   3   1  395.46   22.40
   9   3   1  430.76   22.00
 -11  -3  -1  249.68   16.00
  11  -3   1  264.87   14.70
  11  -3   1  266.87   15.50
 -11  -3  -1  280.17   16.30
  11  -3   1  281.77   16.60
 -11  -3  -1  250.47   14.60
 -11  -3  -1  277.27   15.20
  11  -3   1  230.98   15.70
 -11  -3  -1  294.47   16.40
 -11  -3  -1  246.68   15.50
  11  -3   1  291.37   16.30
  11  -3   1  265.27   15.20
 -11   3  -1  282.77   16.00
  11   3   1  255.27   15.00
 -11   3  -1  264.97   16.30
  11   3   1  270.37   15.90
 -11   3  -1  261.97   15.70
 -11   3  -1  278.37   15.90
  11   3   1  255.17   15.60
  11   3   1  288.57   15.20
  11   3   1  275.97   15.10
 -11   3  -1  280.77   15.90
  11   3   1  288.67   16.60
 -11   3  -1  282.47   16.40
 -13  -3  -1    1.10    1.70
 -13  -3  -1   -0.70    1.70
  13  -3   1   -0.30    2.00
 -13  -3  -1    0.20    2.30
  13  -3   1   -2.80    1.80
  13  -3   1    0.30    0.90
 -13  -3  -1    0.50    1.10
  13  -3   1   -1.40    2.00
 -13  -3  -1    1.40    1.10
 -13  -3  -1    2.70    1.20
  13  -3   1    0.40    1.10
 -13  -3  -1    1.80    2.20
  13   3   1    1.30    1.50
  13   3   1    0.60    1.70
  13   3   1    2.30    2.70
  13   3   1    2.00    2.40
  13   3   1    1.80    1.10
 -13   3  -1    2.30    2.00
 -13   3  -1   -0.30    1.00
  13   3   1   -0.20    2.00
 -13   3  -1    1.20    2.30
 -13   3  -1    2.30    2.10
 -13   3  -1    1.30    1.00
 -15  -3  -1  248.08   16.20
  15  -3   1  282.57   15.50
 -15  -3  -1  282.67   17.30
  15  -3   1  271.37   18.50
 -15  -3  -1  286.87   16.80
  15  -3   1  275.87   17.00
  15  -3   1  254.77   16.70
 -15  -3  -1  256.27   16.80
 -15  -3  -1  285.47   17.10
  15  -3   1  281.97   16.10
 -15  -3  -1  290.77   15.20
 -15  -3  -1  284.37   16.20
 -15   3  -1  306.97   17.30
 -15   3  -1  270.97   16.40
  15   3   1  276.47   15.70
  15   3   1  291.47   15.80
 -15   3  -1  277.37   16.70
 -15   3  -1  299.57   15.40
  15   3   1  258.07   16.50
  15   3   1  281.37   17.70
 -15   3  -1  250.17   17.00
 -15   3  -1  288.67   16.70
  15   3   1  282.67   15.90
  15   3   1  270.07   16.70
 -17  -3  -1   23.20    2.90
  17  -3   1   17.70    3.30
 -17  -3  -1   20.40    2.50
 -17  -3  -1   18.70    2.90
  17  -3   1   21.20    2.40
 -17  -3  -1   26.70    3.90
 -17  -3  -1   20.50    2.40
  17  -3   1   20.10    2.60
 -17   3  -1   26.60    2.50
 -17   3  -1   30.60    4.50
 -17   3  -1   20.10    3.30
  17   3   1   18.40    2.40
 -17   3  -1   21.90    2.70
  17   3   1   21.30    2.30
 -17   3  -1   20.70    2.50
  17   3   1   25.50    3.60
  19  -3   1   -1.90    1.30
  19  -3   1    1.90    2.20
 -19  -3  -1    1.80    1.50
  19  -3   1    0.10    1.80
 -19  -3  -1   -1.90    2.70
 -19  -3  -1   -2.30    1.90
  19  -3   1   -4.10    2.40
 -19  -3  -1   -0.90    1.60
 -19  -3  -1    1.40    2.00
  19   3   1   -0.30    1.40
 -19   3  -1   -3.00    2.10
 -19   3  -1    1.40    2.00
  19   3   1   -0.30    1.70
 -19   3  -1    0.00    2.50
  19   3   1    0.90    1.80
 -19   3  -1    0.70    1.50
 -21  -3  -1   76.79    6.60
 -21  -3  -1   78.09    7.40
 -21  -3  -1   90.79    7.90
  21  -3   1   84.89    6.80
  21  -3   1   77.49    6.80
  21  -3   1   90.09    7.00
  21  -3   1   84.09    6.00
 -21  -3  -1   77.19    6.30
 -21  -3  -1   83.89    6.10
 -21   3  -1   89.49    7.80
 -21   3  -1   64.19    7.10
  21   3   1   88.09    6.50
  21   3   1   83.09    6.90
  21   3   1   80.49    5.80
 -21   3  -1   84.39    7.90
 -21   3  -1   79.89    6.30
 -21   3  -1   82.09    6.30
 -23  -3  -1  403.96   25.00
  23  -3   1  344.87   25.00
  23  -3   1  405.16   23.30
 -23  -3  -1  430.06   24.80
  23  -3   1  376.46   24.20
 -23  -3  -1  426.86   22.30
  23  -3   1  443.56   23.40
 -23  -3  -1  385.36   23.70
  23   3   1  433.96   23.00
 -23   3  -1  414.86   25.20
  23   3   1  372.46   24.40
 -23   3  -1  423.66   22.40
 -23   3  -1  416.56   24.00
  23   3   1  436.16   23.30
 -23   3  -1  381.96   24.50
 -25  -3  -1   53.29    4.70
 -25  -3  -1   47.20    4.90
 -25  -3  -1   45.70    4.80
 -25  -3  -1   49.00    4.70
  25  -3   1   37.00    4.00
  25  -3   1   47.90    5.90
  25  -3   1   40.00    4.70
 -25   3  -1   40.00    5.10
 -25   3  -1   49.00    4.90
  25   3   1   44.40    4.00
  25   3   1   39.20    3.80
 -25   3  -1   43.60    4.50
 -25   3  -1   52.59    5.00
  25   3   1   54.89    5.30
  25   3   1   47.50    7.60
  27  -3   1   50.39    4.70
  27  -3   1   37.70    5.20
 -27  -3  -1   36.70    4.50
  27  -3   1   40.80    4.20
 -27  -3  -1   44.90    4.70
 -27  -3  -1   47.90    4.80
 -27  -3  -1   38.00    4.60
 -27   3  -1   44.30    4.70
 -27   3  -1   47.50    4.80
  27   3   1   48.20    4.60
 -27   3  -1   45.50    5.40
  27   3   1   42.40    4.80
 -27   3  -1   37.00    5.00
  27   3   1   46.60    4.30
 -29  -3  -1   -3.20    3.60
  29  -3   1    3.60    3.10
 -29  -3  -1    0.80    3.50
  29  -3   1    2.40    4.00
  29  -3   1    2.80    2.50
  29   3   1    4.90    2.90
  29   3   1    2.40    2.90
 -29   3  -1   -1.80    3.00
 -29   3  -1    3.70    3.00
  29   3   1    0.80    2.30
 -29   3  -1    2.40    3.20
  30  -4  -1   49.80    5.20
 -30  -4   1   39.90    4.50
  30  -4  -1   52.19    5.60
 -30  -4   1   63.99    6.10
 -30  -4   1   40.70    5.80
 -30   4   1   51.09    7.60
  30   4  -1   52.29    5.30
 -30   4   1   51.99    5.10
  30   4  -1   45.50    5.90
 -30   4   1   37.00    5.10
  30   4  -1   45.00    5.30
 -30   4   1   53.29    6.00
 -30   4   1   43.00    5.80
 -28  -4   1    5.20    3.60
 -28  -4   1    3.70    3.00
 -28  -4   1    2.20    2.40
  28  -4  -1    8.10    3.00
  28  -4  -1    6.60    2.50
  28   4  -1   10.30    2.80
 -28   4   1    5.10    3.20
 -28   4   1    8.90    3.80
 -28   4   1    3.40    3.20
 -28   4   1    6.20    2.40
 -28   4   1    7.70    4.60
  26  -4  -1   20.90    4.40
 -26  -4   1   16.10    4.00
  26  -4  -1   16.40    3.60
 -26  -4   1   17.00    4.30
 -26  -4   1   10.10    2.60
  26  -4  -1    6.10    2.90
 -26  -4   1    9.70    2.60
 -26   4   1   17.60    3.80
 -26   4   1    7.50    2.10
  26   4  -1    9.80    2.50
 -26   4   1    8.70    4.30
 -26   4   1    6.90    2.60
 -26   4   1    5.30    3.00
 -24  -4   1   27.80    4.20
 -24  -4   1   27.70    3.70
 -24  -4   1   21.80    4.00
  24  -4  -1   22.60    4.20
 -24  -4   1   17.00    3.30
  24  -4  -1   21.30    3.90
  24  -4  -1   19.70    3.50
 -24   4   1   19.20    5.00
 -24   4   1   13.00    3.50
 -24   4   1   17.70    3.40
  24   4  -1   27.60    4.20
  24   4  -1   19.40    3.10
 -24   4   1   11.70    4.50
  22  -4  -1   34.60    4.10
  22  -4  -1   40.30    4.40
 -22  -4   1   38.90    4.80
  22  -4  -1   49.10    4.70
 -22  -4   1   39.50    4.00
 -22  -4   1   40.10    3.90
 -22  -4   1   42.70    4.80
 -22   4   1   42.90    4.90
  22   4  -1   43.50    4.80
 -22   4   1   40.40    5.30
 -22   4   1   45.60    5.10
 -22   4   1   40.60    3.70
  22   4  -1   38.70    3.80
  20  -4  -1   29.70    3.20
 -20  -4   1   40.40    3.50
  20  -4  -1   35.30    4.10
 -20  -4   1   28.60    3.70
 -20  -4   1   37.80    4.40
  20  -4  -1   34.60    3.90
 -20  -4   1   30.40    3.80
 -20   4   1   37.30    4.80
 -20   4   1   37.60    3.20
 -20   4   1   32.10    4.50
  20   4  -1   29.10    4.00
  20   4  -1   34.10    3.20
  20   4  -1   28.60    5.40
 -20   4   1   34.80    4.40
 -18  -4   1   -2.30    1.60
  18  -4  -1   -0.90    1.80
 -18  -4   1   -0.80    1.30
  18  -4  -1    1.20    1.90
 -18  -4   1    0.00    2.50
  18  -4  -1   -1.60    1.60
  18  -4  -1   -2.10    1.40
  18   4  -1   -2.00    2.20
 -18   4   1    1.30    1.40
 -18   4   1    0.40    2.80
 -18   4   1   -2.40    2.50
  18   4  -1    1.10    1.70
 -18   4   1   -2.80    2.70
 -18   4   1    1.00    1.30
  18   4  -1    0.30    1.50
  16  -4  -1   18.10    2.50
  16  -4  -1   18.60    2.60
  16  -4  -1   22.20    3.00
 -16  -4   1   21.40    3.00
 -16  -4   1   22.00    3.60
 -16  -4   1   23.90    2.50
 -16  -4   1   19.00    2.20
  16  -4  -1   22.70    2.40
 -16   4   1   28.60    4.00
  16   4  -1   24.40    2.90
 -16   4   1   22.20    3.00
  16   4  -1   17.40    4.50
  16   4  -1   19.20    4.00
 -16   4   1   21.60    2.30
  16   4  -1   24.30    2.50
  16   4  -1   17.00    2.30
 -16   4   1   16.90    3.60
 -16   4   1   22.70    3.90
 -16   4   1   22.50    5.00
 -14  -4   1   72.49    6.30
 -14  -4   1   86.89    7.70
 -14  -4   1   78.09    6.10
  14  -4  -1   87.39    6.10
  14  -4  -1   90.19    7.90
  14  -4  -1   84.89    7.90
 -14  -4   1   85.69    6.20
  14  -4  -1   79.79    6.30
  14  -4  -1   85.59    6.80
 -14  -4   1   89.09    7.80
  14  -4  -1   80.39    6.50
 -14   4   1   81.89    6.00
 -14   4   1   84.69    6.60
 -14   4   1   97.79    6.90
 -14   4   1   81.09    6.10
  14   4  -1   86.89    6.90
  14   4  -1   88.99    7.50
  14   4  -1   83.59    8.10
  14   4  -1   86.89    6.10
 -14   4   1   83.99    7.60
  14   4  -1   83.69    6.50
 -14   4   1   88.29    8.00
  14   4  -1   86.39    6.00
 -14   4   1   89.49    6.30
  14   4  -1   79.09    6.20
 -12  -4   1  448.26   27.10
  12  -4  -1  499.95   27.10
  12  -4  -1  508.65   27.90
  12  -4  -1  491.55   27.50
  12  -4  -1  509.85   28.40
 -12  -4   1  491.45   27.90
 -12  -4   1  502.55   26.40
 -12  -4   1  518.75   27.90
  12  -4  -1  534.65   27.40
 -12  -4   1  455.15   27.20
  12  -4  -1  458.25   27.30
  12   4  -1  499.55   27.00
  12   4  -1  563.04   28.20
  12   4  -1  512.75   27.80
 -12   4   1  464.45   27.70
 -12   4   1  510.15   27.80
 -12   4   1  498.85   26.60
  12   4  -1  493.55   26.10
 -12   4   1  492.65   26.50
 -12   4   1  490.55   26.90
  12   4  -1  455.15   27.40
 -12   4   1  498.95   27.80
 -12   4   1  545.55   27.00
  12   4  -1  450.95   27.30
  12   4  -1  526.35   27.40
  10  -4  -1    1.00    1.10
 -10  -4   1   -0.10    1.90
 -10  -4   1   -0.80    1.00
  10  -4  -1    1.30    1.80
 -10  -4   1   -1.50    1.70
  10  -4  -1   -0.50    1.10
 -10  -4   1    1.50    2.40
  10  -4  -1   -0.20    2.20
 -10  -4   1   -1.10    1.10
  10  -4  -1    0.60    2.00
  10  -4  -1    1.10    0.90
 -10   4   1    2.70    1.10
 -10   4   1    0.80    2.00
 -10   4   1    1.90    1.10
  10   4  -1    1.30    1.10
 -10   4   1   -1.40    2.00
  10   4  -1    0.40    2.20
  10   4  -1    2.90    1.90
  10   4  -1    1.60    2.20
  10   4  -1    2.40    0.90
 -10   4   1   -0.20    2.00
  10   4  -1   -0.90    1.10
  -8  -4   1   57.09    4.80
  -8  -4   1   58.89    4.90
   8  -4  -1   71.59    5.70
  -8  -4   1   65.89    5.10
   8  -4  -1   62.39    4.70
  -8  -4   1   65.99    6.00
   8  -4  -1   68.79    5.80
   8  -4  -1   62.59    5.20
   8  -4  -1   68.59    6.30
  -8  -4   1   60.99    6.10
   8  -4  -1   58.49    4.80
   8  -4  -1   57.29    5.00
  -8   4   1   69.09    4.90
   8   4  -1   66.89    5.50
  -8   4   1   67.39    5.90
  -8   4   1   68.29    5.10
  -8   4   1   66.19    5.80
   8   4  -1   63.99    6.00
   8   4  -1   62.79    5.60
   8   4  -1   73.19    5.90
   8   4  -1   64.49    5.10
   8   4  -1   61.39    5.20
  -8   4   1   63.19    5.20
   6  -4  -1  175.68   11.40
  -6  -4   1  177.88   11.40
  -6  -4   1  177.78   11.80
   6  -4  -1  211.58   12.70
   6  -4  -1  194.88   11.60
  -6  -4   1  174.48   11.20
  -6  -4   1  191.38   11.60
  -6  -4   1  177.88   11.20
  -6  -4   1  196.98   12.30
   6  -4  -1  187.98   10.70
   6  -4  -1  190.78   11.20
   6  -4  -1  174.38   11.20
   6   4  -1  189.28   11.40
  -6   4   1  166.68   10.80
   6   4  -1  189.38   11.70
   6   4  -1  201.18   10.80
   6   4  -1  205.88   11.80
  -6   4   1  184.58   11.70
  -6   4   1  187.98   11.30
  -6   4   1  175.88   11.70
  -6   4   1  190.28   10.70
   6   4  -1  173.28   11.40
  -6   4   1  193.28   11.60
  -6   4   1  178.18   11.70
  -4  -4   1   29.80    4.40
  -4  -4   1   41.10    4.20
   4  -4  -1   36.70    4.50
   4  -4  -1   35.10    3.00
  -4  -4   1   37.70    3.30
  -4  -4   1   44.30    4.50
   4  -4  -1   33.30    3.40
   4  -4  -1   32.40    3.90
   4  -4  -1   32.50    3.20
  -4  -4   1   35.10    4.40
   4  -4  -1   36.30    4.80
  -4  -4   1   33.00    3.10
  -4   4   1   36.80    4.50
   4   4  -1   34.80    4.00
  -4   4   1   33.40    3.70
  -4   4   1   29.20    3.50
   4   4  -1   38.00    4.00
  -4   4   1   36.20    3.40
  -4   4   1   33.70    4.10
   4   4  -1   31.60    3.40
   4   4  -1   27.90    4.40
   4   4  -1   33.70    3.90
  -4   4   1   37.30    3.80
  -2  -4   1   43.80    3.80
  -2  -4   1   39.90    3.70
   2  -4  -1   46.10    5.00
  -2  -4   1   42.80    4.50
  -2  -4   1   38.80    3.80
  -2  -4   1   38.50    4.50
   2  -4  -1   38.30    3.60
  -2  -4   1   44.50    4.80
   2  -4  -1   36.20    2.90
   2  -4  -1   46.20    4.70
   2  -4  -1   40.80    3.60
  -2  -4   1   41.00    4.20
  -2   4   1   46.10    3.90
  -2   4   1   37.90    3.90
   2   4  -1   39.20    4.50
  -2   4   1   39.50    4.70
   2   4  -1   40.60    4.10
   2   4  -1   42.10    3.90
   2   4  -1   31.90    4.10
  -2   4   1   44.40    4.20
  -2   4   1   43.20    3.90
  -2   4   1   46.00    4.50
   2   4  -1   38.20    4.00
  -2   4   1   38.70    3.80
   2   4  -1   40.10    4.30
   0  -4  -1  122.99    8.30
   0  -4  -1  101.99    7.50
   0  -4  -1  109.99    7.50
   0  -4   1  110.49    8.10
   0  -4   1  103.59    7.20
   0  -4  -1  117.09    7.50
   0  -4   1  106.39    7.50
   0  -4   1  116.29    8.10
   0  -4  -1  121.59    8.40
   0   4  -1  114.69    7.70
   0   4   1  114.69    7.30
   0   4  -1  110.39    7.80
   0   4  -1  115.69    7.90
   0   4   1  125.09    9.10
   0   4  -1  116.69    7.10
   0   4   1  120.99    8.00
   0   4   1  120.39    7.20
   0   4   1  107.39    7.60
   0   4  -1  125.89    7.80
   0   4  -1  109.39    7.70
   0   4  -1  115.49    8.20
   0   4   1  112.79    8.00
   2  -4   1  874.51   45.70
  -2  -4  -1  844.02   45.60
   2  -4   1  822.72   44.80
   2  -4   1  910.01   46.00
  -2  -4  -1  798.32   45.30
   2  -4   1  827.42   45.10
   2  -4   1  916.21   46.20
  -2  -4  -1  911.61   45.80
  -2  -4  -1  822.32   45.80
  -2  -4  -1  910.31   46.10
  -2  -4  -1  881.61   45.20
  -2   4  -1  913.21   45.80
   2   4   1  817.72   44.80
   2   4   1  879.11   44.60
   2   4   1  919.71   44.70
  -2   4  -1  846.42   45.60
  -2   4  -1  747.13   45.60
   2   4   1  920.41   45.50
  -2   4  -1  924.31   45.30
  -2   4  -1  962.10   45.60
  -2   4  -1  920.01   44.80
   2   4   1  860.01   43.90
   2   4   1  834.62   45.60
  -2   4  -1  806.02   45.50
   2   4   1  845.22   45.60
  -4  -4  -1  735.13   37.10
  -4  -4  -1  664.73   37.00
   4  -4   1  720.83   38.00
  -4  -4  -1  682.43   37.60
   4  -4   1  753.32   37.10
   4  -4   1  715.53   37.50
  -4  -4  -1  729.53   37.70
   4  -4   1  683.93   36.70
  -4  -4  -1  645.64   37.20
   4  -4   1  733.33   37.70
   4  -4   1  671.13   36.80
   4   4   1  704.93   37.40
  -4   4  -1  703.73   37.50
  -4   4  -1  660.13   37.60
  -4   4  -1  637.94   37.90
   4   4   1  650.93   37.20
  -4   4  -1  754.32   37.50
   4   4   1  711.53   37.10
  -4   4  -1  710.33   37.00
  -4   4  -1  736.13   37.60
   4   4   1  716.53   36.30
   4   4   1  709.33   35.80
   4   4   1  718.53   36.90
   6  -4   1 1028.50   53.39
   6  -4   1 1062.59   52.59
  -6  -4  -1 1017.10   53.49
   6  -4   1 1078.69   52.99
  -6  -4  -1 1019.20   52.79
   6  -4   1  935.61   53.09
   6  -4   1 1041.60   53.79
   6  -4   1 1011.80   53.19
  -6  -4  -1  895.01   53.09
  -6  -4  -1 1036.10   53.49
  -6  -4  -1 1125.99   53.19
   6   4   1 1038.20   52.79
   6   4   1 1006.20   53.19
   6   4   1  888.81   52.99
  -6   4  -1  974.20   53.49
   6   4   1  955.10   52.09
  -6   4  -1 1033.40   53.29
  -6   4  -1 1056.29   52.69
  -6   4  -1 1041.50   51.89
   6   4   1 1048.30   52.09
   6   4   1  954.00   52.59
  -6   4  -1 1076.19   53.39
  -6   4  -1 1045.60   53.39
   6   4   1 1025.80   53.69
   8  -4   1    9.20    2.70
  -8  -4  -1    5.40    2.10
  -8  -4  -1    7.00    1.50
  -8  -4  -1    2.30    1.20
   8  -4   1    5.00    2.10
   8  -4   1    5.60    1.40
   8  -4   1    5.70    1.40
  -8  -4  -1    8.60    2.60
  -8  -4  -1    6.00    1.60
  -8   4  -1    7.90    2.30
   8   4   1    7.60    2.10
   8   4   1    5.10    2.40
  -8   4  -1    8.10    1.50
   8   4   1    5.60    1.80
  -8   4  -1    3.90    2.20
   8   4   1    3.70    1.70
   8   4   1    4.10    1.00
   8   4   1    4.60    1.20
   8   4   1    5.10    2.90
  -8   4  -1    6.80    2.50
 -10  -4  -1  114.49    8.20
 -10  -4  -1  111.49    8.40
  10  -4   1  129.39    9.10
  10  -4   1  122.39    7.90
  10  -4   1  127.79    8.20
  10  -4   1  126.99    8.60
  10  -4   1  115.49    7.90
 -10  -4  -1  121.89    8.90
  10  -4   1  113.69    9.20
  10  -4   1  103.69    8.10
 -10  -4  -1  118.09    8.80
  10   4   1  107.89    7.60
 -10   4  -1  125.99    9.00
 -10   4  -1  112.69    8.10
  10   4   1  119.69    8.80
  10   4   1  123.59    7.80
 -10   4  -1  115.79    8.60
  10   4   1  114.49    8.00
  10   4   1  126.09    8.10
 -10   4  -1  121.99    7.60
  10   4   1  143.99    9.80
  10   4   1  110.59    8.20
 -10   4  -1  121.69    8.80
 -12  -4  -1  147.09   10.50
  12  -4   1  162.48   10.10
  12  -4   1  170.78   10.90
 -12  -4  -1  148.59   10.40
  12  -4   1  159.48   11.10
 -12  -4  -1  152.88   11.20
 -12  -4  -1  159.48   11.00
 -12  -4  -1  167.58    9.60
  12  -4   1  166.88    9.80
  12  -4   1  146.59    9.90
  12  -4   1  162.58    9.30
  12  -4   1  150.48   10.40
  12  -4   1  152.28   11.50
 -12   4  -1  155.38    9.90
  12   4   1  165.18    9.80
  12   4   1  170.08   10.30
 -12   4  -1  177.48   11.30
  12   4   1  159.68    9.80
  12   4   1  165.68   11.70
  12   4   1  157.38   10.90
  12   4   1  154.38   10.30
 -12   4  -1  150.28   10.80
 -12   4  -1  151.48   11.20
 -12   4  -1  161.88   10.40
  14  -4   1    4.10    2.00
 -14  -4  -1    8.60    2.20
  14  -4   1    2.60    1.40
 -14  -4  -1    3.40    1.20
  14  -4   1    4.80    3.00
 -14  -4  -1    2.20    3.20
 -14  -4  -1    8.40    2.20
  14  -4   1    7.70    1.90
  14  -4   1    7.00    1.60
 -14  -4  -1    4.50    1.40
  14   4   1    2.80    1.10
 -14   4  -1    4.90    1.40
 -14   4  -1    7.00    2.80
  14   4   1    4.50    1.30
 -14   4  -1    5.70    3.00
  14   4   1    6.50    2.00
 -14   4  -1    2.50    1.30
  14   4   1    5.90    2.50
 -14   4  -1    4.50    2.60
  16  -4   1    5.70    1.40
  16  -4   1    9.50    2.00
 -16  -4  -1    9.30    2.40
 -16  -4  -1   10.20    2.30
  16  -4   1   10.90    1.90
 -16  -4  -1    4.90    1.50
  16  -4   1    7.00    2.00
 -16  -4  -1   12.10    2.30
  16  -4   1   11.10    2.50
  16   4   1    8.20    1.70
 -16   4  -1    9.20    2.00
  16   4   1    4.40    1.50
  16   4   1   13.10    3.40
 -16   4  -1    6.20    3.10
 -16   4  -1    5.20    1.60
  16   4   1   11.70    3.30
 -18  -4  -1    5.90    2.80
  18  -4   1    0.80    2.00
  18  -4   1    2.70    1.80
 -18  -4  -1    2.10    1.60
 -18  -4  -1    0.60    2.00
  18  -4   1   -0.50    1.60
 -18  -4  -1    1.70    1.90
  18  -4   1    4.60    2.50
 -18  -4  -1    3.20    2.40
  18  -4   1   -0.70    1.40
 -18   4  -1    1.90    1.90
  18   4   1    2.90    2.00
 -18   4  -1    1.30    1.80
 -18   4  -1    1.00    1.50
  18   4   1    2.60    1.80
  20  -4   1  361.06   20.40
 -20  -4  -1  348.87   21.30
  20  -4   1  344.57   20.90
 -20  -4  -1  312.07   21.30
  20  -4   1  369.86   19.80
 -20  -4  -1  361.36   19.40
 -20  -4  -1  378.26   20.80
  20  -4   1  326.47   21.20
 -20  -4  -1  332.47   20.80
 -20   4  -1  364.86   20.90
  20   4   1  368.56   20.10
 -20   4  -1  325.87   21.80
  20   4   1  336.77   21.10
  20   4   1  364.66   19.80
 -20   4  -1  347.17   21.50
  22  -4   1   14.60    3.50
  22  -4   1    9.80    3.20
 -22  -4  -1   13.90    3.20
 -22  -4  -1   14.20    2.70
  22  -4   1    5.20    3.80
 -22  -4  -1   10.50    4.20
 -22  -4  -1    9.90    3.20
 -22  -4  -1    5.40    2.10
  22  -4   1    3.20    2.10
  22   4   1    3.90    1.90
 -22   4  -1   12.70    3.50
 -22   4  -1   11.40    3.00
  22   4   1    4.20    2.80
  22   4   1    7.60    2.20
 -24  -4  -1   -0.90    2.90
  24  -4   1    3.60    2.00
 -24  -4  -1   -1.10    2.70
 -24  -4  -1   -2.40    2.10
  24  -4   1   -5.10    2.80
 -24  -4  -1   -3.20    2.50
  24   4   1   -2.00    2.40
  24   4   1    3.30    5.20
 -24   4  -1    0.10    2.20
 -24   4  -1    5.90    2.90
 -24   4  -1    1.10    2.20
  24   4   1   -3.40    2.20
 -26  -4  -1   35.80    4.60
  26  -4   1   32.50    4.30
  26  -4   1   36.50    5.30
 -26  -4  -1   46.70    5.10
  26  -4   1   46.90    4.20
 -26  -4  -1   40.60    5.00
 -26   4  -1   37.80    5.10
  26   4   1   45.60    4.60
 -26   4  -1   46.40    4.70
  26   4   1   36.40    4.20
 -28  -4  -1   12.80    3.30
  28  -4   1    9.00    3.20
  28  -4   1   12.00    2.70
  28  -4   1   10.40    2.90
 -28  -4  -1   19.80    5.80
  28  -4   1   13.90    3.90
 -28  -4  -1   10.10    3.40
 -28  -4  -1    3.20    3.40
  28   4   1   16.90    4.30
  28   4   1    7.50    2.50
 -28   4  -1    7.10    3.30
  28   4   1    8.60    3.00
 -28   4  -1    9.40    3.00
  29  -5  -1   -1.60    3.70
 -29  -5   1   -1.10    3.40
 -29  -5   1    0.50    3.00
 -29  -5   1   -4.50    3.80
  29  -5  -1   -0.80    3.20
 -29  -5   1   -1.00    3.90
  29  -5  -1   -0.60    3.60
  29  -5  -1   -2.40    3.40
 -29   5   1    2.40    4.80
  29   5  -1    2.90    3.20
 -29   5   1   -3.10    2.90
 -29   5   1   -3.00    2.90
  29   5  -1    1.30    3.40
  27  -5  -1    3.20    3.40
 -27  -5   1    0.20    2.60
  27  -5  -1    3.70    2.90
 -27  -5   1    0.00    3.20
  27  -5  -1    0.00    2.70
 -27  -5   1    4.90    3.60
  27  -5  -1    2.40    3.20
 -27  -5   1    0.60    3.30
  27   5  -1    3.00    2.80
 -27   5   1    7.40    4.60
 -27   5   1    2.40    2.50
  27   5  -1    4.00    2.80
 -27   5   1    2.50    2.60
 -25  -5   1    2.50    3.20
  25  -5  -1    2.90    2.40
  25  -5  -1    6.20    2.90
 -25  -5   1    3.80    2.90
 -25  -5   1    1.80    2.90
 -25  -5   1    2.10    2.30
  25  -5  -1   -2.70    2.70
  25  -5  -1    2.30    3.00
  25   5  -1    5.30    2.50
  25   5  -1    4.70    2.70
 -25   5   1   -3.20    3.40
 -25   5   1   -1.70    2.20
 -25   5   1    4.20    4.30
 -23  -5   1    9.50    3.40
  23  -5  -1    6.20    2.10
  23  -5  -1    6.50    2.60
  23  -5  -1   11.50    3.10
  23  -5  -1   11.40    2.70
 -23  -5   1    6.80    2.60
 -23  -5   1    8.20    3.00
 -23   5   1    5.60    1.90
 -23   5   1    9.50    4.20
  23   5  -1   12.40    3.30
  23   5  -1    7.50    2.20
 -21  -5   1   11.30    2.90
  21  -5  -1    9.70    2.70
  21  -5  -1    2.90    2.20
 -21  -5   1    2.40    3.20
 -21  -5   1    4.90    1.80
 -21  -5   1    7.20    2.20
  21  -5  -1    8.50    2.20
  21  -5  -1    4.90    2.00
  21   5  -1    5.70    2.30
 -21   5   1    4.20    4.00
 -21   5   1    4.90    1.70
 -19  -5   1  285.47   17.50
  19  -5  -1  275.77   18.00
 -19  -5   1  290.77   16.80
  19  -5  -1  310.27   16.10
 -19  -5   1  278.47   18.20
 -19  -5   1  273.37   17.70
  19  -5  -1  297.47   18.10
  19  -5  -1  312.17   17.40
 -19   5   1  285.27   17.30
 -19   5   1  272.77   16.90
  19   5  -1  303.27   17.00
 -19   5   1  282.57   18.60
  19   5  -1  287.27   18.20
  17  -5  -1   41.90    4.40
  17  -5  -1   40.20    3.60
 -17  -5   1   37.00    4.40
  17  -5  -1   44.00    4.00
 -17  -5   1   44.50    4.20
 -17  -5   1   48.40    5.10
  17  -5  -1   36.80    4.80
 -17   5   1   42.50    5.30
 -17   5   1   51.59    5.90
 -17   5   1   36.90    3.50
 -17   5   1   46.00    4.90
  17   5  -1   42.30    4.30
  17   5  -1   45.60    3.60
  17   5  -1   50.09    5.30
  15  -5  -1  159.98   11.30
 -15  -5   1  176.08   11.00
  15  -5  -1  190.08   11.90
  15  -5  -1  159.68   11.50
  15  -5  -1  168.98   10.80
 -15  -5   1  178.28   11.40
 -15  -5   1  169.08   11.70
  15   5  -1  163.58   11.60
 -15   5   1  200.88   11.70
  15   5  -1  159.68   11.50
  15   5  -1  173.58   10.60
  15   5  -1  177.98   10.90
 -15   5   1  180.98   11.00
  15   5  -1  195.68   14.20
 -15   5   1  165.98   12.00
  15   5  -1  172.28   11.70
 -15   5   1  176.38   11.00
  13  -5  -1  135.89    9.70
  13  -5  -1  117.69    8.50
  13  -5  -1  132.09    8.40
  13  -5  -1  123.39    9.10
  13  -5  -1  124.39    9.00
 -13  -5   1  122.59    8.90
 -13  -5   1  129.39    8.80
  13  -5  -1  144.79   15.60
 -13  -5   1  149.79   12.00
 -13  -5   1  127.09    8.50
 -13   5   1  122.69    8.50
  13   5  -1  130.09    8.30
 -13   5   1  133.09    9.40
  13   5  -1  126.09    9.40
  13   5  -1  118.19    8.80
 -13   5   1  129.79    8.80
  13   5  -1  134.49    8.60
  13   5  -1  138.79   10.40
  13   5  -1  133.29    9.10
 -13   5   1  145.19    9.20
 -11  -5   1  196.58   11.80
  11  -5  -1  193.98   11.70
 -11  -5   1  205.48   13.80
  11  -5  -1  208.28   13.00
  11  -5  -1  186.98   12.30
  11  -5  -1  200.28   13.40
  11  -5  -1  187.28   12.00
 -11  -5   1  183.38   12.30
  11  -5  -1  187.08   12.50
 -11  -5   1  190.78   12.30
  11   5  -1  205.98   12.00
 -11   5   1  187.28   12.80
  11   5  -1  173.48   12.50
  11   5  -1  234.28   13.80
 -11   5   1  195.68   13.20
 -11   5   1  206.18   12.10
  11   5  -1  182.28   12.20
 -11   5   1  196.78   11.90
  11   5  -1  209.68   11.40
  11   5  -1  213.68   12.20
  11   5  -1  208.68   13.00
  -9  -5   1  585.74   32.30
   9  -5  -1  578.64   32.80
   9  -5  -1  553.54   31.30
  -9  -5   1  524.05   31.30
  -9  -5   1  586.44   32.20
   9  -5  -1  604.24   32.00
   9  -5  -1  555.44   31.40
   9  -5  -1  570.44   31.30
  -9  -5   1  567.94   31.40
   9  -5  -1  635.54   32.00
  -9  -5   1  536.95   31.40
   9  -5  -1  530.15   31.60
  -9  -5   1  581.64   31.70
   9   5  -1  599.74   31.80
   9   5  -1  628.44   30.80
  -9   5   1  575.74   31.20
  -9   5   1  594.64   31.70
  -9   5   1  501.05   31.80
   9   5  -1  603.74   32.00
   9   5  -1  613.34   30.10
  -9   5   1  574.44   32.10
   9   5  -1  600.34   31.60
   9   5  -1  514.55   31.50
   9   5  -1  601.74   31.30
   9   5  -1  557.94   31.80
  -9   5   1  610.04   30.60
   7  -5  -1  465.95   25.40
  -7  -5   1  435.06   25.40
   7  -5  -1  473.55   26.70
  -7  -5   1  477.15   25.90
   7  -5  -1  416.96   25.10
  -7  -5   1  434.76   25.40
  -7  -5   1  445.76   25.40
   7  -5  -1  455.95   24.50
   7  -5  -1  510.25   26.10
  -7  -5   1  464.55   26.10
   7  -5  -1  422.26   25.50
  -7  -5   1  467.35   26.30
   7   5  -1  479.85   25.80
  -7   5   1  468.15   25.90
  -7   5   1  464.85   24.60
   7   5  -1  423.56   25.60
  -7   5   1  479.75   26.10
   7   5  -1  475.65   25.90
   7   5  -1  473.65   24.10
   7   5  -1  457.05   24.60
  -7   5   1  434.76   26.00
  -7   5   1  458.05   25.30
   7   5  -1  455.85   25.50
  -7   5   1  439.56   25.00
  -7   5   1  491.35   25.60
   5  -5  -1  750.92   40.70
  -5  -5   1  837.52   40.60
  -5  -5   1  724.33   40.40
   5  -5  -1  739.93   39.20
   5  -5  -1  717.03   40.30
  -5  -5   1  716.43   40.50
   5  -5  -1  795.72   40.90
  -5  -5   1  756.02   40.70
  -5  -5   1  786.72   41.00
   5  -5  -1  766.72   40.20
  -5  -5   1  808.22   41.20
   5  -5  -1  760.12   41.30
  -5   5   1  690.23   41.10
  -5   5   1  711.03   40.20
   5   5  -1  789.32   40.70
  -5   5   1  800.62   39.60
   5   5  -1  714.93   40.70
  -5   5   1  720.53   39.80
   5   5  -1  758.82   40.40
   5   5  -1  779.22   39.40
  -5   5   1  802.32   40.30
  -5   5   1  732.23   40.80
  -5   5   1  804.92   40.80
   5   5  -1  750.12   40.60
   3  -5  -1   54.29    5.60
  -3  -5   1   56.69    5.70
   3  -5  -1   53.39    4.10
  -3  -5   1   53.59    5.10
  -3  -5   1   53.19    4.50
  -3  -5   1   58.39    4.90
   3  -5  -1   51.59    4.60
  -3  -5   1   61.99    6.20
   3  -5  -1   60.89    4.70
   3  -5  -1   56.99    6.00
  -3  -5   1   61.19    5.90
  -3   5   1   58.59    4.60
   3   5  -1   61.29    4.50
  -3   5   1   51.29    5.60
  -3   5   1   48.50    5.20
  -3   5   1   57.79    4.50
  -3   5   1   53.09    4.70
   3   5  -1   55.39    4.60
  -3   5   1   63.39    5.20
   3   5  -1   53.19    5.60
   3   5  -1   46.30    5.60
   3   5  -1   51.99    4.60
  -3   5   1   53.19    5.60
  -1  -5   1  124.09    9.00
   1  -5  -1  124.79    6.80
   1  -5  -1  119.79    8.10
  -1  -5   1  113.49    8.10
  -1  -5   1  127.39    9.00
  -1  -5   1  107.39    8.10
  -1  -5   1  116.99    7.70
   1  -5  -1  111.39    8.90
   1  -5  -1  132.39    9.10
  -1  -5   1  115.59    7.90
   1  -5  -1  110.79    7.90
  -1   5   1  124.89    8.70
   1   5  -1  120.99    8.40
   1   5  -1  121.69    8.10
  -1   5   1  130.19    7.70
   1   5  -1  118.99    8.30
   1   5  -1  118.49    7.40
  -1   5   1   97.09    7.70
  -1   5   1  121.29    8.70
   1   5  -1  122.59    8.50
   1   5  -1  108.29    8.20
   1   5  -1  113.59    8.50
  -1   5   1  108.99    7.90
  -1   5   1  129.29    8.00
   1  -5   1    0.90    1.10
  -1  -5  -1    0.80    2.20
   1  -5   1    1.10    1.90
   1  -5   1    0.40    2.20
  -1  -5  -1    2.10    0.90
  -1  -5  -1   -0.20    2.00
  -1  -5  -1    1.80    1.20
  -1  -5  -1    1.60    1.40
  -1  -5  -1   -0.10    2.30
   1  -5   1    1.70    2.20
   1   5   1    0.80    2.20
   1   5   1    3.80    1.80
   1   5   1    5.10    2.60
  -1   5  -1    3.20    1.00
   1   5   1    2.80    2.10
  -1   5  -1    1.80    2.20
   1   5   1   -1.60    1.70
   1   5   1    2.60    1.00
   1   5   1    2.90    0.80
  -1   5  -1    5.70    1.40
  -1   5  -1   -0.20    2.50
  -1   5  -1    3.10    1.50
  -1   5  -1    1.80    2.20
  -3  -5  -1  575.34   29.10
  -3  -5  -1  567.14   29.70
  -3  -5  -1  514.45   29.10
  -3  -5  -1  549.25   29.80
  -3  -5  -1  506.05   28.90
   3  -5   1  510.45   28.60
  -3  -5  -1  517.55   29.40
   3  -5   1  533.15   29.30
   3  -5   1  533.45   29.80
   3  -5   1  577.34   29.90
   3  -5   1  485.65   28.20
   3   5   1  461.95   29.80
   3   5   1  537.15   29.30
  -3   5  -1  532.55   29.40
  -3   5  -1  528.05   27.70
  -3   5  -1  569.84   29.30
   3   5   1  559.94   28.10
   3   5   1  483.95   28.90
   3   5   1  560.34   29.20
  -3   5  -1  555.24   29.00
   3   5   1  548.05   28.20
   3   5   1  510.75   27.10
  -3   5  -1  519.95   28.90
  -3   5  -1  500.75   29.40
  -3   5  -1  527.25   29.20
  -5  -5  -1  705.03   37.50
   5  -5   1  762.62   38.30
  -5  -5  -1  625.44   37.50
   5  -5   1  722.73   37.00
   5  -5   1  695.23   38.30
   5  -5   1  734.93   37.40
  -5  -5  -1  633.64   37.60
  -5  -5  -1  711.53   38.10
   5  -5   1  670.23   37.50
  -5  -5  -1  720.53   38.10
  -5  -5  -1  645.34   37.20
   5  -5   1  699.93   36.70
  -5   5  -1  718.53   37.70
   5   5   1  650.63   36.80
   5   5   1  692.03   37.80
  -5   5  -1  736.63   37.50
  -5   5  -1  725.03   37.70
   5   5   1  745.03   36.40
   5   5   1  634.74   37.40
  -5   5  -1  636.44   37.80
  -5   5  -1  719.83   38.00
   5   5   1  700.63   37.40
  -5   5  -1  731.93   36.20
  -5   5  -1  715.83   37.30
   5   5   1  695.93   35.70
   7  -5   1   70.19    5.20
  -7  -5  -1   78.59    6.80
   7  -5   1   70.29    5.50
   7  -5   1   73.99    5.20
  -7  -5  -1   78.69    6.90
   7  -5   1   74.89    5.80
   7  -5   1   81.79    6.40
  -7  -5  -1   70.99    5.50
   7  -5   1   79.09    7.20
   7  -5   1   66.89    7.00
  -7  -5  -1   77.49    5.90
  -7  -5  -1   62.69    5.60
   7   5   1   70.69    5.70
   7   5   1   71.59    6.20
  -7   5  -1   71.79    5.90
  -7   5  -1   75.59    5.30
   7   5   1   75.19    5.70
  -7   5  -1   75.49    6.70
   7   5   1   71.49    5.80
   7   5   1   66.29    6.40
  -7   5  -1   74.69    7.20
   7   5   1   75.59    5.50
  -7   5  -1   65.49    5.40
  -9  -5  -1   15.00    3.90
  -9  -5  -1   12.00    1.70
   9  -5   1   12.60    2.20
   9  -5   1   19.40    4.00
   9  -5   1   18.10    1.90
   9  -5   1   12.40    2.00
  -9  -5  -1   11.60    2.30
   9  -5   1   17.70    2.20
   9  -5   1   19.40    4.70
   9   5   1   11.20    3.80
  -9   5  -1   15.10    2.40
  -9   5  -1   15.10    4.00
   9   5   1   15.10    3.10
  -9   5  -1   18.90    3.00
   9   5   1   14.30    3.10
  -9   5  -1   16.10    2.20
   9   5   1   12.60    2.00
   9   5   1   19.60    3.40
  -9   5  -1   10.60    3.50
   9   5   1   16.40    2.00
  11  -5   1    3.50    1.20
  11  -5   1    6.00    2.10
  11  -5   1    6.50    3.20
  11  -5   1    3.20    1.20
 -11  -5  -1    4.00    2.90
  11  -5   1    5.10    3.00
 -11  -5  -1    7.90    1.90
  11   5   1    7.10    1.80
  11   5   1    7.10    4.90
  11   5   1    3.90    1.30
 -11   5  -1    2.60    1.30
  11   5   1    5.30    2.10
 -11   5  -1    5.70    2.70
  11   5   1    6.90    2.20
  11   5   1    5.10    2.80
  13  -5   1  196.88   12.00
 -13  -5  -1  205.38   11.70
 -13  -5  -1  177.88   12.40
  13  -5   1  209.38   13.50
  13  -5   1  202.38   11.10
 -13  -5  -1  172.48   12.50
  13  -5   1  188.78   12.30
  13  -5   1  176.98   12.60
  13  -5   1  192.98   11.50
  13  -5   1  187.08   13.60
 -13   5  -1  176.18   13.20
  13   5   1  194.48   11.80
 -13   5  -1  205.08   12.50
  13   5   1  178.18   12.10
 -13   5  -1  203.08   11.90
  13   5   1  184.48   12.70
  13   5   1  198.08   12.30
  13   5   1  201.18   11.30
 -15  -5  -1    9.90    2.90
  15  -5   1    1.50    1.90
  15  -5   1    2.90    1.40
 -15  -5  -1    5.80    2.20
 -15  -5  -1    3.00    2.20
  15  -5   1    3.90    1.50
  15  -5   1    5.90    1.50
  15  -5   1    8.90    2.30
 -15   5  -1    7.70    2.20
  15   5   1    9.30    3.20
 -15   5  -1    5.00    1.60
  15   5   1    4.70    2.40
 -15   5  -1    7.60    3.00
  15   5   1    5.90    1.40
  15   5   1   10.30    2.10
 -17  -5  -1   26.30    3.60
  17  -5   1   15.10    3.40
  17  -5   1   21.80    3.10
 -17  -5  -1   27.80    3.50
 -17  -5  -1   23.30    3.60
 -17  -5  -1   27.20    4.10
  17  -5   1   23.80    2.80
  17  -5   1   24.30    3.60
  17  -5   1   21.60    3.60
 -17   5  -1   21.50    3.20
  17   5   1   23.70    4.90
  17   5   1   29.30    5.10
  17   5   1   24.50    3.30
  17   5   1   21.10    2.40
 -17   5  -1   30.60    4.00
 -17   5  -1   19.00    5.10
  19  -5   1   -2.50    1.70
  19  -5   1   -3.10    2.00
 -19  -5  -1   -4.00    2.40
 -19  -5  -1   -3.10    2.00
 -19  -5  -1   -0.20    2.10
  19  -5   1   -3.00    1.90
 -19  -5  -1   -4.30    2.50
  19  -5   1   -2.00    2.50
  19  -5   1    0.90    2.00
 -19   5  -1   -2.80    2.00
  19   5   1   -2.70    1.90
  19   5   1   -1.70    1.70
 -19   5  -1    1.10    2.20
 -19   5  -1    2.40    3.80
  19   5   1   -0.40    3.40
  19   5   1    0.80    2.70
 -21  -5  -1   57.59    5.20
 -21  -5  -1   42.80    5.50
  21  -5   1   48.00    4.50
  21  -5   1   53.29    5.20
  21  -5   1   54.29    5.20
  21  -5   1   51.29    5.00
 -21  -5  -1   51.69    5.00
  21  -5   1   53.49    4.40
 -21  -5  -1   47.70    4.80
  21   5   1   49.00    5.30
 -21   5  -1   50.49    5.80
 -21   5  -1   53.29    5.00
  21   5   1   44.50    4.00
 -21   5  -1   54.99    6.20
 -23  -5  -1   22.60    4.30
  23  -5   1   16.50    4.00
  23  -5   1    8.30    2.60
  23  -5   1   13.20    2.40
  23  -5   1   11.30    2.70
 -23  -5  -1   21.80    5.20
 -23   5  -1   16.70    3.90
  23   5   1   15.00    4.20
  23   5   1   16.70    3.10
 -23   5  -1   18.20    5.10
 -25  -5  -1    4.80    2.70
 -25  -5  -1    5.10    3.20
 -25  -5  -1    6.80    3.50
  25  -5   1    5.00    3.40
  25  -5   1    2.20    2.50
 -25  -5  -1    1.90    3.20
  25  -5   1    2.10    2.90
  25  -5   1    5.30    2.90
  25   5   1    1.90    2.50
  25   5   1    2.70    2.70
 -25   5  -1    2.80    2.80
 -25   5  -1    5.20    4.50
 -25   5  -1   -2.00    2.70
  27  -5   1    2.30    2.80
 -27  -5  -1   -1.40    3.60
  27  -5   1   -1.20    3.60
  27  -5   1    2.20    3.30
 -27  -5  -1    7.50    4.70
  27  -5   1    4.00    3.30
 -27  -5  -1    7.90    3.60
 -27  -5  -1    9.00    3.50
  27   5   1    3.10    2.90
 -27   5  -1   -3.80    3.10
  27   5   1    5.60    3.10
 -27   5  -1    0.50    3.00
 -27   5  -1    1.30    4.50
  26  -6  -1    8.90    3.20
 -26  -6   1    6.80    2.80
  26  -6  -1    4.60    2.90
  26  -6  -1    3.00    3.00
  26  -6  -1    8.30    3.30
 -26  -6   1    7.20    3.20
  26  -6  -1    4.00    3.40
 -26  -6   1    3.90    3.80
 -26  -6   1    3.40    3.50
 -26   6   1   -0.70    3.00
  26   6  -1    7.60    3.00
  26   6  -1    6.00    3.10
 -26   6   1    7.50    4.70
 -26   6   1   -1.10    2.60
 -24  -6   1   65.09    6.40
  24  -6  -1   66.49    5.40
  24  -6  -1   43.30    5.10
  24  -6  -1   53.09    5.30
  24  -6  -1   58.79    5.60
  24  -6  -1   55.99    5.40
 -24  -6   1   61.59    5.30
 -24  -6   1   55.89    6.00
 -24  -6   1   58.79    5.50
 -24   6   1   43.30    4.90
 -24   6   1   61.59    7.40
  24   6  -1   48.40    4.70
 -24   6   1   57.79    5.10
  24   6  -1   62.39    5.20
  22  -6  -1   99.19    7.70
  22  -6  -1  102.89    7.40
 -22  -6   1  120.19    8.60
  22  -6  -1   96.49    8.70
  22  -6  -1  111.59    7.80
 -22  -6   1  107.29    8.20
 -22  -6   1   96.19    8.10
  22  -6  -1  112.59    7.60
 -22  -6   1  101.99    8.40
 -22   6   1  101.19    9.00
 -22   6   1   96.29    7.30
  22   6  -1   92.79    7.10
  22   6  -1  105.99    7.90
 -20  -6   1    9.10    3.40
  20  -6  -1    4.00    2.20
  20  -6  -1    2.30    2.50
  20  -6  -1    4.70    3.00
 -20  -6   1    9.20    2.60
  20  -6  -1    5.00    2.30
 -20  -6   1   12.10    3.50
 -20  -6   1    4.50    2.30
  20  -6  -1    4.90    2.40
  20   6  -1    4.80    2.20
 -20   6   1    1.60    1.90
 -20   6   1    3.10    2.20
 -20   6   1    9.80    3.90
 -18  -6   1   53.69    5.30
  18  -6  -1   52.99    5.00
 -18  -6   1   50.59    5.50
  18  -6  -1   56.69    4.40
  18  -6  -1   54.29    4.50
 -18  -6   1   44.80    4.60
  18  -6  -1   46.60    4.60
 -18   6   1   51.09    4.50
  18   6  -1   50.59    4.30
  18   6  -1   48.90    4.80
  18   6  -1   47.70    4.40
 -18   6   1   55.09    5.90
 -18   6   1   43.30    5.60
  16  -6  -1   15.80    3.10
 -16  -6   1   10.10    2.60
  16  -6  -1   14.80    2.70
 -16  -6   1   10.50    2.90
  16  -6  -1   14.50    5.40
  16  -6  -1   14.70    2.40
  16   6  -1   13.70    3.10
 -16   6   1   12.80    2.90
  16   6  -1   14.10    2.60
  16   6  -1   13.20    2.90
  16   6  -1    8.30    3.10
 -16   6   1   11.70    3.20
 -16   6   1   10.60    4.10
 -16   6   1   14.50    2.60
  14  -6  -1   42.70    4.00
  14  -6  -1   49.90    3.90
 -14  -6   1   42.10    4.70
 -14  -6   1   52.29    4.30
  14  -6  -1   42.10    4.60
 -14  -6   1   42.80    5.40
  14  -6  -1   38.10    4.80
  14  -6  -1   46.20    6.40
  14   6  -1   48.40    4.30
  14   6  -1   50.89    5.20
 -14   6   1   49.80    5.40
  14   6  -1   48.80    3.90
  14   6  -1   44.50    4.60
 -14   6   1   48.80    4.20
  14   6  -1   45.50    4.50
 -14   6   1   54.79    5.20
 -12  -6   1    0.10    2.60
  12  -6  -1   -1.50    2.70
  12  -6  -1    4.00    1.80
  12  -6  -1    1.70    1.30
  12  -6  -1    1.50    1.60
 -12  -6   1   -1.00    2.80
  12  -6  -1    2.40    1.80
 -12  -6   1    5.90    1.90
 -12  -6   1   -1.90    1.80
  12   6  -1    3.90    1.70
  12   6  -1   -6.50    3.70
  12   6  -1   -0.60    1.40
  12   6  -1   -1.20    1.70
  12   6  -1   -0.50    2.10
  12   6  -1    1.20    2.30
 -12   6   1    2.20    3.00
 -10  -6   1   23.40    2.60
  10  -6  -1   20.70    2.10
 -10  -6   1   14.10    4.60
 -10  -6   1   27.60    5.10
  10  -6  -1   21.50    4.70
  10  -6  -1   22.90    2.70
  10  -6  -1   23.20    2.70
 -10  -6   1   23.50    2.50
  10  -6  -1   19.50    2.80
 -10  -6   1   16.60    2.60
  10   6  -1   17.90    2.30
 -10   6   1   18.20    3.80
 -10   6   1   20.20    2.60
  10   6  -1   20.90    3.60
 -10   6   1   21.00    3.30
  10   6  -1   18.00    3.20
  10   6  -1   18.10    2.90
  10   6  -1   21.70    2.70
 -10   6   1   18.80    2.40
  -8  -6   1   81.29    6.00
   8  -6  -1   71.79    6.20
  -8  -6   1   83.29    8.20
  -8  -6   1   82.09    7.60
   8  -6  -1   77.59    5.60
   8  -6  -1   75.09    7.80
   8  -6  -1   74.39    5.90
  -8  -6   1   70.39    5.60
  -8  -6   1   73.89    6.10
   8   6  -1   83.69    6.00
  -8   6   1   81.49    7.30
  -8   6   1   74.19    5.50
   8   6  -1   71.49    5.60
   8   6  -1   77.09    5.40
  -8   6   1   83.89    8.00
  -8   6   1   76.39    5.80
   8   6  -1   71.89    6.10
  -8   6   1   67.79    6.10
  -8   6   1   81.49    6.30
   6  -6  -1  131.59   10.60
   6  -6  -1  131.59    8.30
  -6  -6   1  143.79   10.40
  -6  -6   1  130.39    8.80
  -6  -6   1  127.39    9.10
  -6  -6   1  128.69    8.90
   6  -6  -1  123.99    9.10
  -6  -6   1  134.09   10.30
   6  -6  -1  135.69    8.90
  -6   6   1  149.99    9.70
   6   6  -1  134.59    8.80
  -6   6   1  130.89    8.70
  -6   6   1  128.19    8.40
  -6   6   1  131.19   10.00
   6   6  -1  144.59    8.10
  -6   6   1  125.79    8.80
   6   6  -1  118.29    9.10
   6   6  -1  140.09    8.40
  -6   6   1  122.59    9.30
  -4  -6   1    6.80    2.60
   4  -6  -1    5.60    3.00
  -4  -6   1   10.90    2.00
  -4  -6   1    5.50    1.50
   4  -6  -1    8.50    2.20
  -4  -6   1    6.00    3.10
   4  -6  -1    6.80    1.90
   4   6  -1    7.80    1.90
   4   6  -1    6.10    2.20
  -4   6   1   10.60    2.00
  -4   6   1    6.50    2.60
   4   6  -1    6.60    1.80
  -4   6   1    9.00    2.40
   4   6  -1    5.20    2.30
   4   6  -1    7.40    3.40
  -4   6   1    7.80    3.60
   4   6  -1   11.10    2.00
  -4   6   1    8.20    2.60
  -2  -6   1   85.29    6.50
   2  -6  -1   87.89    6.90
   2  -6  -1   94.49    8.20
  -2  -6   1   92.29    7.90
  -2  -6   1   92.39    8.20
   2  -6  -1   92.49    6.70
  -2  -6   1   95.79    6.90
  -2  -6   1   90.69    6.80
   2  -6  -1   79.79    5.60
  -2  -6   1   79.19    6.80
   2   6  -1  101.89    6.30
  -2   6   1  100.69    8.10
   2   6  -1   99.39    8.10
   2   6  -1   91.69    6.90
   2   6  -1   92.29    6.30
   2   6  -1  101.09    7.50
  -2   6   1   91.79    6.70
   2   6  -1   99.99    6.80
  -2   6   1   89.09    6.30
  -2   6   1  108.49    6.90
  -2   6   1   96.49    7.20
   0  -6   1   70.79    5.30
   0  -6  -1   70.99    5.70
   0  -6  -1   77.29    5.90
   0  -6   1   72.79    6.00
   0  -6   1   71.49    7.40
   0  -6  -1   76.09    5.90
   0  -6  -1   70.39    7.70
   0  -6   1   69.29    5.80
   0   6  -1   75.49    5.40
   0   6   1   71.79    8.70
   0   6  -1   81.99    6.00
   0   6  -1   73.09    6.10
   0   6  -1   78.39    6.00
   0   6   1   68.89    5.50
   0   6  -1   79.99    6.60
   0   6  -1   77.49    5.50
   0   6   1   76.89    6.00
   0   6   1   77.39    5.80
   0   6   1   69.69    5.90
   0   6  -1   78.99    7.20
   2  -6   1   30.50    4.20
  -2  -6  -1   30.40    3.60
   2  -6   1   32.20    3.20
  -2  -6  -1   29.70    3.40
   2  -6   1   34.20    7.80
  -2  -6  -1   35.20    3.30
  -2  -6  -1   41.20    5.00
   2  -6   1   30.70    3.30
  -2   6  -1   34.00    3.10
  -2   6  -1   35.10    3.20
  -2   6  -1   37.50    5.00
   2   6   1   36.50    9.00
   2   6   1   35.70    4.00
   2   6   1   33.40    3.20
   2   6   1   31.50    3.00
  -2   6  -1   36.10    3.50
  -2   6  -1   28.60    3.40
   2   6   1   36.60    3.90
   4  -6   1   55.29   10.60
   4  -6   1   43.90    4.40
  -4  -6  -1   44.80    4.00
   4  -6   1   51.69    4.10
   4  -6   1   49.99    4.00
  -4  -6  -1   40.50    5.20
  -4  -6  -1   47.30    4.10
  -4  -6  -1   40.30    4.00
  -4   6  -1   43.70    4.10
   4   6   1   46.30    4.00
   4   6   1   46.10    3.20
   4   6   1   42.70    3.70
  -4   6  -1   45.10    3.80
   4   6   1   47.20    4.50
  -4   6  -1   52.29    4.20
  -4   6  -1   44.20    4.30
  -4   6  -1   45.60    5.60
  -4   6  -1   45.30    5.20
   4   6   1   48.20    7.20
   4   6   1   49.99    4.50
  -6  -6  -1  109.59    7.60
  -6  -6  -1  104.39    8.40
  -6  -6  -1   91.29    7.40
   6  -6   1   85.89    7.50
   6  -6   1  108.19    6.90
   6  -6   1  108.39    8.10
   6  -6   1  103.49    6.80
  -6  -6  -1   98.69    7.80
  -6   6  -1   98.19    7.50
   6   6   1  100.09    9.80
  -6   6  -1  108.39    7.00
  -6   6  -1  111.39    8.20
  -6   6  -1   88.39    7.50
   6   6   1  103.39    6.90
   6   6   1  104.59    7.10
  -6   6  -1  102.09    7.10
   6   6   1  103.19    6.20
   6   6   1   89.79    7.20
   6   6   1  113.69    7.20
   8  -6   1    4.10    1.50
  -8  -6  -1    2.10    1.30
  -8  -6  -1   -0.50    2.90
   8  -6   1    3.80    2.80
  -8  -6  -1    0.80    1.70
  -8  -6  -1    0.50    1.70
   8  -6   1    1.30    1.20
   8   6   1    0.50    1.40
   8   6   1    0.80    1.30
  -8   6  -1   -0.70    1.30
   8   6   1    3.40    2.50
   8   6   1    1.70    1.40
  -8   6  -1    4.50    1.40
   8   6   1    2.90    1.50
   8   6   1   -2.90    4.20
  -8   6  -1    3.70    2.50
  -8   6  -1    1.90    1.50
 -10  -6  -1   33.60    3.60
  10  -6   1   36.20    4.60
  10  -6   1   35.80    5.80
  10  -6   1   34.10    3.10
 -10  -6  -1   34.20    3.90
 -10  -6  -1   38.20    4.00
  10  -6   1   31.40    3.80
  10  -6   1   34.50    4.20
  10  -6   1   41.00    3.30
 -10  -6  -1   38.70    6.20
  10   6   1   41.50    3.40
 -10   6  -1   38.40    4.80
  10   6   1   42.90    4.00
  10   6   1   35.50    3.20
 -10   6  -1   42.90    3.70
  10   6   1   36.70    4.10
 -10   6  -1   35.80    4.30
  10   6   1   32.50    4.10
 -12  -6  -1   65.69    6.50
 -12  -6  -1   83.99    6.50
  12  -6   1   86.19    5.90
 -12  -6  -1   72.79    6.40
  12  -6   1   85.69    5.60
  12  -6   1   79.89    7.10
  12  -6   1   82.39    5.60
  12  -6   1   80.89    6.70
 -12   6  -1   76.49    7.10
  12   6   1   71.79    6.40
 -12   6  -1   86.59    6.50
 -12   6  -1   83.59    5.80
  12   6   1   76.69    5.90
  12   6   1   73.29    5.30
  12   6   1   72.49    6.40
 -14  -6  -1   42.80    4.60
  14  -6   1   40.80    3.20
  14  -6   1   30.00    4.30
  14  -6   1   34.40    3.70
 -14  -6  -1   40.40    3.90
 -14  -6  -1   24.40    4.60
  14  -6   1   36.10    4.30
  14  -6   1   33.60    3.50
  14   6   1   33.70    4.00
  14   6   1   30.60    3.10
  14   6   1   40.20    3.90
 -14   6  -1   30.40    4.20
 -14   6  -1   37.20    4.60
 -14   6  -1   35.10    3.70
  14   6   1   33.50    4.70
  16  -6   1   90.29    7.20
  16  -6   1   89.09    7.30
 -16  -6  -1   91.09    7.20
  16  -6   1   94.19    6.40
  16  -6   1   94.89    7.10
 -16  -6  -1   83.59    7.30
 -16  -6  -1   96.59    7.30
  16  -6   1   90.59    6.50
 -16   6  -1   93.49    8.20
  16   6   1   89.79    7.30
 -16   6  -1   97.69    8.00
  16   6   1   96.89    8.20
  16   6   1   91.99    6.10
 -16   6  -1   91.79    7.70
 -18  -6  -1  149.09   10.00
  18  -6   1  142.99    9.70
 -18  -6  -1  139.19   10.30
 -18  -6  -1  124.69    9.80
  18  -6   1  138.59    8.90
 -18  -6  -1  138.59    9.70
  18  -6   1  150.38    9.00
  18  -6   1  130.49    9.90
  18  -6   1  138.49    9.80
  18   6   1  141.39    8.60
 -18   6  -1  148.99   10.20
 -18   6  -1  140.79   10.00
 -18   6  -1  130.99   10.40
  18   6   1  133.29   10.10
  18   6   1  133.59    9.70
  20  -6   1    1.00    2.40
 -20  -6  -1    1.40    2.40
  20  -6   1    2.60    2.30
 -20  -6  -1   -3.20    3.10
  20  -6   1    8.90    2.80
 -20  -6  -1    0.90    4.30
  20  -6   1    4.20    2.40
 -20  -6  -1    6.30    2.80
  20  -6   1   11.90    3.10
  20   6   1    4.20    2.50
 -20   6  -1    4.10    2.40
  20   6   1    7.20    4.20
  20   6   1    4.50    2.00
 -20   6  -1   11.20    4.30
 -20   6  -1    3.50    2.30
  22  -6   1    2.20    2.80
 -22  -6  -1    8.80    3.60
 -22  -6  -1    5.00    2.70
  22  -6   1    9.90    3.10
 -22  -6  -1    8.70    3.50
  22  -6   1    4.90    2.90
  22  -6   1    0.70    2.70
  22  -6   1    5.60    2.50
 -22  -6  -1   13.40    3.40
  22   6   1    5.50    2.30
 -22   6  -1    4.10    4.30
 -22   6  -1    0.10    2.60
  22   6   1    5.60    4.20
  24  -6   1    0.70    3.00
  24  -6   1    1.70    3.20
 -24  -6  -1    0.10    3.50
  24  -6   1   -2.70    2.80
 -24  -6  -1   -3.60    3.30
  24  -6   1   -4.80    2.70
 -24  -6  -1   -2.20    2.80
  24  -6   1    0.10    3.00
 -24  -6  -1   -1.00    3.50
 -24   6  -1   -3.90    4.80
 -24   6  -1   -2.70    2.90
  24   6   1   -0.10    2.60
  24   6   1   -1.80    2.90
  25  -7  -1    6.10    3.20
 -25   7   1    2.20    3.20
  23  -7  -1   -1.30    2.80
  23  -7  -1    0.30    3.50
  23  -7  -1    5.60    2.80
 -23  -7   1    3.40    3.50
 -23  -7   1    5.30    4.10
 -23  -7   1    1.70    3.20
  23  -7  -1   -1.70    3.20
 -23  -7   1    2.30    2.90
 -23   7   1    5.50    2.90
 -23   7   1   -1.50    2.60
 -23   7   1    2.20    4.50
  23   7  -1    2.10    3.10
  23   7  -1    1.00    3.00
  21  -7  -1    8.40    2.50
 -21  -7   1   15.50    4.40
 -21  -7   1   18.10    4.50
 -21  -7   1    8.20    4.10
  21  -7  -1    7.60    3.10
  21  -7  -1    7.10    2.50
 -21  -7   1    3.60    2.90
  21  -7  -1    0.90    2.90
  21   7  -1    7.20    3.70
 -21   7   1    4.00    2.40
  21   7  -1    2.20    2.70
 -21   7   1    2.90    4.80
 -21   7   1    2.70    2.60
 -19  -7   1   -0.20    2.60
  19  -7  -1   -0.50    2.60
  19  -7  -1   -3.10    2.80
 -19  -7   1    4.00    2.70
 -19  -7   1    4.20    4.10
  19  -7  -1    3.50    2.20
 -19   7   1    1.60    4.20
 -19   7   1   -2.10    2.20
  19   7  -1    2.20    2.50
  19   7  -1    2.90    2.60
  19   7  -1    0.70    2.70
 -19   7   1    2.50    2.20
 -17  -7   1    2.60    4.30
  17  -7  -1    1.30    2.30
 -17  -7   1    6.60    2.50
  17  -7  -1    0.70    2.60
  17  -7  -1   -0.50    2.00
  17  -7  -1    4.80    2.70
 -17  -7   1   -1.30    2.60
  17   7  -1    3.10    2.40
  17   7  -1   -0.80    2.10
 -17   7   1    4.10    2.10
 -17   7   1    4.90    3.80
  17   7  -1   -0.90    2.40
  17   7  -1    2.10    4.20
 -17   7   1    4.10    2.20
  17   7  -1    2.80    2.90
 -15  -7   1    1.90    2.40
  15  -7  -1    2.00    2.20
 -15  -7   1    7.70    2.50
  15  -7  -1    5.50    2.30
  15  -7  -1    2.90    1.80
  15  -7  -1    1.60    2.00
 -15  -7   1   -1.30    3.30
 -15   7   1    4.20    3.70
  15   7  -1    3.00    2.20
  15   7  -1    4.90    2.80
 -15   7   1    2.80    3.40
  15   7  -1    6.20    3.10
  15   7  -1    6.60    2.20
 -15   7   1    1.00    1.90
  15   7  -1    1.70    2.10
 -15   7   1    0.70    2.20
  13  -7  -1   40.10    3.80
  13  -7  -1   45.90    4.40
  13  -7  -1   42.30    3.40
  13  -7  -1   35.80    3.80
 -13  -7   1   34.90    4.10
 -13  -7   1   36.70    5.00
 -13  -7   1   39.80    4.20
 -13   7   1   30.50    4.40
  13   7  -1   39.30    3.70
 -13   7   1   43.00    3.90
 -13   7   1   39.30    7.00
  13   7  -1   37.00    4.60
  13   7  -1   44.60    4.80
  13   7  -1   41.30    4.50
 -13   7   1   34.80    3.60
  13   7  -1   40.80    4.30
  11  -7  -1   33.30    3.30
 -11  -7   1   33.40    4.00
 -11  -7   1   30.10    3.30
  11  -7  -1   33.00    3.40
  11  -7  -1   25.80    2.70
  11  -7  -1   24.80    3.70
  11   7  -1   29.10    4.00
 -11   7   1   26.90    3.20
  11   7  -1   24.90    3.90
  11   7  -1   27.40    3.20
 -11   7   1   26.30    3.60
 -11   7   1   27.80    3.00
  11   7  -1   24.00    3.90
  -9  -7   1   46.50    4.40
   9  -7  -1   37.60    4.20
  -9  -7   1   47.50    5.10
   9  -7  -1   38.60    4.00
   9  -7  -1   46.70    3.30
  -9   7   1   44.50    5.20
  -9   7   1   42.10    3.70
  -9   7   1   40.60    5.10
   9   7  -1   37.80    4.60
   9   7  -1   49.10    4.60
  -9   7   1   46.50    4.30
   9   7  -1   50.59    4.30
   9   7  -1   51.29    4.50
   7  -7  -1  177.08   11.90
  -7  -7   1  199.98   12.20
  -7  -7   1  190.68   12.80
   7  -7  -1  202.68   11.70
  -7  -7   1  192.08   12.60
   7  -7  -1  174.68   12.50
  -7   7   1  181.18   11.90
  -7   7   1  181.88   11.30
   7   7  -1  189.28   11.00
   7   7  -1  201.38   11.20
  -7   7   1  185.88   11.80
   7   7  -1  168.78   12.50
  -7   7   1  169.48   12.90
   7   7  -1  182.78   12.00
  -5  -7   1    0.90    3.60
   5  -7  -1    0.30    1.60
   5  -7  -1    1.50    1.80
   5  -7  -1   -0.80    1.50
  -5  -7   1   -0.90    1.90
  -5  -7   1   -1.40    1.80
  -5  -7   1   -3.20    1.90
  -5   7   1   -2.00    1.50
  -5   7   1   -1.70    1.50
   5   7  -1   -1.00    2.80
   5   7  -1   -0.10    1.60
   5   7  -1   -4.20    2.30
  -5   7   1    0.50    3.30
  -5   7   1   -1.30    2.90
   5   7  -1   -0.50    1.60
   3  -7  -1    3.70    1.80
   3  -7  -1    1.80    1.40
  -3  -7   1   -0.70    3.30
  -3  -7   1    1.10    1.80
  -3  -7   1    4.10    1.80
  -3  -7   1    1.30    1.90
   3   7  -1    1.20    1.50
  -3   7   1   -0.60    2.80
  -3   7   1    1.50    1.50
   3   7  -1    1.80    1.60
   3   7  -1    4.00    2.50
   3   7  -1    5.30    3.10
   3   7  -1   -0.80    1.60
  -3   7   1    3.80    2.80
   1  -7  -1  143.29   10.90
  -1  -7   1  160.18    9.80
  -1  -7   1  150.48   11.00
  -1  -7   1  150.18   10.20
   1  -7  -1  164.48   11.20
   1  -7  -1  152.68   10.80
  -1  -7   1  158.28   10.30
  -1   7   1  159.58   10.60
  -1   7   1  164.68   10.10
  -1   7   1  154.68    9.60
   1   7  -1  155.48    9.50
   1   7  -1  155.88   11.30
   1   7  -1  147.99   10.10
   1   7  -1  146.69   10.90
   1   7  -1  159.78    9.60
  -1   7   1  161.58   10.70
  -1  -7  -1   23.30    3.50
  -1  -7  -1   35.40    3.70
  -1  -7  -1   29.60    4.00
   1  -7   1   39.70    4.30
   1  -7   1   32.90    3.30
   1  -7   1   36.10    3.80
  -1   7  -1   30.60    4.10
  -1   7  -1   29.20    4.00
  -1   7  -1   29.80    3.30
   1   7   1   34.10    4.30
  -1   7  -1   28.10    3.90
   1   7   1   34.90    4.50
   1   7   1   29.20    3.90
   1   7   1   30.70    2.90
  -3  -7  -1    1.60    2.90
  -3  -7  -1    4.50    1.80
  -3  -7  -1    2.90    2.00
   3  -7   1    3.70    1.80
   3  -7   1    4.40    1.30
   3  -7   1    1.20    1.80
  -3  -7  -1    3.50    1.90
  -3   7  -1    1.40    1.70
   3   7   1    5.30    2.90
  -3   7  -1    3.30    1.90
  -3   7  -1    0.50    1.80
   3   7   1    4.00    1.70
  -3   7  -1    2.10    2.80
   3   7   1    2.40    2.40
   5  -7   1   81.89    6.80
  -5  -7  -1   85.39    6.20
  -5  -7  -1   73.09    6.80
   5  -7   1   80.89    5.40
   5  -7   1   75.29    7.70
  -5  -7  -1   79.19    6.80
   5  -7   1   81.19    5.70
  -5  -7  -1   79.59    7.70
   5   7   1   76.99    6.40
  -5   7  -1   73.59    5.80
   5   7   1   72.29    4.60
   5   7   1   77.49    6.30
  -5   7  -1   70.99    7.10
  -5   7  -1   80.09    6.30
   5   7   1   71.19    5.40
  -5   7  -1   79.79    7.20
   5   7   1   77.99    7.00
  -7  -7  -1  494.25   26.90
   7  -7   1  482.95   25.50
  -7  -7  -1  441.76   26.40
  -7  -7  -1  426.36   26.20
  -7  -7  -1  442.66   26.20
   7  -7   1  467.75   24.90
   7  -7   1  432.76   26.30
  -7   7  -1  449.26   24.60
  -7   7  -1  455.85   26.50
   7   7   1  448.96   25.20
  -7   7  -1  433.96   26.90
  -7   7  -1  459.15   25.70
   7   7   1  462.15   24.80
   7   7   1  453.95   23.50
   7   7   1  399.36   26.00
   7   7   1  468.45   24.80
   9  -7   1   18.40    3.30
  -9  -7  -1   20.30    3.60
  -9  -7  -1   18.00    3.60
  -9  -7  -1   16.00    3.00
   9  -7   1   25.80    2.70
   9  -7   1   20.80    2.70
  -9   7  -1   25.90    4.30
   9   7   1   26.70    2.80
   9   7   1   19.90    2.90
   9   7   1   21.90    4.20
  -9   7  -1   28.20    3.60
  -9   7  -1   16.10    3.10
   9   7   1   14.50    2.60
   9   7   1   24.70    2.70
 -11  -7  -1   53.99    5.00
 -11  -7  -1   60.39    5.50
  11  -7   1   62.69    4.40
  11  -7   1   55.89    4.50
  11  -7   1   49.40    5.30
 -11  -7  -1   55.69    5.80
  11   7   1   48.10    5.00
 -11   7  -1   61.49    6.20
 -11   7  -1   49.40    4.70
 -11   7  -1   49.20    5.50
  11   7   1   51.69    4.70
  11   7   1   56.59    4.20
  11   7   1   53.79    4.90
  11   7   1   53.19    5.50
 -11   7  -1   60.79    5.50
 -13  -7  -1    0.90    2.60
  13  -7   1   -2.80    1.90
  13  -7   1    0.00    2.10
 -13  -7  -1   -1.20    3.40
 -13  -7  -1    2.40    2.50
  13  -7   1   -1.00    2.00
  13   7   1   -2.80    2.00
  13   7   1    3.60    4.20
 -13   7  -1   -1.90    2.00
  13   7   1    2.50    2.40
 -13   7  -1    2.90    3.20
  13   7   1   -1.00    1.80
  13   7   1   -2.00    2.10
  15  -7   1    1.10    2.10
  15  -7   1    2.10    2.60
 -15  -7  -1   -4.30    3.20
 -15  -7  -1    2.60    2.80
  15  -7   1    2.10    4.80
  15  -7   1   -0.90    2.10
  15  -7   1   -1.20    2.20
  15   7   1    0.20    1.90
  15   7   1   -2.20    2.00
  15   7   1    0.50    4.00
  15   7   1    1.10    2.30
 -15   7  -1   -1.70    3.30
  15   7   1    2.70    3.10
 -15   7  -1    1.50    2.10
 -17  -7  -1    8.50    3.40
 -17  -7  -1   13.30    4.00
  17  -7   1   17.30    5.00
  17  -7   1   15.10    3.70
  17  -7   1    9.80    2.50
 -17  -7  -1   13.00    3.10
 -17   7  -1    6.90    2.40
  17   7   1   13.70    3.00
 -17   7  -1    8.70    2.40
 -17   7  -1   17.10    4.00
  17   7   1   13.60    4.20
  17   7   1   16.10    3.70
  19  -7   1    3.60    2.70
 -19  -7  -1    4.00    3.00
 -19  -7  -1    3.20    2.80
  19  -7   1    4.30    4.70
  19  -7   1   -2.50    2.90
  19  -7   1    1.10    2.90
 -19  -7  -1    6.20    3.70
  19  -7   1   -0.40    2.70
  19   7   1   -1.70    3.80
 -19   7  -1    0.60    2.70
  19   7   1    0.10    2.80
 -19   7  -1    8.30    3.90
  19   7   1    3.20    2.10
 -19   7  -1   -1.80    2.40
 -21  -7  -1    0.70    3.70
  21  -7   1   -2.50    5.00
 -21  -7  -1    3.80    3.50
  21  -7   1   -1.50    2.80
  21  -7   1   -0.60    3.00
 -21  -7  -1    6.20    3.20
  21  -7   1   -2.60    3.00
  21  -7   1    0.50    3.20
 -21  -7  -1   -1.60    3.10
  21   7   1    3.40    2.40
  21   7   1   -2.10    2.90
 -21   7  -1   -3.50    4.20
  23  -7   1   -0.60    3.30
 -23  -7  -1    5.90    3.60
  23  -7   1   -8.10    4.30
 -23  -7  -1   -3.90    3.40
 -23  -7  -1    2.20    4.00
  23  -7   1   -0.70    3.70
  23   7   1   -2.70    3.10
 -23   7  -1   -6.70    3.80
 -23   7  -1    0.30    3.00
 -20  -8   1    4.60    3.30
  20  -8  -1   -6.20    3.50
  20  -8  -1    1.20    2.90
 -20  -8   1    0.80    4.20
  20  -8  -1    6.30    2.80
  20  -8  -1    3.50    3.50
 -20   8   1    7.40    4.90
 -20   8   1   -0.30    2.80
  20   8  -1    3.70    3.10
  20   8  -1    1.90    3.10
  18  -8  -1    7.30    2.60
  18  -8  -1    1.70    2.60
 -18  -8   1    7.10    3.30
  18  -8  -1    0.60    3.20
  18  -8  -1    2.20    3.00
 -18  -8   1    9.20    3.10
 -18  -8   1    3.30    4.50
  18   8  -1    3.10    3.40
  18   8  -1   -0.70    4.40
 -18   8   1    3.30    2.50
  18   8  -1    4.00    3.00
 -18   8   1    7.00    4.30
 -18   8   1    3.70    2.90
  18   8  -1    8.70    2.60
 -18   8   1    2.40    2.60
 -16  -8   1    1.20    2.90
 -16  -8   1   -2.00    4.00
 -16  -8   1    4.30    3.00
  16  -8  -1    1.40    2.20
  16  -8  -1   -0.60    3.00
  16  -8  -1   -3.10    2.40
  16   8  -1    0.10    2.60
  16   8  -1    2.70    2.40
 -16   8   1   -0.30    3.90
  16   8  -1    1.70    4.90
 -16   8   1    0.20    2.40
  14  -8  -1    4.80    2.00
 -14  -8   1    6.10    2.80
 -14  -8   1   12.50    4.50
 -14  -8   1    7.00    2.90
  14  -8  -1    7.60    2.50
 -14   8   1   15.60    3.50
  14   8  -1    8.80    2.40
 -14   8   1   16.10    4.10
  14   8  -1    7.40    2.60
 -14   8   1    8.90    2.30
  14   8  -1    2.50    2.70
 -14   8   1    3.20    2.40
 -12  -8   1   43.60    4.50
  12  -8  -1   33.20    3.90
 -12  -8   1   37.40    5.90
  12  -8  -1   33.10    5.20
 -12  -8   1   38.90    3.60
  12  -8  -1   32.40    3.40
  12   8  -1   31.20    4.10
 -12   8   1   25.20    3.90
  12   8  -1   35.10    4.10
 -12   8   1   30.50    5.60
 -12   8   1   43.00    5.60
  12   8  -1   40.40    4.60
 -12   8   1   26.90    3.80
  12   8  -1   35.70    5.20
 -10  -8   1   -1.20    2.60
 -10  -8   1    3.00    2.60
  10  -8  -1   -3.60    2.10
 -10  -8   1   -4.00    2.20
  10  -8  -1   -3.00    1.70
  10   8  -1    2.80    2.20
  10   8  -1    2.30    2.90
  10   8  -1   -1.30    2.80
 -10   8   1   -3.40    2.10
  10   8  -1    1.30    2.10
 -10   8   1   -0.70    3.30
 -10   8   1   -0.70    2.00
   8  -8  -1   57.09    4.20
  -8  -8   1   48.50    4.80
   8  -8  -1   44.60    4.80
   8  -8  -1   48.60    4.70
  -8  -8   1   55.89    4.80
  -8  -8   1   47.80    4.60
  -8   8   1   50.79    5.30
  -8   8   1   45.10    4.40
   8   8  -1   51.49    5.00
   8   8  -1   55.29    5.20
   8   8  -1   50.09    5.10
   8   8  -1   49.80    4.90
  -8   8   1   52.39    5.00
  -8   8   1   51.69    5.80
  -6  -8   1   62.19    5.90
   6  -8  -1   73.49    5.40
  -6  -8   1   67.19    5.30
  -6  -8   1   64.29    5.70
   6  -8  -1   60.49    6.00
   6  -8  -1   75.39    5.90
  -6   8   1   51.99    4.50
  -6   8   1   67.29    6.10
   6   8  -1   68.39    5.40
  -6   8   1   60.89    5.90
   6   8  -1   63.99    6.40
   6   8  -1   58.59    5.20
   6   8  -1   66.59    5.60
  -4  -8   1    0.50    2.00
   4  -8  -1    4.00    2.00
  -4  -8   1    0.10    2.30
   4  -8  -1    2.20    1.70
  -4  -8   1   -1.30    2.40
   4  -8  -1    2.00    2.20
  -4   8   1    2.10    3.30
  -4   8   1    1.10    1.90
   4   8  -1    1.20    2.80
   4   8  -1    1.20    1.90
   4   8  -1   -1.50    2.00
  -4   8   1    0.00    1.70
   4   8  -1   -3.10    2.00
  -2  -8   1    0.10    2.10
   2  -8  -1    3.30    2.20
  -2  -8   1   -2.30    2.30
  -2  -8   1    4.10    2.20
   2  -8  -1    0.00    2.50
   2  -8  -1   -2.20    2.00
  -2   8   1   -5.20    2.90
  -2   8   1   -1.60    1.70
   2   8  -1   -2.70    2.00
  -2   8   1   -2.50    1.90
   2   8  -1   -0.70    2.90
   0  -8  -1   15.50    3.50
   0  -8   1   18.40    3.50
   0  -8   1   19.60    3.30
   0  -8  -1   16.40    3.80
   0  -8   1   23.20    3.10
   0  -8  -1   14.10    3.10
   0   8   1   11.40    2.70
   0   8   1   18.10    2.70
   0   8   1   17.60    3.80
   0   8  -1   17.00    3.10
   0   8  -1   16.40    3.40
   2  -8   1   -1.00    1.90
  -2  -8  -1   -2.50    2.30
   2  -8   1    0.20    2.30
  -2  -8  -1    2.40    2.40
  -2  -8  -1    1.10    1.90
   2  -8   1   -0.40    1.50
   2  -8   1   -0.30    2.40
  -2   8  -1   -3.50    2.10
  -2   8  -1   -1.10    1.90
   2   8   1    0.70    1.80
   2   8   1   -0.80    2.90
   2   8   1   -2.60    1.70
   2   8   1    2.10    3.00
  -2   8  -1    0.90    3.00
   4  -8   1   12.90    3.10
  -4  -8  -1   18.40    3.60
   4  -8   1   14.40    2.50
  -4  -8  -1   14.90    2.90
  -4  -8  -1   16.80    4.30
   4  -8   1    8.50    2.60
  -4  -8  -1   23.60    4.10
   4   8   1   14.50    2.50
   4   8   1   16.60    4.40
   4   8   1   14.70    3.50
  -4   8  -1   17.20    3.60
  -4   8  -1   11.60    3.20
   4   8   1   13.40    3.50
  -4   8  -1   15.80    3.50
  -4   8  -1   13.40    3.10
  -6  -8  -1    6.20    2.70
   6  -8   1    5.10    2.20
  -6  -8  -1    0.90    2.20
  -6  -8  -1    9.90    2.70
   6  -8   1    3.10    1.70
  -6   8  -1    1.30    2.20
   6   8   1    4.10    1.90
   6   8   1    9.00    3.30
   6   8   1    4.90    1.90
  -6   8  -1    0.50    2.10
   6   8   1    8.50    3.20
  -6   8  -1    6.10    3.20
   8  -8   1    4.90    2.10
  -8  -8  -1   -1.80    2.50
   8  -8   1    3.10    2.40
  -8  -8  -1    1.30    2.20
   8   8   1    3.30    3.20
  -8   8  -1    0.30    2.20
  -8   8  -1    3.00    2.00
   8   8   1    1.60    2.00
   8   8   1   -3.80    2.30
   8   8   1    6.40    3.50
  -8   8  -1    3.30    3.30
 -10  -8  -1    4.10    2.10
  10  -8   1    2.60    2.00
  10  -8   1    7.30    2.50
  10  -8   1   -1.70    2.10
 -10   8  -1    1.80    2.30
  10   8   1    4.10    2.10
  10   8   1   -3.10    2.20
  10   8   1    6.30    2.30
 -10   8  -1    2.30    2.20
  10   8   1    1.90    4.20
 -10   8  -1    5.20    3.40
 -10   8  -1    2.30    2.50
 -12  -8  -1    7.90    3.10
  12  -8   1    7.40    2.20
 -12   8  -1   11.20    3.90
 -12   8  -1    8.90    2.50
  12   8   1    8.30    2.20
 -12   8  -1    5.20    2.80
  12   8   1    9.40    3.80
 -12   8  -1    6.10    2.50
  12   8   1    5.30    2.30
  12   8   1    6.90    2.40
 -14  -8  -1    2.80    3.90
  14  -8   1   -2.70    2.60
 -14  -8  -1    2.30    2.90
  14  -8   1   -1.80    2.40
  14  -8   1   -3.50    2.70
 -14  -8  -1   -4.40    3.30
 -14   8  -1   -3.30    2.90
 -14   8  -1   -0.50    2.60
  14   8   1   -0.80    2.30
 -14   8  -1   -2.50    2.60
 -14   8  -1   -2.60    3.60
  14   8   1    1.30    2.30
  14   8   1   -6.20    3.40
  14   8   1   -0.90    2.60
 -16  -8  -1   19.50    4.60
  16  -8   1   11.90    2.60
 -16  -8  -1   18.70    4.60
  16  -8   1    5.10    2.80
  16   8   1   15.40    3.50
 -16   8  -1    8.70    3.10
  16   8   1   14.40    4.20
 -16   8  -1    9.20    3.10
 -16   8  -1   11.70    4.30
 -16   8  -1    6.80    2.60
  16   8   1   17.90    4.10
 -18  -8  -1   -6.30    3.60
  18  -8   1   -1.80    3.00
 -18  -8  -1   -2.50    3.70
  18  -8   1    4.10    3.00
 -18  -8  -1    3.50    3.60
  18   8   1   -0.10    3.70
 -18   8  -1   -0.10    2.90
 -18   8  -1    3.90    3.80
 -15  -9   1    8.20    4.70
  15  -9  -1    2.80    2.60
 -15  -9   1   -2.10    3.50
 -15  -9   1    5.90    3.60
 -15   9   1   -1.10    3.10
 -15   9   1    3.70    2.80
 -15   9   1   -1.00    4.30
  15   9  -1    4.00    3.40
  15   9  -1   -6.50    4.90
  15   9  -1   -2.80    3.20
  13  -9  -1   26.30    4.20
 -13  -9   1   35.70    4.10
 -13  -9   1   32.90    6.40
  13  -9  -1   35.90    4.00
  13   9  -1   35.70    6.80
 -13   9   1   24.10    4.50
  13   9  -1   42.40    4.80
  13   9  -1   31.60    4.80
 -13   9   1   25.00    4.70
 -13   9   1   33.80    5.80
  13   9  -1   35.30    4.80
 -11  -9   1    6.70    3.30
 -11  -9   1   -0.10    3.10
  11  -9  -1   -0.30    3.30
  11  -9  -1    2.70    2.10
 -11   9   1   -1.60    2.80
 -11   9   1    9.30    4.10
  11   9  -1    8.00    3.30
  11   9  -1    4.30    2.50
  11   9  -1    7.60    3.30
 -11   9   1   -2.80    2.70
  11   9  -1    5.60    2.70
  -9  -9   1   -2.10    3.10
  -9  -9   1    0.00    3.20
   9  -9  -1   -0.20    2.50
   9  -9  -1    4.20    1.90
   9  -9  -1   -4.70    3.10
   9   9  -1    0.00    2.60
   9   9  -1    3.00    2.40
  -9   9   1    0.50    2.40
   9   9  -1   -1.10    3.10
  -9   9   1   -1.60    2.30
  -9   9   1   -4.20    3.60
  -7  -9   1    3.00    3.00
   7  -9  -1    1.70    3.10
  -7  -9   1   -2.20    4.40
  -7   9   1   -3.20    3.70
   7   9  -1   -1.50    2.60
  -7   9   1   -0.60    2.30
   7   9  -1   -1.00    2.30
  -7   9   1    0.20    2.40
   7   9  -1    5.10    3.10
   5  -9  -1   -3.00    2.40
   5  -9  -1    0.20    3.00
  -5  -9   1   -0.20    3.00
  -5  -9   1   -1.30    2.40
  -5  -9   1    4.20    2.90
  -5   9   1   -0.40    3.70
   5   9  -1   -2.00    2.30
   5   9  -1    0.60    2.50
   5   9  -1    6.00    3.20
  -5   9   1   -0.50    2.20
   3  -9  -1    4.90    2.60
  -3  -9   1   16.70    3.80
   3  -9  -1   16.20    3.40
  -3  -9   1   15.00    3.50
   3   9  -1    5.60    2.50
  -3   9   1    5.70    2.10
  -3   9   1    3.60    2.30
  -3   9   1    9.70    3.60
   3   9  -1   10.40    2.50
   3   9  -1    4.80    3.20
   1  -9  -1   -0.10    2.40
   1  -9  -1   -0.20    3.10
  -1  -9   1    0.40    2.90
  -1  -9   1   -2.80    2.30
  -1  -9   1    1.50    2.60
   1  -9  -1   -0.30    2.80
  -1   9   1   -0.80    2.30
   1   9  -1    1.50    3.10
   1   9  -1    4.60    2.60
  -1   9   1    5.10    3.90
  -1  -9  -1    3.40    3.00
  -1  -9  -1   -5.40    3.00
   1  -9   1    0.30    2.70
   1  -9   1    0.70    3.00
   1  -9   1   -0.80    2.50
  -1   9  -1   -3.80    2.80
  -1   9  -1    0.50    3.00
   1   9   1    6.20    4.40
   1   9   1    0.00    2.40
  -1   9  -1   -1.40    2.50
  -3  -9  -1    0.20    3.00
   3  -9   1    6.50    3.10
  -3  -9  -1   -2.70    4.50
   3  -9   1    3.30    2.90
   3  -9   1    1.30    1.90
   3  -9   1    2.20    2.30
  -3  -9  -1    1.50    3.70
   3   9   1    2.50    3.70
  -3   9  -1   -0.90    3.10
   3   9   1   -0.50    3.70
  -3   9  -1   -2.50    2.40
   3   9   1   -3.30    2.20
   5  -9   1   63.29    5.50
  -5  -9  -1   49.40    8.90
  -5  -9  -1   63.99    5.30
   5  -9   1   58.39    4.90
   5  -9   1   70.69    4.70
  -5  -9  -1   63.69    6.00
  -5   9  -1   65.29    5.90
   5   9   1   61.99    5.00
  -5   9  -1   70.69    6.30
   5   9   1   64.79    6.20
  -5   9  -1   52.49    5.30
  -5   9  -1   50.29    6.20
   5   9   1   54.99    5.80
  -7  -9  -1   11.50    4.40
  -7  -9  -1    2.30    3.10
   7  -9   1    5.70    2.90
   7  -9   1    4.50    2.20
  -7  -9  -1    8.50    3.60
   7  -9   1   14.60    3.60
  -7   9  -1    1.90    2.50
   7   9   1    6.60    2.50
  -7   9  -1    2.80    2.90
  -7   9  -1    1.50    2.80
   7   9   1    7.90    2.60
  -7   9  -1    8.70    4.50
   7   9   1    8.70    3.70
   9  -9   1   81.39    7.20
   9  -9   1   97.29    6.50
  -9  -9  -1  108.79    7.60
   9  -9   1   92.09    6.90
  -9  -9  -1   84.49    7.50
  -9  -9  -1   84.79    6.80
  -9   9  -1   87.89    7.90
   9   9   1   91.69    6.70
   9   9   1   87.69    6.90
   9   9   1  104.49    8.30
  -9   9  -1   99.19    7.30
  -9   9  -1   93.99    7.80
   9   9   1   87.79    7.00
 -11  -9  -1   42.00    4.80
  11  -9   1   54.49    4.70
  11  -9   1   43.50    4.70
 -11  -9  -1   45.20    5.70
  11  -9   1   56.69    4.80
 -11   9  -1   64.19    6.60
 -11   9  -1   53.99    5.60
  11   9   1   37.10    4.70
 -11   9  -1   46.60    6.10
  11   9   1   48.00    4.80
  11   9   1   52.49    6.40
  11   9   1   44.40    4.70
 -11   9  -1   51.69    5.00
 -13  -9  -1    1.00    3.50
  13  -9   1    3.00    3.30
  13  -9   1    1.70    2.90
  13  -9   1   -0.50    3.00
 -13  -9  -1   -2.80    3.90
 -13  -9  -1    9.60    4.90
  13   9   1   -3.70    3.00
  13   9   1    6.50    4.00
 -13   9  -1   -3.90    3.40
  13   9   1    2.40    2.80
 -13   9  -1    1.50    4.10
  15  -9   1   30.20    5.40
 -15   9  -1   25.90    5.80
  15   9   1   28.40    4.70
   8 -10  -1   -4.10    4.00
  -8 -10   1    1.00    3.10
  -8 -10   1   -0.60    4.00
  -8 -10   1   -5.20    3.90
  -8  10   1   -3.00    3.90
   8  10  -1   -2.50    2.90
   8  10  -1    0.80    3.30
  -8  10   1    1.10    4.30
  -6 -10   1   -4.60    3.80
   6 -10  -1   -6.40    3.80
  -6 -10   1   -3.30    3.10
   6 -10  -1    2.70    3.20
  -6 -10   1   -3.70    3.50
   6 -10  -1   -2.40    6.20
  -6  10   1   -4.60    4.00
  -6  10   1   -5.10    2.90
  -6  10   1    0.70    2.80
   6  10  -1    2.70    3.10
   6  10  -1    1.10    5.80
   4 -10  -1    3.30    3.80
  -4 -10   1    3.50    3.10
   4 -10  -1    2.10    3.20
  -4 -10   1    3.80    3.80
   4 -10  -1   -4.90    4.30
  -4 -10   1   -1.20    3.60
   4  10  -1   -1.30    2.80
  -4  10   1    3.50    4.10
   4  10  -1    7.60    3.20
  -2 -10   1    3.90    2.90
   2 -10  -1   -0.20    4.10
   2 -10  -1   -2.30    3.50
   2 -10  -1    4.50    2.90
  -2 -10   1    2.20    3.60
  -2 -10   1    5.60    3.70
   2  10  -1   -5.00    5.30
  -2  10   1   -4.60    2.70
  -2  10   1   -4.50    3.80
   0 -10  -1   -5.20    3.90
   0 -10   1   -2.60    3.60
   0 -10  -1   -3.50    3.10
   0 -10   1    0.30    2.90
   0 -10  -1    4.10    3.80
   0 -10   1   -1.20    3.70
   0  10  -1   -4.90    3.10
   0  10   1   -0.50    4.00
   0  10  -1    6.00    3.50
   0  10  -1   -4.50    3.10
   0  10   1   -3.00    2.90
   0  10   1   -3.60    2.60
   2 -10   1   -3.40    3.50
  -2 -10  -1    2.80    3.00
   2 -10   1    1.80    3.80
  -2 -10  -1   -5.10    4.40
  -2 -10  -1    7.20    3.60
   2 -10   1   -2.10    2.90
  -2  10  -1   -1.20    2.90
   2  10   1    1.60    2.80
   2  10   1   -0.50    2.70
   2  10   1    4.10    4.00
  -2  10  -1    0.90    5.60
  -2  10  -1   -2.10    3.10
   4 -10   1    7.90    3.90
  -4 -10  -1   -2.30    3.10
   4 -10   1    4.90    2.90
   4 -10   1   -4.10    3.80
  -4 -10  -1   -0.20    3.60
   4  10   1   -5.30    3.00
  -4  10  -1   -1.20    3.20
  -4  10  -1    0.30    3.40
   4  10   1   -1.00    2.80
   4  10   1    3.60    3.90
  -6 -10  -1    6.50    3.20
   6 -10   1    1.30    4.70
  -6 -10  -1    2.20    4.00
  -6 -10  -1    3.20    4.00
   6 -10   1    2.50    3.10
   6  10   1    4.00    4.00
  -6  10  -1    7.80    4.00
  -6  10  -1   -3.40    3.00
   6  10   1    7.80    3.00
   6  10   1    2.80    2.90
 -34   0   2   -3.50    3.40
  34   0  -2    3.90    3.40
 -34   0   2    6.00    3.80
  34   0  -2   -6.00    3.40
  34   0  -2    0.10    2.90
 -32   0   2    3.00    2.40
 -32   0   2   -0.60    3.20
  32   0  -2    5.30    2.50
 -32   0   2    5.60    3.50
  32   0  -2   -1.60    2.90
 -30   0   2   59.79    6.40
  30   0  -2   64.99    5.40
  30   0  -2   54.99    7.90
 -30   0   2   64.29    6.00
  30   0  -2   71.89    5.70
 -28   0   2   -0.20    2.40
  28   0  -2    2.10    2.30
 -28   0   2   -1.90    2.80
  28   0  -2    2.30    2.40
 -28   0   2   -2.20    1.70
  28   0  -2    1.60    1.90
 -26   0   2  292.17   16.50
 -26   0   2  303.07   17.50
 -26   0   2  250.57   17.90
  26   0  -2  260.07   17.80
 -26   0   2  314.77   17.70
  26   0  -2  280.77   17.00
  26   0  -2  292.47   18.10
 -24   0   2  467.35   26.50
 -24   0   2  448.66   27.40
 -24   0   2  495.75   26.40
  24   0  -2  470.65   26.30
  24   0  -2  465.45   27.30
 -24   0   2  482.95   25.50
  24   0  -2  407.26   26.90
  24   0  -2  518.45   27.60
 -22   0   2  228.98   15.40
  22   0  -2  279.67   16.10
  22   0  -2  228.18   15.10
 -22   0   2  247.48   14.20
 -22   0   2  263.87   14.90
  22   0  -2  230.68   14.60
 -22   0   2  245.98   14.80
  22   0  -2  245.68   15.40
 -20   0   2  584.74   34.90
  20   0  -2  651.23   34.80
  20   0  -2  615.84   35.00
  20   0  -2  700.73   35.20
 -20   0   2  668.43   33.70
 -20   0   2  682.43   34.20
 -20   0   2  641.54   35.30
  20   0  -2  572.54   34.70
  20   0  -2  635.14   34.50
 -20   0   2  616.64   35.20
 -20   0   2  650.93   34.50
  20   0  -2  652.83   37.00
 -18   0   2  269.37   16.10
 -18   0   2  265.17   14.80
 -18   0   2  238.48   15.70
 -18   0   2  270.37   16.20
  18   0  -2  272.27   16.40
 -18   0   2  259.97   15.20
  18   0  -2  253.87   15.30
  18   0  -2  284.77   16.00
  18   0  -2  239.18   15.60
 -18   0   2  283.67   15.20
  18   0  -2  243.48   15.60
  18   0  -2  287.67   15.90
 -16   0   2    3.10    2.00
 -16   0   2    1.70    1.30
 -16   0   2    1.20    1.00
  16   0  -2    4.70    2.50
  16   0  -2    1.00    0.90
 -16   0   2    0.50    1.50
 -16   0   2    2.30    2.20
 -16   0   2    3.50    2.30
  16   0  -2    1.40    1.60
  16   0  -2    3.10    1.00
  16   0  -2    3.00    1.90
  16   0  -2   -0.70    1.10
 -14   0   2  346.27   19.40
 -14   0   2  323.17   18.70
  14   0  -2  366.76   19.00
  14   0  -2  311.27   19.90
  14   0  -2  364.46   19.20
  14   0  -2  308.67   19.00
 -14   0   2  374.26   18.50
 -14   0   2  344.67   18.30
 -14   0   2  305.87   19.00
 -14   0   2  387.66   19.50
  14   0  -2  328.07   19.20
  14   0  -2  343.97   19.50
 -12   0   2    3.20    1.70
 -12   0   2    1.80    1.50
  12   0  -2    2.30    1.70
 -12   0   2    2.70    1.90
 -12   0   2    1.20    1.20
 -12   0   2    2.70    0.90
  12   0  -2    2.80    1.60
  12   0  -2    2.10    1.50
  12   0  -2    1.60    1.70
 -10   0   2 3896.31  198.48
 -10   0   2 3724.63  198.98
 -10   0   2 4183.38  198.28
  10   0  -2 3978.20  199.18
  10   0  -2 4108.59  198.98
  10   0  -2 4047.59  198.58
 -10   0   2 3962.10  198.98
  10   0  -2 4248.38  199.18
 -10   0   2 3992.80  199.18
  10   0  -2 3627.64  198.88
  10   0  -2 3723.03  198.98
   4   0  -2  371.16   19.60
   4   0  -2  402.66   19.70
  -2   0  -2 2099.79  102.49
   2   0   2 1679.73  102.39
  -2   0  -2 1940.01  102.99
   2   0   2 2232.48  103.09
  -2   0  -2 2225.78  102.29
   2   0   2 1953.00  102.69
  -2   0  -2 2144.19  102.79
  -4   0  -2 3827.22  198.08
   4   0   2 4165.78  197.98
   4   0   2 3445.76  198.78
   4   0   2 3977.40  197.58
   4   0   2 3912.71  197.78
  -4   0  -2 4354.36  197.68
  -4   0  -2 3875.51  197.98
   6   0   2 3463.05  182.08
   6   0   2 3784.92  182.88
  -6   0  -2 3878.01  182.18
  -6   0  -2 3436.46  182.48
  -6   0  -2 3364.86  181.68
   6   0   2 3784.62  181.78
  -6   0  -2 3457.85  182.68
   6   0   2 3691.93  182.48
  -6   0  -2 3744.33  182.58
   8   0   2  593.64   32.50
   8   0   2  652.43   33.10
  -8   0  -2  569.64   33.10
   8   0   2  649.34   32.20
   8   0   2  600.54   31.70
   8   0   2  652.13   33.40
  -8   0  -2  638.24   32.20
  -8   0  -2  572.24   33.00
  -8   0  -2  666.33   33.10
  -8   0  -2  633.64   32.60
  10   0   2  209.68   11.40
 -10   0  -2  218.38   12.50
 -10   0  -2  217.98   12.90
  10   0   2  220.98   11.90
  10   0   2  226.58   13.00
 -10   0  -2  194.88   12.70
 -10   0  -2  200.18   11.90
  10   0   2  225.08   13.30
  10   0   2  229.48   12.00
 -10   0  -2  192.48   12.60
  10   0   2  201.88   12.30
  12   0   2   32.70    3.10
  12   0   2   30.80    2.80
 -12   0  -2   35.00    4.10
  12   0   2   31.10    4.10
 -12   0  -2   33.80    3.40
 -12   0  -2   29.20    3.10
  12   0   2   27.00    3.10
  12   0   2   33.60    4.30
  12   0   2   28.20    2.90
 -12   0  -2   31.40    3.40
 -12   0  -2   29.80    3.90
 -14   0  -2   40.60    4.60
  14   0   2   30.70    3.10
  14   0   2   30.70    4.50
  14   0   2   34.30    4.60
 -14   0  -2   25.80    3.10
  14   0   2   24.40    2.90
  14   0   2   32.40    3.40
 -14   0  -2   33.60    4.00
 -14   0  -2   27.00    3.00
  14   0   2   32.20    3.00
 -16   0  -2  130.59    9.60
  16   0   2  137.09    9.00
  16   0   2  149.99   11.00
  16   0   2  138.49    8.40
 -16   0  -2  117.09    9.30
 -16   0  -2  154.88   10.10
  16   0   2  152.38    9.10
  16   0   2  136.29   10.30
 -16   0  -2  121.59   10.20
 -18   0  -2  273.67   17.70
  18   0   2  306.87   17.00
 -18   0  -2  290.37   18.00
  18   0   2  290.37   17.10
  18   0   2  280.27   16.20
 -18   0  -2  303.37   17.90
 -20   0  -2    2.90    1.90
  20   0   2   -1.30    2.60
 -20   0  -2    4.60    1.50
  20   0   2    1.60    1.50
  20   0   2    5.00    2.90
  22   0   2    7.20    3.30
  22   0   2    6.00    1.30
 -22   0  -2    4.90    2.10
 -22   0  -2    6.30    1.90
 -22   0  -2    5.90    2.40
  22   0   2   10.30    2.20
  22   0   2   12.40    4.40
  24   0   2   96.79    6.40
  24   0   2  101.09    8.10
 -24   0  -2   94.69    8.40
  24   0   2  104.39    7.70
 -24   0  -2   93.79    7.70
  26   0   2  188.78   12.30
  26   0   2  184.18   12.60
 -26   0  -2  192.58   13.20
  26   0   2  180.68   11.00
  28   0   2   27.10    3.60
 -28   0  -2   33.90    5.50
  28   0   2   38.90    5.80
 -28   0  -2   38.60    4.10
  28   0   2   35.90    4.50
  30   0   2   -1.40    3.10
 -30   0  -2   -1.90    3.40
 -30   0  -2   -1.90    2.90
  30   0   2   -1.70    4.20
  33  -1  -2    5.10    3.20
 -33  -1   2    9.00    3.80
 -33  -1   2    3.30    2.60
 -33  -1   2   -2.10    3.30
  33   1  -2    5.50    2.70
 -33   1   2    8.20    3.20
 -33   1   2    5.70    2.60
 -33   1   2    9.00    3.90
  33   1  -2   12.10    3.20
  33   1  -2    0.30    3.40
  31  -1  -2   14.80    3.60
  31  -1  -2   15.50    4.30
 -31  -1   2   16.10    3.90
  31  -1  -2   14.70    3.70
 -31   1   2   14.60    3.90
  31   1  -2   13.20    3.50
 -31   1   2    8.70    2.50
 -31   1   2   13.20    3.70
  31   1  -2   15.80    3.60
  31   1  -2   18.20    3.70
 -31   1   2   10.60    2.50
  29  -1  -2    3.00    2.10
 -29  -1   2    1.00    2.50
  29  -1  -2   -0.30    2.50
 -29  -1   2   -1.70    3.10
  29  -1  -2    2.00    2.50
 -29  -1   2   -1.60    1.90
  29   1  -2   -1.50    2.00
 -29   1   2    0.40    2.50
  29   1  -2   -2.40    2.60
 -29   1   2    2.10    3.70
  29   1  -2   -2.80    2.30
 -29   1   2    2.60    2.00
  27  -1  -2   40.00    4.10
 -27  -1   2   45.90    4.10
  27  -1  -2   41.30    4.60
 -27  -1   2   40.50    5.40
  27  -1  -2   43.10    3.90
 -27  -1   2   45.00    4.90
  27   1  -2   53.59    4.00
 -27   1   2   45.20    5.00
 -27   1   2   43.00    5.00
  27   1  -2   37.60    5.00
  27   1  -2   38.70    4.00
 -27   1   2   54.49    5.30
 -25  -1   2  512.55   28.20
 -25  -1   2  431.36   27.10
  25  -1  -2  479.65   26.40
  25  -1  -2  440.76   27.00
 -25  -1   2  484.95   26.40
 -25  -1   2  484.75   25.40
  25  -1  -2  423.26   26.90
 -25   1   2  499.15   25.50
 -25   1   2  488.35   26.90
  25   1  -2  468.75   26.20
  25   1  -2  505.55   27.60
  25   1  -2  441.96   26.90
  25   1  -2  433.56   27.10
 -25   1   2  419.76   27.20
 -23  -1   2   54.49    5.80
  23  -1  -2   41.80    4.90
  23  -1  -2   47.30    4.70
 -23  -1   2   54.59    5.00
 -23  -1   2   49.60    4.10
  23  -1  -2   49.70    6.30
 -23  -1   2   51.19    5.60
  23  -1  -2   57.79    4.50
 -23   1   2   53.39    4.40
  23   1  -2   49.99    5.90
 -23   1   2   50.19    4.80
 -23   1   2   48.80    5.50
  23   1  -2   53.19    4.40
  23   1  -2   46.70    4.00
  23   1  -2   50.19    5.60
 -21  -1   2  940.41   54.39
  21  -1  -2 1045.30   54.09
 -21  -1   2 1045.20   52.89
  21  -1  -2 1125.49   54.79
 -21  -1   2  965.80   53.59
  21  -1  -2  966.10   54.39
  21  -1  -2 1008.40   53.89
 -21  -1   2 1001.10   54.59
 -21  -1   2 1062.89   53.79
  21  -1  -2  930.21   54.09
 -21   1   2  926.21   54.49
  21   1  -2 1002.20   54.29
 -21   1   2 1134.89   56.09
  21   1  -2 1048.00   53.89
 -21   1   2 1039.40   54.19
 -21   1   2 1090.49   52.99
  21   1  -2  932.71   54.29
  21   1  -2 1149.58   54.49
 -19  -1   2    1.80    2.50
 -19  -1   2    8.30    2.50
  19  -1  -2    3.60    2.10
 -19  -1   2    5.20    1.80
  19  -1  -2    2.70    1.10
  19  -1  -2    1.00    2.70
 -19  -1   2    2.80    2.80
  19  -1  -2   -0.30    1.10
  19  -1  -2    5.10    2.20
  19  -1  -2    0.00    1.20
 -19  -1   2    4.30    1.40
 -19  -1   2    3.30    0.90
 -19   1   2    2.00    0.90
 -19   1   2    3.40    2.80
  19   1  -2    1.70    1.00
  19   1  -2    3.00    2.00
  19   1  -2    3.30    2.60
  19   1  -2    1.90    1.10
  19   1  -2    2.00    1.30
 -19   1   2    3.90    2.40
  19   1  -2    4.60    3.00
 -19   1   2    3.20    2.30
  17  -1  -2  893.51   53.99
 -17  -1   2  949.11   55.39
 -17  -1   2 1133.99   53.99
 -17  -1   2  967.10   54.39
 -17  -1   2 1096.99   54.89
  17  -1  -2 1099.09   54.29
  17  -1  -2 1017.50   54.79
  17  -1  -2  973.80   54.09
  17  -1  -2 1085.49   54.59
 -17  -1   2 1060.79   54.59
 -17  -1   2 1080.89   53.29
  17  -1  -2  946.31   54.39
 -17   1   2 1044.60   54.29
 -17   1   2 1047.70   53.29
  17   1  -2 1093.29   54.39
 -17   1   2  937.31   54.49
  17   1  -2 1100.59   54.89
  17   1  -2  974.30   54.59
 -17   1   2 1066.09   54.79
  17   1  -2  998.60   54.39
 -17   1   2 1107.29   54.49
  17   1  -2 1137.89   54.29
  15  -1  -2  213.88   11.90
 -15  -1   2  188.58   11.40
 -15  -1   2  191.38   11.90
 -15  -1   2  201.78   10.80
 -15  -1   2  187.18   11.60
  15  -1  -2  185.78   11.40
 -15  -1   2  176.18   11.20
  15  -1  -2  180.28   11.30
 -15  -1   2  187.48   12.00
  15  -1  -2  186.88   11.70
 -15  -1   2  204.48   11.40
  15  -1  -2  188.18   12.10
 -15   1   2  192.18   12.10
  15   1  -2  180.68   11.50
  15   1  -2  202.48   11.50
 -15   1   2  176.98   11.70
 -15   1   2  192.38   11.70
  15   1  -2  191.78   12.10
  15   1  -2  190.38   11.60
 -15   1   2  178.78   12.00
 -15   1   2  187.58   10.80
  15   1  -2  163.18   11.40
 -13  -1   2  271.47   14.40
 -13  -1   2  246.18   14.10
  13  -1  -2  264.37   15.20
 -13  -1   2  266.97   15.00
 -13  -1   2  248.58   14.70
 -13  -1   2  279.57   15.20
 -13  -1   2  248.18   14.80
 -13  -1   2  245.48   14.30
  13  -1  -2  238.88   14.80
  13  -1  -2  274.67   14.80
  13  -1  -2  244.98   15.20
  13  -1  -2  261.87   14.90
  13   1  -2  269.07   14.80
 -13   1   2  244.18   14.00
 -13   1   2  275.17   14.80
  13   1  -2  228.98   14.70
  13   1  -2  261.57   15.10
 -13   1   2  247.68   14.70
  13   1  -2  269.77   14.60
  13   1  -2  241.98   14.80
 -13   1   2  247.18   14.80
 -13   1   2  263.47   14.90
 -13   1   2  271.67   15.30
  11  -1  -2  157.38   11.00
 -11  -1   2  167.98   10.60
 -11  -1   2  209.68   11.00
  11  -1  -2  186.18   10.50
  11  -1  -2  162.68   10.60
 -11  -1   2  169.48   10.00
  11  -1  -2  191.68   10.60
  11  -1  -2  195.88   11.00
 -11  -1   2  176.28   10.20
 -11  -1   2  150.88   10.50
 -11  -1   2  191.28   10.90
 -11   1   2  181.38   10.90
 -11   1   2  184.78   10.90
  11   1  -2  191.48   10.80
  11   1  -2  153.68   10.60
  11   1  -2  173.38   10.20
 -11   1   2  194.28   10.50
 -11   1   2  164.48   10.50
 -11   1   2  189.28   10.70
  11   1  -2  161.08   10.80
  11   1  -2  189.08   10.60
  -9  -1   2 2129.49   98.99
  -9  -1   2 1765.72   98.49
  -9  -1   2 1906.31   97.99
   9  -1  -2 2038.90   98.89
   9  -1  -2 1923.31   98.39
  -9  -1   2 1832.82   98.59
   9  -1  -2 1884.61   98.79
   9  -1  -2 1924.41   98.59
  -9  -1   2 1986.50   98.89
  -9  -1   2 2088.89   98.39
   9  -1  -2 1725.43   98.79
   9   1  -2 1900.21   98.89
  -9   1   2 1999.50   98.59
   9   1  -2 2027.80   98.39
   9   1  -2 1774.92   98.79
  -9   1   2 1732.53   97.79
  -9   1   2 2024.50   98.39
   9   1  -2 1975.40   98.89
  -9   1   2 1975.80   98.79
  -9   1   2 2219.48   99.09
  -9   1   2 1871.81   98.79
   9   1  -2 2136.09   98.79
  -7  -1   2 4470.45  228.98
  -7  -1   2 4615.84  229.48
   7  -1  -2 4336.97  229.18
   7  -1  -2 4811.82  229.48
   7  -1  -2 4420.96  229.18
  -7  -1   2 4635.84  228.78
   7  -1  -2 4803.42  229.08
  -7   1   2 4559.34  228.98
   7   1  -2 4491.35  229.18
   7   1  -2 4871.81  228.88
  -7   1   2 4434.56  229.38
   7   1  -2 4377.36  229.18
   7   1  -2 4260.57  228.78
   7   1  -2 4779.32  229.18
  -5  -1   2  937.41   47.50
  -5  -1   2  880.71   47.40
  -5  -1   2  873.81   47.10
  -5  -1   2 1068.49   48.00
   5  -1  -2  897.11   46.80
  -5  -1   2  881.71   46.90
   5  -1  -2  921.21   47.70
   5  -1  -2  960.00   47.60
   5  -1  -2 1003.30   47.60
   5  -1  -2  873.11   47.00
   5   1  -2  918.31   47.80
  -5   1   2  830.12   47.00
   5   1  -2  939.61   47.60
   5   1  -2 1005.20   47.90
  -5   1   2 1002.60   47.60
  -5   1   2  887.11   47.50
   5   1  -2  949.90   47.20
   5   1  -2  935.81   47.50
  -5   1   2  963.50   47.70
  -3  -1   2 1205.68   69.69
   3  -1  -2 1366.96   69.69
  -3  -1   2 1356.66   69.69
   3  -1  -2 1261.97   69.69
   3  -1  -2 1414.26   69.49
   3  -1  -2 1413.06   69.29
   3   1  -2 1446.76   69.79
   3   1  -2 1429.46   69.29
   3   1  -2 1481.95   69.49
  -3   1   2 1401.36   69.69
  -1  -1   2 3423.16  193.68
   1  -1  -2 4180.38  193.78
   1   1  -2 3979.10  194.08
  -1  -1  -2 1615.04   81.69
  -1  -1  -2 1668.23   81.39
   1  -1   2 1574.44   81.49
   1  -1   2 1487.95   81.29
  -1  -1  -2 1644.54   81.49
   1  -1   2 1626.64   81.89
   1  -1   2 1610.34   81.89
   1  -1   2 1632.44   81.99
  -1  -1  -2 1593.24   82.19
  -1  -1  -2 1556.84   81.29
   1   1   2 1696.63   81.69
   1   1   2 1485.25   81.29
  -1   1  -2 1742.03   81.59
   1   1   2 1482.25   81.39
  -1   1  -2 1642.54   81.89
  -1   1  -2 1666.33   81.79
   1   1   2 1471.55   81.29
   1   1   2 1835.82   82.19
  -1   1  -2 1582.44   81.89
  -1   1  -2 1821.72   81.89
  -1   1  -2 1543.65   81.29
   3  -1   2   82.99    5.30
   3  -1   2   77.99    5.20
  -3  -1  -2   89.89    5.10
  -3  -1  -2   79.69    4.40
  -3  -1  -2   73.59    5.00
   3  -1   2   81.79    6.30
  -3  -1  -2   77.49    4.40
  -3  -1  -2   71.89    5.50
   3  -1   2   79.99    5.00
   3  -1   2   81.09    4.70
   3   1   2   84.89    4.40
  -3   1  -2   84.19    6.10
  -3   1  -2   76.49    5.40
  -3   1  -2   81.49    4.80
  -3   1  -2   77.89    5.00
   3   1   2   84.79    5.10
   3   1   2   80.99    4.40
   3   1   2   80.89    5.10
  -3   1  -2   79.89    5.50
  -3   1  -2   78.09    5.20
  -5  -1  -2 1252.27   61.29
  -5  -1  -2 1179.18   61.79
  -5  -1  -2 1198.58   61.99
   5  -1   2 1125.29   60.59
   5  -1   2 1149.08   61.69
  -5  -1  -2 1168.28   60.89
   5  -1   2 1183.28   61.59
  -5  -1  -2 1339.47   61.69
   5  -1   2 1292.57   61.99
   5  -1   2 1183.38   60.89
   5   1   2 1209.18   61.39
   5   1   2 1211.08   61.59
  -5   1  -2 1212.28   61.59
  -5   1  -2 1216.48   61.79
   5   1   2 1175.98   60.79
  -5   1  -2 1217.98   60.99
  -5   1  -2 1210.68   61.89
  -5   1  -2 1225.88   61.49
   5   1   2 1255.67   61.89
   5   1   2 1093.59   60.49
   7  -1   2 2773.52  135.29
   7  -1   2 2579.84  134.79
  -7  -1  -2 2437.96  135.09
  -7  -1  -2 2669.73  134.19
   7  -1   2 2894.31  134.99
  -7  -1  -2 2435.46  134.29
   7  -1   2 2723.33  134.09
  -7  -1  -2 2525.95  134.99
  -7  -1  -2 2618.34  134.89
   7  -1   2 2694.13  133.89
  -7   1  -2 2819.82  135.09
   7   1   2 2816.42  134.49
   7   1   2 2512.05  134.79
  -7   1  -2 2980.40  134.99
  -7   1  -2 2407.06  135.09
  -7   1  -2 2588.84  134.99
   7   1   2 2557.64  134.09
  -7   1  -2 2873.81  134.19
   7   1   2 2597.14  133.59
  -7   1  -2 2497.35  134.79
   7   1   2 2981.50  135.39
  -9  -1  -2  431.96   23.60
  -9  -1  -2  400.36   24.10
  -9  -1  -2  470.25   24.30
   9  -1   2  473.55   24.30
  -9  -1  -2  405.26   24.30
   9  -1   2  385.86   24.90
   9  -1   2  445.16   23.20
  -9  -1  -2  454.75   23.50
   9  -1   2  475.05   24.80
   9  -1   2  439.66   23.30
   9  -1   2  478.25   23.10
  -9   1  -2  376.66   24.80
  -9   1  -2  458.75   24.10
  -9   1  -2  449.76   23.20
   9   1   2  479.75   24.60
   9   1   2  460.25   23.50
   9   1   2  445.46   23.40
   9   1   2  483.35   23.70
  -9   1  -2  421.16   24.40
   9   1   2  398.26   24.00
  -9   1  -2  461.45   24.30
  11  -1   2  492.45   24.80
 -11  -1  -2  428.96   25.80
  11  -1   2  461.75   24.70
 -11  -1  -2  501.45   26.00
  11  -1   2  494.15   25.90
  11  -1   2  419.16   25.30
  11  -1   2  488.25   26.30
 -11  -1  -2  451.75   25.90
 -11  -1  -2  489.25   25.20
  11  -1   2  484.45   24.60
  11   1   2  495.35   25.20
  11   1   2  435.06   24.30
  11   1   2  451.15   25.00
  11   1   2  491.55   26.30
  11   1   2  471.75   24.90
  11   1   2  502.45   26.30
 -11   1  -2  430.16   25.30
 -11   1  -2  432.16   25.90
 -11   1  -2  493.25   25.80
 -11   1  -2  458.75   25.70
 -11   1  -2  479.75   25.90
  11   1   2  464.45   25.80
 -13  -1  -2  469.35   25.30
  13  -1   2  495.65   24.90
  13  -1   2  452.15   25.60
 -13  -1  -2  441.56   26.10
  13  -1   2  479.25   25.00
 -13  -1  -2  513.05   25.70
  13  -1   2  477.15   26.30
  13  -1   2  477.45   26.60
  13  -1   2  465.65   24.90
 -13  -1  -2  418.56   26.00
 -13  -1  -2  496.25   26.30
 -13   1  -2  450.55   26.30
  13   1   2  506.25   26.80
 -13   1  -2  446.46   26.00
 -13   1  -2  495.45   26.10
  13   1   2  506.05   25.50
 -13   1  -2  485.55   25.00
  13   1   2  403.46   25.70
  13   1   2  482.55   26.60
  13   1   2  453.35   25.30
 -13   1  -2  464.25   26.20
  13   1   2  429.76   24.40
  15  -1   2  191.18   10.70
 -15  -1  -2  170.98   11.70
  15  -1   2  170.78   10.60
  15  -1   2  186.98   12.60
  15  -1   2  181.08   11.20
 -15  -1  -2  167.38   10.60
 -15  -1  -2  178.98   12.00
 -15  -1  -2  195.48   11.60
 -15  -1  -2  156.38   11.40
  15  -1   2  180.78   12.00
  15  -1   2  174.38   10.50
  15   1   2  191.48   12.50
 -15   1  -2  155.78   11.30
 -15   1  -2  190.68   12.20
 -15   1  -2  193.68   11.90
  15   1   2  169.58   12.10
  15   1   2  157.48   11.30
  15   1   2  182.58   10.30
 -15   1  -2  173.68   11.70
  15   1   2  193.68   11.20
  15   1   2  167.68   10.80
 -17  -1  -2   -0.50    1.50
 -17  -1  -2    0.50    1.30
  17  -1   2    0.00    1.30
  17  -1   2    5.80    2.50
 -17  -1  -2    4.80    2.50
  17  -1   2   -0.10    1.50
 -17  -1  -2    1.30    1.20
  17  -1   2    3.30    1.90
  17   1   2   -0.20    1.20
 -17   1  -2   -1.20    1.40
 -17   1  -2    1.50    1.20
  17   1   2   -1.90    2.50
  17   1   2    1.30    1.20
  17   1   2    2.30    2.30
 -17   1  -2   -0.20    3.20
  19  -1   2    3.50    2.40
  19  -1   2    0.50    1.10
  19  -1   2   -2.70    1.40
  19  -1   2    2.40    2.70
 -19  -1  -2   -2.20    2.00
 -19  -1  -2   -1.20    2.80
 -19  -1  -2   -0.60    1.50
  19   1   2   -0.70    2.80
  19   1   2   -1.90    1.50
 -19   1  -2   -2.30    1.40
  19   1   2   -2.30    1.40
 -19   1  -2   -2.50    1.60
 -19   1  -2   -2.00    1.90
  21  -1   2   71.69    4.90
 -21  -1  -2   73.59    5.40
 -21  -1  -2   69.39    6.40
  21  -1   2   64.79    6.40
  21  -1   2   72.89    6.50
 -21  -1  -2   65.59    6.40
  21  -1   2   64.39    7.20
 -21   1  -2   73.39    5.00
 -21   1  -2   63.49    6.50
 -21   1  -2   73.19    6.90
  21   1   2   69.69    6.30
  21   1   2   72.29    5.30
  23  -1   2   17.60    4.20
  23  -1   2   11.60    2.50
 -23  -1  -2   16.80    4.00
 -23  -1  -2   18.50    3.20
  23  -1   2   16.00    3.30
 -23  -1  -2   18.30    3.00
  23  -1   2   11.50    3.80
  23   1   2   14.50    3.50
 -23   1  -2   22.30    3.50
 -23   1  -2   20.90    3.10
 -23   1  -2   23.40    3.20
  23   1   2   20.80    3.00
  23   1   2   16.30    2.50
  25  -1   2   62.09    5.50
 -25  -1  -2   68.69    6.30
 -25  -1  -2   64.69    5.70
  25  -1   2   58.29    4.70
  25  -1   2   66.79    7.20
  25   1   2   66.59    4.60
 -25   1  -2   72.69    6.90
  25   1   2   55.99    5.40
  25   1   2   67.39    5.30
 -25   1  -2   53.59    5.70
 -25   1  -2   69.49    5.80
  27  -1   2    9.30    2.60
  27  -1   2   14.60    3.10
  27  -1   2    7.40    4.10
 -27  -1  -2    6.80    2.80
 -27  -1  -2    7.10    2.40
 -27   1  -2    5.50    2.60
 -27   1  -2    8.50    2.80
  27   1   2   15.80    3.60
  27   1   2   13.80    4.20
  29  -1   2    5.20    3.90
 -29  -1  -2   -2.70    2.90
 -29  -1  -2    0.50    3.10
  29  -1   2   -1.80    2.00
 -29   1  -2    0.90    3.20
 -29   1  -2   -1.00    3.20
 -29   1  -2   -2.40    2.90
  29   1   2    7.10    4.00
  29   1   2   -1.50    3.00
 -32  -2   2   -1.50    3.40
 -32  -2   2   -2.30    2.50
  32  -2  -2   -2.20    2.70
 -32  -2   2   -0.10    3.10
  32  -2  -2    5.30    3.10
 -32   2   2    2.40    3.10
 -32   2   2    2.70    2.50
 -32   2   2    3.00    3.60
  32   2  -2   -3.90    2.90
  32   2  -2   -2.00    2.60
  32   2  -2    4.80    3.70
 -30  -2   2   -1.80    2.20
  30  -2  -2   -1.10    2.40
  30  -2  -2    3.00    2.60
 -30  -2   2   -0.70    3.00
 -30  -2   2   -2.00    3.20
 -30   2   2   -1.80    2.80
 -30   2   2   -1.50    3.20
  30   2  -2   -2.30    2.50
  30   2  -2    2.10    2.30
 -30   2   2    1.60    2.30
  30   2  -2   -1.50    2.60
 -28  -2   2  166.38   10.80
 -28  -2   2  161.58   10.90
 -28  -2   2  155.28   12.20
  28  -2  -2  160.08   11.30
  28  -2  -2  166.88   11.10
 -28   2   2  163.08   11.70
 -28   2   2  170.38   11.70
 -28   2   2  169.18   10.40
  28   2  -2  158.18   11.00
  28   2  -2  159.78   11.80
  28   2  -2  173.18   10.80
  26  -2  -2   16.90    3.00
 -26  -2   2   14.10    2.80
 -26  -2   2    8.60    3.00
  26  -2  -2   13.90    3.40
 -26  -2   2   15.40    3.50
  26   2  -2    8.60    1.90
  26   2  -2   19.90    2.90
 -26   2   2   12.40    3.30
 -26   2   2   13.80    3.10
 -26   2   2   10.10    2.90
  26   2  -2   14.60    3.10
 -24  -2   2   31.90    4.10
  24  -2  -2   22.60    3.10
  24  -2  -2   20.50    3.40
 -24  -2   2   29.60    4.40
 -24  -2   2   32.90    3.00
 -24   2   2   26.60    2.80
 -24   2   2   22.20    4.00
 -24   2   2   26.80    3.50
  24   2  -2   28.20    3.40
  24   2  -2   23.20    3.50
 -24   2   2   25.70    3.20
 -22  -2   2  493.35   27.30
  22  -2  -2  547.05   31.60
  22  -2  -2  483.35   27.60
 -22  -2   2  460.35   27.60
  22  -2  -2  470.15   28.20
  22  -2  -2  507.45   27.60
 -22  -2   2  451.15   27.90
 -22  -2   2  534.35   27.90
 -22  -2   2  530.75   26.60
 -22   2   2  498.75   26.50
  22   2  -2  495.55   27.80
 -22   2   2  454.65   28.20
  22   2  -2  460.35   28.30
 -22   2   2  477.15   26.70
 -22   2   2  511.25   28.10
 -20  -2   2   18.00    4.40
  20  -2  -2    7.40    1.40
 -20  -2   2   10.60    1.90
 -20  -2   2    9.30    1.90
  20  -2  -2    7.00    1.70
  20  -2  -2    6.00    2.90
  20  -2  -2   10.30    1.90
 -20  -2   2    9.00    2.50
 -20  -2   2   10.10    2.60
 -20  -2   2   10.80    2.20
  20   2  -2    9.40    5.50
 -20   2   2   12.90    2.30
 -20   2   2   10.10    2.00
 -20   2   2    8.90    3.20
 -20   2   2   11.80    3.00
 -20   2   2    7.50    1.90
 -20   2   2   15.90    4.40
  20   2  -2   13.60    1.80
  20   2  -2   10.60    2.00
  18  -2  -2   24.10    2.30
  18  -2  -2   23.30    2.40
 -18  -2   2   25.70    2.90
 -18  -2   2   22.70    3.30
 -18  -2   2   29.00    4.00
 -18  -2   2   26.40    4.50
 -18  -2   2   18.70    2.40
 -18  -2   2   24.30    2.80
  18  -2  -2   27.70    4.70
  18  -2  -2   26.70    2.70
  18  -2  -2   23.30    4.30
 -18  -2   2   21.20    4.10
 -18   2   2   28.60    3.30
  18   2  -2   25.10    4.50
 -18   2   2   27.60    4.50
  18   2  -2   21.90    2.60
 -18   2   2   29.40    4.50
 -18   2   2   22.10    2.80
 -18   2   2   19.60    2.30
  18   2  -2   23.60    2.70
 -18   2   2   24.80    3.90
 -18   2   2   25.20    3.50
  18   2  -2   25.80    4.70
  16  -2  -2  103.99    7.30
  16  -2  -2   96.39    7.40
 -16  -2   2  116.09    8.10
 -16  -2   2  106.89    8.20
  16  -2  -2  104.89    7.20
 -16  -2   2   98.69    7.30
 -16  -2   2  116.29    7.90
 -16  -2   2   99.49    7.30
  16  -2  -2  123.49    8.50
  16  -2  -2  109.69    8.40
 -16  -2   2  102.29    7.20
 -16  -2   2  112.69    6.90
 -16   2   2   95.69    7.50
  16   2  -2  109.29    7.90
  16   2  -2   96.09    7.30
 -16   2   2  105.49    7.10
 -16   2   2  115.59    8.20
 -16   2   2  102.69    7.40
 -16   2   2  107.99    8.00
  16   2  -2  103.29    7.50
  16   2  -2  108.89    8.30
 -16   2   2  118.29    7.80
 -16   2   2  110.89    7.00
  14  -2  -2  206.08   12.60
  14  -2  -2  192.58   11.70
  14  -2  -2  176.48   11.60
 -14  -2   2  205.58   11.60
 -14  -2   2  198.68   11.00
 -14  -2   2  185.48   11.70
  14  -2  -2  213.88   12.40
 -14  -2   2  195.58   12.50
 -14  -2   2  170.08   11.50
  14  -2  -2  179.08   12.00
 -14  -2   2  201.98   12.10
 -14  -2   2  209.68   12.00
 -14   2   2  190.88   11.20
  14   2  -2  166.88   11.70
 -14   2   2  203.98   11.70
 -14   2   2  194.18   12.30
 -14   2   2  208.68   12.20
 -14   2   2  185.08   11.10
 -14   2   2  182.88   11.80
 -14   2   2  196.08   12.10
  14   2  -2  207.48   12.10
  14   2  -2  214.88   12.30
 -14   2   2  200.68   11.20
  14   2  -2  178.08   11.60
  14   2  -2  183.58   11.50
  12  -2  -2  109.29    7.80
 -12  -2   2  100.99    6.80
  12  -2  -2   95.19    7.00
 -12  -2   2  113.19    7.50
  12  -2  -2  102.59    7.00
 -12  -2   2  100.99    6.90
  12  -2  -2   98.39    6.90
  12  -2  -2  112.59    7.70
 -12  -2   2  106.49    7.10
 -12  -2   2  116.79    7.70
 -12  -2   2  104.89    7.80
 -12  -2   2  110.99    6.60
 -12   2   2  116.89    7.00
  12   2  -2  107.99    7.40
  12   2  -2  106.89    7.30
 -12   2   2   97.39    6.40
 -12   2   2  101.49    7.30
 -12   2   2   98.69    6.50
  12   2  -2   96.59    7.60
 -12   2   2   97.39    7.10
 -12   2   2   96.39    8.20
 -12   2   2  110.59    6.60
 -12   2   2  115.89    7.60
  12   2  -2   96.09    7.20
  10  -2  -2  346.77   18.50
 -10  -2   2  314.37   17.90
 -10  -2   2  317.17   18.20
  10  -2  -2  330.17   17.30
  10  -2  -2  345.27   18.40
 -10  -2   2  327.97   18.20
 -10  -2   2  324.67   18.40
 -10  -2   2  335.17   18.00
  10   2  -2  348.97   18.20
 -10   2   2  292.57   18.10
 -10   2   2  311.27   17.40
 -10   2   2  339.87   18.30
 -10   2   2  329.47   18.30
  10   2  -2  353.86   18.10
  10   2  -2  311.37   18.00
  10   2  -2  293.07   18.00
 -10   2   2  314.07   17.40
 -10   2   2  324.97   17.30
 -10   2   2  343.67   18.30
  -8  -2   2  883.61   49.20
   8  -2  -2  999.40   49.60
   8  -2  -2  896.21   49.30
  -8  -2   2 1068.29   49.40
  -8  -2   2  892.21   48.90
  -8  -2   2  943.01   49.50
   8  -2  -2  923.71   49.30
   8  -2  -2  989.10   48.60
   8  -2  -2  922.61   49.40
   8   2  -2 1018.20   49.50
   8   2  -2  886.61   49.40
   8   2  -2  910.11   49.30
  -8   2   2 1052.09   49.40
  -8   2   2  929.01   49.40
   8   2  -2  959.10   49.30
   8   2  -2  952.90   49.20
  -8   2   2 1032.10   49.50
  -8   2   2  875.31   48.40
  -8   2   2 1005.40   48.60
   6  -2  -2 6354.16  337.37
  -6  -2   2 7432.06  337.57
   6  -2  -2 5982.70  337.37
   6  -2  -2 7112.39  337.67
  -6  -2   2 6077.49  337.57
   6   2  -2 6304.87  337.27
   6   2  -2 6799.62  337.67
  -6   2   2 6449.45  337.47
   6   2  -2 7077.79  337.27
   6   2  -2 7300.67  337.47
   6   2  -2 6714.83  337.37
  -6   2   2 7104.39  337.57
   2  -2  -2 1141.79   57.19
  -2  -2   2 1142.89   56.99
  -2  -2   2 1164.38   57.19
  -2  -2   2 1159.88   57.69
  -2  -2   2 1150.38   56.59
  -2  -2   2 1109.79   56.29
   2  -2  -2  964.40   56.29
   2  -2  -2 1128.89   56.99
  -2  -2   2 1049.30   56.89
  -2  -2   2 1189.28   56.89
   2  -2  -2 1027.70   55.99
   2  -2  -2 1122.69   56.69
   2  -2  -2 1034.80   56.09
   2   2  -2 1156.68   56.69
  -2   2   2 1151.68   56.69
  -2   2   2 1189.48   56.39
   2   2  -2 1054.59   57.29
  -2   2   2 1122.99   57.39
   2   2  -2 1147.39   56.89
   2   2  -2 1159.18   57.09
   2   2  -2 1169.88   56.89
   2   2  -2 1113.99   57.19
  -2   2   2 1044.00   55.99
  -2   2   2 1102.19   57.09
   0  -2   2   12.40    2.60
   0  -2  -2   11.70    2.30
   0  -2   2    7.20    1.40
   0  -2  -2    9.60    2.20
   0  -2  -2    7.20    2.10
   0  -2  -2   10.60    1.50
   0  -2  -2    9.90    2.00
   0  -2   2    7.70    2.10
   0  -2   2   10.60    1.40
   0  -2   2   15.10    2.20
   0   2   2   14.70    2.10
   0   2   2   12.10    1.40
   0   2   2   10.90    2.00
   0   2  -2   13.80    2.50
   0   2  -2    9.00    1.60
   0   2  -2    9.50    2.10
   0   2  -2   12.40    2.40
   0   2   2   10.60    2.00
   0   2   2   12.30    1.10
   0   2  -2    9.70    2.10
  -4  -2  -2   78.89    6.30
   4  -2   2   90.59    5.10
  -4  -2  -2   85.99    5.40
   4  -2   2   80.69    6.10
  -4  -2  -2   84.29    5.90
   4  -2   2   96.69    6.30
   4  -2   2   94.69    5.60
   4  -2   2   95.59    6.20
   4  -2   2   89.39    5.70
   4  -2   2   86.79    5.90
  -4  -2  -2   80.49    6.30
  -4  -2  -2   76.59    5.90
   4   2   2   90.89    6.30
   4   2   2   86.39    5.80
  -4   2  -2   83.79    6.20
   4   2   2   97.09    6.10
   4   2   2   87.69    5.30
  -4   2  -2   88.09    6.20
   4   2   2   86.59    4.80
  -4   2  -2   84.89    6.30
  -4   2  -2   88.79    5.80
  -4   2  -2   90.99    5.70
   6  -2   2   40.30    3.00
  -6  -2  -2   48.10    4.10
   6  -2   2   44.30    3.60
  -6  -2  -2   45.90    3.00
   6  -2   2   40.00    3.60
  -6  -2  -2   39.20    3.10
  -6  -2  -2   40.50    3.90
   6  -2   2   44.80    4.40
  -6  -2  -2   44.30    3.70
   6  -2   2   43.20    4.20
   6  -2   2   41.90    4.00
  -6   2  -2   42.30    3.70
  -6   2  -2   39.30    3.70
  -6   2  -2   43.10    4.50
   6   2   2   40.10    3.30
   6   2   2   42.50    4.20
  -6   2  -2   46.20    4.10
   6   2   2   40.90    2.90
   6   2   2   38.10    3.80
   6   2   2   42.00    3.10
   6   2   2   45.60    3.80
   8  -2   2  610.64   34.60
  -8  -2  -2  593.54   34.40
   8  -2   2  631.74   34.70
   8  -2   2  680.53   35.10
  -8  -2  -2  699.13   34.60
  -8  -2  -2  612.34   35.00
  -8  -2  -2  677.93   33.60
  -8  -2  -2  661.83   34.70
  -8  -2  -2  601.14   34.80
   8  -2   2  693.63   34.50
   8  -2   2  649.74   34.00
   8   2   2  649.93   33.50
   8   2   2  669.73   33.80
  -8   2  -2  612.74   35.10
   8   2   2  646.84   35.00
  -8   2  -2  643.94   34.80
  -8   2  -2  696.93   34.80
  -8   2  -2  712.73   34.20
  -8   2  -2  589.54   34.30
   8   2   2  666.53   35.10
   8   2   2  676.73   34.40
   8   2   2  648.04   33.40
 -10  -2  -2  194.38   11.80
  10  -2   2  202.98   12.90
 -10  -2  -2  205.68   11.60
 -10  -2  -2  190.58   12.50
  10  -2   2  178.78   11.90
 -10  -2  -2  213.38   12.70
 -10  -2  -2  217.98   12.90
  10  -2   2  188.38   12.20
  10  -2   2  209.78   12.40
  10  -2   2  195.58   11.70
  10  -2   2  198.08   11.40
 -10   2  -2  201.98   12.50
 -10   2  -2  211.08   12.60
 -10   2  -2  185.68   12.10
  10   2   2  197.18   11.50
  10   2   2  236.48   13.30
 -10   2  -2  203.18   11.80
  10   2   2  207.18   12.10
  10   2   2  191.58   11.40
  10   2   2  202.08   11.10
  10   2   2  223.48   12.40
 -10   2  -2  191.78   12.10
 -10   2  -2  194.68   12.70
  12  -2   2    6.70    1.60
 -12  -2  -2    6.90    1.40
 -12  -2  -2    6.80    2.00
 -12  -2  -2    7.00    2.30
 -12  -2  -2   10.00    1.60
  12  -2   2   11.00    2.00
  12  -2   2    4.00    1.60
  12  -2   2    8.40    1.90
  12  -2   2    2.60    1.90
 -12  -2  -2    3.80    2.00
  12  -2   2    5.30    2.30
 -12   2  -2    7.00    1.50
 -12   2  -2    5.10    2.50
 -12   2  -2    5.30    1.90
 -12   2  -2    6.00    2.40
  12   2   2   12.20    3.20
  12   2   2    9.80    2.30
  12   2   2    5.50    1.40
 -12   2  -2    8.10    1.80
 -12   2  -2    6.10    1.70
  12   2   2    6.60    2.10
  12   2   2    9.30    2.50
  12   2   2    4.90    1.80
  14  -2   2   26.40    2.80
 -14  -2  -2   34.00    2.80
 -14  -2  -2   40.50    5.10
  14  -2   2   35.00    2.90
  14  -2   2   35.30    3.50
 -14  -2  -2   39.10    4.00
 -14  -2  -2   28.70    3.40
  14  -2   2   36.40    5.00
 -14  -2  -2   41.70    4.80
  14  -2   2   35.90    4.70
 -14  -2  -2   31.50    3.10
  14  -2   2   32.90    3.30
 -14   2  -2   26.50    2.60
 -14   2  -2   28.10    3.10
 -14   2  -2   33.70    3.80
  14   2   2   33.20    3.00
  14   2   2   26.50    2.90
  14   2   2   34.80    5.30
  14   2   2   29.30    3.60
  14   2   2   38.80    4.30
 -14   2  -2   32.10    4.50
 -14   2  -2   25.70    2.80
 -14   2  -2   35.60    4.80
  14   2   2   34.80    3.10
 -16  -2  -2  300.27   18.80
  16  -2   2  312.87   18.70
 -16  -2  -2  290.97   19.10
  16  -2   2  318.67   17.70
  16  -2   2  307.57   19.40
  16  -2   2  333.47   17.70
 -16  -2  -2  310.67   18.20
 -16  -2  -2  350.96   18.50
  16  -2   2  305.17   17.60
 -16   2  -2  298.77   19.10
 -16   2  -2  303.57   18.80
  16   2   2  335.27   18.70
 -16   2  -2  303.97   18.60
  16   2   2  307.87   18.80
  16   2   2  315.57   17.80
 -16   2  -2  336.77   23.40
 -16   2  -2  305.47   17.00
 -16   2  -2  349.77   18.30
  16   2   2  328.57   17.30
  18  -2   2  121.09    8.60
 -18  -2  -2  131.09    9.20
 -18  -2  -2  123.59    8.40
 -18  -2  -2  126.29    9.00
 -18  -2  -2  131.79    9.00
  18  -2   2  119.59    8.00
  18  -2   2  140.19    8.50
  18  -2   2  120.29    8.80
 -18  -2  -2  117.79    9.40
  18   2   2  118.49    9.00
  18   2   2  126.49    8.10
 -18   2  -2  125.19    7.70
 -18   2  -2  109.59    8.90
  18   2   2  131.59    9.40
 -18   2  -2  138.79    9.20
  18   2   2  143.09    8.10
  18   2   2  117.19    8.20
 -18   2  -2  124.79    9.40
 -18   2  -2  146.39    9.10
 -20  -2  -2   89.69    7.80
 -20  -2  -2   76.79    7.00
  20  -2   2   86.19    5.80
 -20  -2  -2   77.19    7.40
  20  -2   2   81.59    7.00
 -20  -2  -2   89.09    5.70
  20  -2   2   85.89    6.70
  20  -2   2   80.59    6.70
 -20  -2  -2   84.09    6.40
 -20   2  -2   88.89    5.80
 -20   2  -2   68.19    7.40
  20   2   2   91.69    6.10
 -20   2  -2   76.19    7.80
  20   2   2   90.49    6.00
 -20   2  -2   88.59    7.30
 -20   2  -2   91.49    6.90
  20   2   2   81.79    7.20
  22  -2   2   26.30    3.00
 -22  -2  -2   39.10    4.10
 -22  -2  -2   32.70    4.00
  22  -2   2   28.50    5.20
  22  -2   2   33.40    3.40
 -22  -2  -2   40.10    4.40
  22  -2   2   32.10    4.80
 -22  -2  -2   32.20    3.60
  22   2   2   35.10    3.90
 -22   2  -2   29.40    4.00
  22   2   2   36.30    3.20
 -22   2  -2   31.50    4.00
  22   2   2   29.50    3.20
  22   2   2   33.80    4.30
 -22   2  -2   31.80    3.50
 -22   2  -2   29.30    4.30
 -24  -2  -2  340.47   21.10
  24  -2   2  342.77   21.30
  24  -2   2  325.67   20.80
 -24  -2  -2  347.27   20.20
  24  -2   2  329.67   19.10
  24  -2   2  341.97   20.10
 -24  -2  -2  305.37   21.00
  24   2   2  346.07   19.10
 -24   2  -2  334.27   21.50
 -24   2  -2  345.77   20.70
 -24   2  -2  348.87   21.80
  24   2   2  327.57   21.00
  24   2   2  337.87   18.60
 -24   2  -2  339.57   18.50
  24   2   2  346.97   19.70
  26  -2   2    3.50    2.50
 -26  -2  -2    3.90    3.00
  26  -2   2    2.30    3.80
 -26  -2  -2    2.40    2.40
  26   2   2    4.80    2.40
  26   2   2    3.70    2.40
 -26   2  -2    3.70    3.70
 -26   2  -2   -1.70    3.70
 -26   2  -2   -1.10    2.30
 -26   2  -2    3.70    2.70
  26   2   2    0.40    1.60
  28  -2   2    8.60    2.10
 -28  -2  -2   10.80    4.10
  28  -2   2   12.40    4.50
 -28   2  -2    4.20    2.80
  28   2   2   16.80    4.40
 -28   2  -2   10.40    3.40
  28   2   2   13.50    3.10
  28   2   2   15.90    4.20
  30  -2   2   32.60    5.00
  30  -2   2   36.40    6.70
 -30  -2  -2   34.70    5.90
  30  -2   2   25.90    4.50
 -30   2  -2   24.70    5.40
 -30   2  -2   25.20    4.90
  30   2   2   35.30    4.60
  30   2   2   45.80    6.50
 -30   2  -2   28.70    5.10
  30   2   2   36.90    5.10
  33  -3  -2    6.10    3.20
 -33  -3   2   20.00    4.50
 -33  -3   2   12.70    3.80
 -33  -3   2    5.80    2.90
  33   3  -2   11.20    3.30
 -33   3   2   18.60    4.40
 -33   3   2   13.00    5.00
  33   3  -2    4.90    3.70
 -33   3   2   10.80    3.00
  31  -3  -2   -3.20    2.60
 -31  -3   2    0.50    2.50
 -31  -3   2   -0.70    3.60
 -31  -3   2   -1.50    3.40
  31  -3  -2   -2.70    3.20
  31  -3  -2   11.40    3.80
 -31   3   2    8.80    3.80
 -31   3   2    4.70    3.10
  31   3  -2   -3.40    3.00
 -31   3   2   -0.70    2.50
 -31   3   2   -0.40    4.30
  31   3  -2    0.20    3.20
  31   3  -2    1.20    2.70
 -31   3   2   -3.90    4.00
 -29  -3   2   -2.40    2.20
  29  -3  -2   -1.10    2.70
  29  -3  -2    1.30    3.10
 -29  -3   2   -1.20    3.20
  29  -3  -2   -1.20    2.40
 -29   3   2   -1.10    3.80
 -29   3   2    0.50    2.50
  29   3  -2    1.80    2.60
 -29   3   2    2.00    2.70
  29   3  -2    1.60    2.40
 -29   3   2    1.00    3.40
 -29   3   2   -1.50    2.10
 -27  -3   2   26.60    3.60
  27  -3  -2   26.00    3.40
 -27  -3   2   25.60    3.50
 -27  -3   2   22.10    3.80
 -27  -3   2   23.70    5.10
  27  -3  -2   24.60    6.00
  27  -3  -2   30.80    3.70
 -27   3   2   27.50    4.30
 -27   3   2   28.20    4.70
  27   3  -2   22.50    3.70
 -27   3   2   26.60    3.50
 -27   3   2   18.10    3.30
 -27   3   2   18.60    4.80
  27   3  -2   24.30    3.60
 -25  -3   2   -0.70    2.20
 -25  -3   2   -0.30    2.90
 -25  -3   2    1.80    2.10
  25  -3  -2    3.40    2.00
 -25  -3   2    4.40    1.60
  25  -3  -2   -0.30    2.20
 -25   3   2   -1.60    1.60
 -25   3   2    7.60    3.20
  25   3  -2   -0.40    2.10
  25   3  -2    0.70    2.00
 -25   3   2    2.10    2.20
 -25   3   2    2.00    2.20
 -25   3   2   -4.50    3.20
 -23  -3   2   -1.70    2.10
 -23  -3   2   -1.20    1.90
 -23  -3   2    1.30    2.80
 -23  -3   2   -1.60    1.40
 -23   3   2   -5.60    2.60
 -23   3   2   -1.60    1.40
 -23   3   2   -0.30    3.20
  23   3  -2   -0.70    1.80
  23   3  -2   -0.20    1.70
 -23   3   2   -3.10    2.00
 -21  -3   2    9.80    2.20
 -21  -3   2    6.10    2.70
  21  -3  -2    4.70    2.30
 -21  -3   2   12.60    4.50
 -21  -3   2   10.10    2.60
 -21  -3   2   13.70    2.10
  21   3  -2   12.10    3.20
 -21   3   2    7.10    4.20
  21   3  -2    8.80    2.30
 -21   3   2    8.60    3.10
 -21   3   2   10.70    3.20
 -21   3   2   16.00    2.70
 -21   3   2   11.60    3.20
 -19  -3   2  326.67   18.70
 -19  -3   2  298.87   17.50
 -19  -3   2  319.27   18.50
  19  -3  -2  280.57   17.80
  19  -3  -2  277.37   18.00
 -19  -3   2  296.87   17.90
 -19  -3   2  307.87   17.20
  19  -3  -2  313.37   19.30
 -19  -3   2  304.77   18.20
  19   3  -2  299.57   17.80
 -19   3   2  298.47   18.30
 -19   3   2  309.27   17.20
  19   3  -2  314.27   19.20
 -19   3   2  348.17   18.40
 -19   3   2  315.57   18.70
 -19   3   2  310.17   17.20
 -19   3   2  286.57   17.30
 -19   3   2  270.07   18.10
  19   3  -2  299.37   18.40
 -17  -3   2  616.84   32.30
  17  -3  -2  570.24   32.10
 -17  -3   2  575.54   32.00
  17  -3  -2  568.84   31.90
 -17  -3   2  584.44   30.80
 -17  -3   2  587.84   32.60
 -17  -3   2  534.35   31.20
  17  -3  -2  571.54   32.60
 -17  -3   2  605.34   32.10
 -17  -3   2  559.74   31.80
  17  -3  -2  633.04   32.80
 -17   3   2  614.94   32.40
  17   3  -2  593.44   31.80
 -17   3   2  554.34   31.00
 -17   3   2  602.04   31.90
 -17   3   2  595.84   31.00
 -17   3   2  505.15   32.00
  17   3  -2  634.14   32.70
  17   3  -2  565.04   32.20
 -17   3   2  588.44   32.30
 -17   3   2  603.24   31.70
 -17   3   2  561.74   32.50
  17   3  -2  580.84   32.60
  15  -3  -2  303.07   17.90
 -15  -3   2  314.37   18.60
 -15  -3   2  316.87   18.10
  15  -3  -2  279.77   17.90
 -15  -3   2  280.37   17.60
  15  -3  -2  343.87   18.80
 -15  -3   2  299.77   17.80
 -15  -3   2  307.07   17.00
 -15  -3   2  313.07   18.10
  15  -3  -2  315.77   18.60
 -15   3   2  324.17   17.70
  15   3  -2  320.97   18.30
  15   3  -2  303.67   18.20
 -15   3   2  306.27   17.10
 -15   3   2  310.77   18.40
  15   3  -2  328.87   18.40
  15   3  -2  276.97   17.60
 -15   3   2  310.47   17.30
 -15   3   2  290.47   17.10
 -15   3   2  328.67   18.40
  15   3  -2  325.37   17.90
  15   3  -2  302.37   17.70
 -15   3   2  290.57   18.00
 -13  -3   2  101.29    6.30
 -13  -3   2   87.99    6.60
  13  -3  -2   94.19    6.50
  13  -3  -2   93.39    7.60
  13  -3  -2  107.59    7.90
 -13  -3   2   98.09    7.80
 -13  -3   2  103.79    7.50
 -13  -3   2   90.79    6.60
  13  -3  -2   84.79    6.70
  13  -3  -2   89.09    6.80
  13   3  -2   94.39    7.30
 -13   3   2  106.79    7.20
 -13   3   2   86.09    6.40
  13   3  -2   94.29    6.50
 -13   3   2   94.59    7.40
 -13   3   2  104.29    6.70
  13   3  -2   98.99    7.40
  13   3  -2  102.19    7.10
  13   3  -2   85.69    6.70
  13   3  -2   93.39    7.10
 -13   3   2   90.89    6.40
 -13   3   2   96.69    6.40
 -13   3   2   98.99    7.40
  11  -3  -2   23.70    3.00
 -11  -3   2   24.70    2.60
 -11  -3   2   19.50    3.60
  11  -3  -2   14.60    4.20
 -11  -3   2   15.50    2.10
  11  -3  -2   17.40    2.50
  11  -3  -2   15.70    2.50
 -11  -3   2   15.40    3.60
 -11  -3   2   16.10    3.40
  11  -3  -2   18.60    2.10
  11   3  -2   23.70    3.60
  11   3  -2   17.70    2.30
  11   3  -2   22.90    2.60
  11   3  -2   19.70    3.10
 -11   3   2   18.60    2.60
  11   3  -2   18.00    2.60
 -11   3   2   14.10    3.20
 -11   3   2   18.40    2.70
  11   3  -2   19.20    3.30
 -11   3   2   25.50    3.10
 -11   3   2   12.70    2.60
 -11   3   2   21.30    3.60
  -9  -3   2  681.83   40.20
  -9  -3   2  806.12   40.20
   9  -3  -2  717.13   39.80
   9  -3  -2  701.53   39.90
   9  -3  -2  796.82   40.60
  -9  -3   2  728.63   39.60
   9  -3  -2  687.03   40.00
   9  -3  -2  773.92   40.30
   9  -3  -2  789.52   39.50
  -9  -3   2  709.23   39.80
  -9  -3   2  768.72   39.20
  -9   3   2  777.12   39.30
   9   3  -2  691.23   39.90
  -9   3   2  814.42   39.20
   9   3  -2  756.12   40.10
  -9   3   2  736.93   39.30
  -9   3   2  812.72   40.40
   9   3  -2  840.02   40.20
   9   3  -2  800.12   40.10
   9   3  -2  805.52   39.80
  -9   3   2  774.02   39.30
  -9   3   2  699.53   40.10
  -9   3   2  815.92   40.10
  -7  -3   2 1283.37   74.09
  -7  -3   2 1489.15   73.69
   7  -3  -2 1460.55   73.29
  -7  -3   2 1461.05   73.99
  -7  -3   2 1492.75   73.09
   7  -3  -2 1464.65   73.39
   7  -3  -2 1509.45   73.99
  -7  -3   2 1331.57   72.89
   7  -3  -2 1328.97   73.69
  -7  -3   2 1471.15   72.79
   7   3  -2 1302.97   73.49
   7   3  -2 1230.18   74.09
  -7   3   2 1549.34   73.39
  -7   3   2 1347.57   73.69
   7   3  -2 1580.64   73.69
   7   3  -2 1537.75   73.49
  -7   3   2 1512.15   73.89
   7   3  -2 1426.86   73.09
  -7   3   2 1426.86   72.79
  -7   3   2 1413.16   72.79
   7   3  -2 1584.14   73.29
  -7   3   2 1337.37   72.79
  -5  -3   2  115.19    7.70
  -5  -3   2  124.49    7.60
   5  -3  -2  128.99    8.30
   5  -3  -2  128.69    7.80
   5  -3  -2  116.09    8.10
  -5  -3   2  123.09    7.40
   5  -3  -2  121.99    7.70
  -5  -3   2  130.09    8.50
  -5  -3   2  124.69    8.10
  -5   3   2  132.19    7.70
  -5   3   2  108.19    9.00
   5   3  -2  123.59    9.80
   5   3  -2  121.49    8.00
   5   3  -2  125.09    7.60
  -5   3   2  136.19    8.20
  -5   3   2  126.89    8.20
  -5   3   2  117.79    7.50
  -5   3   2  118.49    7.30
   5   3  -2  115.99    7.70
  -5   3   2  114.19    6.90
   5   3  -2  122.69    8.50
  -3  -3   2  443.36   24.80
   3  -3  -2  475.15   25.60
   3  -3  -2  492.65   25.00
   3  -3  -2  439.16   25.30
  -3  -3   2  402.56   25.10
  -3  -3   2  488.65   25.10
  -3  -3   2  437.56   25.40
  -3  -3   2  443.26   24.50
  -3  -3   2  516.25   25.60
  -3  -3   2  501.35   25.00
   3  -3  -2  465.55   24.60
   3  -3  -2  447.26   25.20
  -3   3   2  504.45   24.70
   3   3  -2  475.05   25.60
   3   3  -2  482.25   24.90
   3   3  -2  501.15   25.40
  -3   3   2  493.05   25.30
   3   3  -2  503.95   24.90
   3   3  -2  437.46   25.50
  -3   3   2  487.75   24.10
  -3   3   2  454.85   24.80
   3   3  -2  436.26   25.00
  -3   3   2  476.25   25.40
  -1  -3   2  208.58   12.70
   1  -3  -2  207.88   11.90
  -1  -3   2  206.28   12.20
  -1  -3   2  217.88   13.00
   1  -3  -2  233.58   13.20
   1  -3  -2  226.88   12.70
  -1  -3   2  233.48   12.80
  -1  -3   2  242.28   12.70
   1  -3  -2  216.58   12.70
   1  -3  -2  190.48   12.80
   1   3  -2  239.28   12.50
   1   3  -2  226.78   12.80
  -1   3   2  220.38   12.90
  -1   3   2  206.08   12.50
  -1   3   2  213.08   11.70
   1   3  -2  218.88   12.30
   1   3  -2  199.08   13.00
   1   3  -2  241.18   12.90
  -1   3   2  226.08   11.90
  -1   3   2  234.48   12.70
   1   3  -2  217.28   13.10
  -1  -3  -2  188.38    9.60
   1  -3   2  180.88    9.60
  -1  -3  -2  159.78   10.20
   1  -3   2  162.38   10.20
   1  -3   2  173.38   10.50
  -1  -3  -2  171.98   10.80
   1  -3   2  165.68    9.60
   1  -3   2  165.98   10.00
  -1  -3  -2  154.78   10.00
   1  -3   2  179.18   10.50
  -1   3  -2  151.78   10.30
  -1   3  -2  174.08    9.90
   1   3   2  172.38    9.50
   1   3   2  161.38   10.20
  -1   3  -2  171.88   10.60
  -1   3  -2  147.59   10.90
  -1   3  -2  169.78    9.80
   1   3   2  172.58   10.00
  -1   3  -2  174.08   10.20
   1   3   2  168.38   10.30
  -1   3  -2  176.48   10.30
   1   3   2  168.08    9.10
   3  -3   2   69.39    5.60
  -3  -3  -2   69.89    5.10
  -3  -3  -2   57.69    4.90
  -3  -3  -2   56.39    5.40
   3  -3   2   68.09    5.30
  -3  -3  -2   64.39    4.90
   3  -3   2   68.39    5.20
   3  -3   2   63.29    4.50
   3  -3   2   67.49    5.40
   3  -3   2   62.49    5.10
  -3  -3  -2   72.69    5.40
   3   3   2   63.59    5.30
  -3   3  -2   67.09    4.60
   3   3   2   63.89    4.90
  -3   3  -2   73.39    5.40
   3   3   2   70.39    4.90
   3   3   2   65.29    5.30
   3   3   2   72.69    5.70
  -3   3  -2   67.69    5.50
   3   3   2   69.09    4.80
  -3   3  -2   62.49    5.30
  -3   3  -2   58.89    6.70
  -3   3  -2   67.29    4.90
  -5  -3  -2 1238.78   62.19
   5  -3   2 1288.97   62.39
   5  -3   2 1281.47   62.59
  -5  -3  -2 1129.89   62.39
  -5  -3  -2 1039.60   61.89
  -5  -3  -2 1361.86   61.89
   5  -3   2 1230.28   61.59
  -5  -3  -2 1143.59   61.39
   5  -3   2 1152.88   61.09
   5  -3   2 1113.49   61.99
  -5   3  -2 1183.08   62.59
   5   3   2 1195.18   61.39
   5   3   2 1173.68   62.09
   5   3   2 1210.68   62.09
   5   3   2 1234.28   62.59
  -5   3  -2 1097.79   62.19
   5   3   2 1226.48   61.29
   5   3   2 1184.68   61.59
   5   3   2 1169.88   60.69
  -5   3  -2 1311.67   62.09
  -5   3  -2 1268.97   62.29
   7  -3   2 1673.33   89.49
   7  -3   2 1676.43   89.29
   7  -3   2 1840.62   90.29
  -7  -3  -2 1626.64   89.49
   7  -3   2 1849.42   89.39
   7  -3   2 1848.02   89.99
   7  -3   2 1657.03   89.69
  -7  -3  -2 1889.31   90.09
  -7  -3  -2 1683.83   88.79
  -7  -3  -2 1937.11   89.69
  -7  -3  -2 1556.64   89.89
   7  -3   2 1639.64   88.49
   7   3   2 1884.21   90.39
  -7   3  -2 1821.02   89.99
   7   3   2 1810.02   89.69
   7   3   2 1814.52   88.89
   7   3   2 1644.84   88.19
  -7   3  -2 1766.82   89.89
   7   3   2 1492.75   90.09
  -7   3  -2 1935.61   89.69
   7   3   2 1843.52   88.89
  -7   3  -2 1650.43   90.09
  -7   3  -2 1723.53   89.39
   9  -3   2   64.09    5.90
   9  -3   2   66.89    5.50
   9  -3   2   61.49    5.60
   9  -3   2   58.19    4.60
  -9  -3  -2   54.59    4.50
   9  -3   2   56.59    4.70
   9  -3   2   57.99    4.70
   9  -3   2   60.19    4.40
  -9  -3  -2   46.20    4.90
  -9  -3  -2   60.79    5.60
  -9  -3  -2   59.99    5.30
   9  -3   2   56.59    4.40
   9   3   2   62.79    4.60
  -9   3  -2   57.29    5.80
   9   3   2   63.59    5.50
   9   3   2   65.09    5.90
  -9   3  -2   64.39    5.40
   9   3   2   57.89    4.60
  -9   3  -2   56.69    4.70
  -9   3  -2   50.59    4.60
   9   3   2   56.39    4.70
   9   3   2   57.89    4.20
  -9   3  -2   55.59    4.90
  11  -3   2   51.49    5.10
  11  -3   2   47.60    5.60
  11  -3   2   47.60    3.90
 -11  -3  -2   51.09    5.20
 -11  -3  -2   46.10    4.00
 -11  -3  -2   45.40    5.20
  11  -3   2   43.90    3.90
 -11  -3  -2   44.90    3.90
  11  -3   2   49.00    3.90
 -11  -3  -2   40.70    3.60
  11  -3   2   46.00    3.70
  11  -3   2   47.40    3.90
 -11  -3  -2   40.90    4.30
  11   3   2   43.70    3.90
 -11   3  -2   51.09    4.20
 -11   3  -2   50.39    4.20
 -11   3  -2   41.80    4.00
  11   3   2   42.40    3.90
 -11   3  -2   49.80    5.40
  11   3   2   50.99    5.80
  11   3   2   51.79    4.20
  11   3   2   50.39    4.00
 -11   3  -2   45.60    5.00
  11   3   2   47.90    4.90
 -13  -3  -2  941.71   45.80
  13  -3   2  861.91   45.30
 -13  -3  -2  892.51   44.30
 -13  -3  -2  832.82   45.60
  13  -3   2  849.12   44.60
 -13  -3  -2  812.72   43.50
  13  -3   2  819.02   46.00
 -13  -3  -2  771.52   45.50
  13  -3   2  878.41   44.10
  13  -3   2  886.91   45.50
 -13  -3  -2  856.61   45.10
 -13  -3  -2  764.82   45.50
  13  -3   2  806.22   45.40
  13   3   2  890.41   45.30
 -13   3  -2  832.92   45.70
  13   3   2  913.81   44.10
  13   3   2  858.31   44.30
 -13   3  -2  924.51   45.80
  13   3   2  821.72   45.20
 -13   3  -2  749.73   45.70
 -13   3  -2  827.82   45.40
 -13   3  -2  923.61   45.10
 -13   3  -2  820.72   45.20
  13   3   2  865.71   44.10
  13   3   2  831.32   46.10
 -15  -3  -2   32.80    3.70
 -15  -3  -2   34.00    3.10
  15  -3   2   39.30    4.20
  15  -3   2   38.50    3.10
 -15  -3  -2   31.30    3.30
  15  -3   2   35.40    3.70
 -15  -3  -2   39.30    4.20
 -15  -3  -2   39.30    3.40
  15  -3   2   34.60    3.50
  15  -3   2   38.60    5.50
  15   3   2   36.30    4.40
 -15   3  -2   36.20    3.40
  15   3   2   34.90    3.40
 -15   3  -2   39.10    3.70
  15   3   2   38.30    3.80
  15   3   2   34.60    3.20
 -15   3  -2   38.60    3.30
 -15   3  -2   46.80    4.90
  15   3   2   39.70    5.50
  17  -3   2   16.60    3.10
  17  -3   2    9.70    2.20
 -17  -3  -2   19.00    3.70
 -17  -3  -2   12.30    2.40
  17  -3   2   15.40    2.60
  17  -3   2   16.00    3.30
  17  -3   2   13.80    2.10
 -17  -3  -2   16.50    2.90
 -17  -3  -2   16.80    2.60
 -17  -3  -2   14.70    3.00
  17   3   2   16.40    3.00
  17   3   2   16.60    2.00
 -17   3  -2   13.10    2.60
 -17   3  -2   19.10    2.60
 -17   3  -2   24.10    4.00
 -17   3  -2   13.00    2.90
  17   3   2   13.20    2.40
  19  -3   2   29.10    4.00
  19  -3   2   36.80    3.20
  19  -3   2   41.10    4.30
 -19  -3  -2   38.20    4.60
  19  -3   2   33.70    3.80
 -19  -3  -2   37.90    5.10
 -19  -3  -2   38.80    3.70
 -19  -3  -2   34.70    4.00
 -19  -3  -2   36.60    3.90
  19  -3   2   37.60    4.50
 -19   3  -2   38.30    3.80
  19   3   2   42.20    4.00
 -19   3  -2   30.40    4.30
 -19   3  -2   39.10    4.60
 -19   3  -2   34.90    5.00
  19   3   2   34.50    3.10
  19   3   2   28.80    4.10
  21  -3   2   50.19    4.60
 -21  -3  -2   45.20    5.20
  21  -3   2   50.89    5.40
 -21  -3  -2   45.40    6.20
 -21  -3  -2   50.49    5.20
  21  -3   2   37.40    6.20
 -21  -3  -2   49.30    4.80
  21  -3   2   44.40    4.70
 -21  -3  -2   40.20    4.30
  21  -3   2   49.00    3.90
 -21   3  -2   47.00    4.90
 -21   3  -2   50.59    5.40
  21   3   2   46.10    4.50
  21   3   2   48.30    3.80
 -21   3  -2   48.00    5.20
  21   3   2   50.39    4.70
 -21   3  -2   47.00    6.60
  23  -3   2    5.60    2.40
 -23  -3  -2    8.90    2.70
  23  -3   2    5.40    1.70
 -23  -3  -2    6.00    2.40
  23  -3   2   10.30    4.10
  23  -3   2    3.30    3.30
 -23  -3  -2    7.10    2.60
 -23   3  -2    1.90    8.50
  23   3   2    6.60    2.30
 -23   3  -2    4.00    2.50
 -23   3  -2    6.40    2.40
  23   3   2    2.90    2.50
 -23   3  -2    5.50    2.20
  23   3   2    5.00    2.00
 -25  -3  -2   84.19    8.60
  25  -3   2   71.29    7.50
 -25  -3  -2   64.79    6.30
  25  -3   2   73.09    5.60
 -25  -3  -2   82.59    7.30
  25  -3   2   78.09    6.20
 -25  -3  -2   88.19    6.80
  25   3   2   77.79    6.50
 -25   3  -2   80.49    6.70
  25   3   2   78.29    5.40
 -25   3  -2   79.29    6.80
  25   3   2   72.79    5.80
  27  -3   2   52.09    7.10
  27  -3   2   51.79    4.90
 -27  -3  -2   62.79    5.00
 -27  -3  -2   51.79    5.30
 -27  -3  -2   50.59    6.20
  27  -3   2   53.29    5.50
  27  -3   2   60.19    5.00
 -27   3  -2   57.09    5.40
  27   3   2   69.19    5.30
 -27   3  -2   67.69    6.10
  27   3   2   59.09    4.60
  27   3   2   49.10    5.00
 -27   3  -2   48.30    5.00
  29  -3   2    0.80    2.50
  29  -3   2    1.30    3.00
 -29  -3  -2    0.70    3.60
  29  -3   2   -3.40    3.80
 -29  -3  -2   -0.50    3.20
  29  -3   2   -4.00    3.70
 -29   3  -2   -1.00    3.00
  29   3   2    7.00    3.10
 -29   3  -2   -3.20    4.80
  29   3   2    0.70    3.30
 -29   3  -2    0.10    3.60
 -30  -4   2    4.40    3.90
 -30  -4   2    0.10    2.60
  30  -4  -2    4.00    3.10
 -30  -4   2    4.30    3.10
 -30  -4   2    5.10    3.10
  30  -4  -2   -0.90    3.40
  30  -4  -2   -1.20    2.80
 -30   4   2    0.40    2.50
 -30   4   2    1.20    4.40
  30   4  -2   -1.30    2.90
  30   4  -2    7.10    3.10
 -30   4   2   10.70    3.90
 -28  -4   2   -1.30    3.40
 -28  -4   2   -4.80    3.40
  28  -4  -2    7.20    2.60
 -28  -4   2    0.90    2.70
  28  -4  -2   -3.60    2.80
 -28  -4   2    1.90    2.20
  28  -4  -2    1.70    3.10
 -28   4   2    3.30    3.40
  28   4  -2   -4.20    2.60
  28   4  -2    1.50    2.60
 -28   4   2    0.70    4.10
 -26  -4   2    1.60    2.80
  26  -4  -2    0.00    2.40
  26  -4  -2    6.40    2.90
 -26  -4   2    5.10    2.00
 -26  -4   2   10.10    3.20
 -26  -4   2    5.90    2.60
  26  -4  -2    6.70    2.20
 -26   4   2   -1.20    3.50
  26   4  -2    3.60    2.40
 -26   4   2    5.40    4.00
 -26   4   2    4.30    2.10
  26   4  -2    6.90    2.50
 -24  -4   2    8.10    3.40
  24  -4  -2    0.90    2.00
  24  -4  -2    3.10    2.30
  24  -4  -2    0.60    2.60
 -24  -4   2    0.00    1.70
 -24  -4   2   -0.70    2.30
 -24  -4   2    3.90    2.20
 -24   4   2    4.50    3.30
  24   4  -2    6.70    2.10
 -24   4   2    5.10    3.80
  24   4  -2    4.20    2.20
 -24   4   2    0.10    1.60
  22  -4  -2   22.70    3.30
  22  -4  -2   15.00    2.80
  22  -4  -2   17.40    3.50
 -22  -4   2   18.30    3.00
 -22  -4   2   26.30    3.70
 -22  -4   2   20.50    3.70
 -22  -4   2   23.90    2.90
 -22   4   2   23.60    4.30
  22   4  -2   14.40    3.50
 -22   4   2   18.50    4.20
  22   4  -2   23.40    2.80
 -22   4   2   28.00    4.30
  20  -4  -2   71.59    6.40
  20  -4  -2   67.69    6.50
 -20  -4   2   75.19    5.50
 -20  -4   2   67.19    6.30
  20  -4  -2   76.49    5.60
 -20  -4   2   85.89    6.40
 -20  -4   2   80.99    6.50
 -20   4   2   77.49    6.50
 -20   4   2   74.89    7.10
  20   4  -2   75.59    6.90
 -20   4   2   80.29    6.80
 -20   4   2   82.89    7.50
  20   4  -2   82.39    5.70
 -20   4   2   74.89    5.30
 -18  -4   2  102.89    7.60
  18  -4  -2  107.09    8.10
  18  -4  -2  111.49    8.10
  18  -4  -2  117.99    7.10
 -18  -4   2  118.79    8.10
 -18  -4   2  108.59    8.10
 -18  -4   2  105.09    8.10
  18  -4  -2  110.39    7.70
 -18   4   2  117.19    8.40
 -18   4   2  114.29    7.90
  18   4  -2  112.79    8.40
 -18   4   2  112.69    8.00
  18   4  -2  107.19    7.80
 -18   4   2  119.89    8.60
 -18   4   2  112.49    7.40
  18   4  -2  116.49   10.00
  18   4  -2  121.69    8.90
  18   4  -2  112.59    8.10
 -16  -4   2   -1.00    1.40
  16  -4  -2    2.30    1.40
  16  -4  -2    2.40    4.00
 -16  -4   2    2.50    1.30
 -16  -4   2    1.10    2.50
  16  -4  -2   -2.10    1.30
 -16  -4   2    0.30    2.80
  16  -4  -2    0.00    1.50
 -16   4   2   -1.90    1.10
 -16   4   2   -0.20    2.50
  16   4  -2   -3.80    2.70
 -16   4   2    3.30    5.00
 -16   4   2   -1.90    2.40
  16   4  -2    0.30    1.40
 -16   4   2    2.00    2.00
  16   4  -2    1.90    1.10
  16   4  -2    2.40    1.40
  16   4  -2   -1.90    2.30
  14  -4  -2   -0.10    1.20
  14  -4  -2   -2.20    1.30
 -14  -4   2   -0.70    1.20
 -14  -4   2    0.40    2.20
  14  -4  -2    2.20    1.80
 -14  -4   2   -1.60    1.10
  14  -4  -2   -1.50    2.40
  14  -4  -2   -4.00    2.40
 -14  -4   2    1.10    2.50
  14  -4  -2   -1.60    1.10
 -14  -4   2   -0.80    2.70
  14   4  -2   -2.60    1.90
 -14   4   2    1.10    0.90
  14   4  -2   -0.90    1.30
  14   4  -2   -0.30    1.20
  14   4  -2    0.50    2.50
 -14   4   2    2.50    2.30
 -14   4   2   -2.00    2.20
 -14   4   2    0.70    2.10
  14   4  -2    0.20    1.00
 -14   4   2   -0.40    1.00
 -14   4   2   -3.60    2.40
 -14   4   2   -0.20    1.60
  14   4  -2   -1.50    2.60
  12  -4  -2   32.50    4.80
 -12  -4   2   25.70    2.90
 -12  -4   2   30.50    3.20
 -12  -4   2   34.50    3.50
  12  -4  -2   32.40    3.90
 -12  -4   2   38.30    5.20
  12  -4  -2   27.00    3.00
 -12  -4   2   34.90    4.50
  12  -4  -2   35.50    4.60
  12  -4  -2   32.10    2.80
  12   4  -2   27.80    4.40
  12   4  -2   33.60    2.90
  12   4  -2   28.00    2.90
 -12   4   2   34.70    4.40
 -12   4   2   31.30    3.50
 -12   4   2   32.70    4.60
  12   4  -2   34.70    4.60
  12   4  -2   31.00    2.90
 -12   4   2   30.20    3.70
 -12   4   2   31.00    4.10
 -12   4   2   34.80    3.50
  12   4  -2   25.80    2.90
 -12   4   2   28.50    3.00
  12   4  -2   31.90    4.00
 -10  -4   2   70.09    5.20
  10  -4  -2   66.79    5.40
  10  -4  -2   78.39    7.40
 -10  -4   2   75.29    6.00
 -10  -4   2   83.19    6.80
  10  -4  -2   73.99    6.50
  10  -4  -2   75.79    5.40
  10  -4  -2   75.59    6.10
 -10  -4   2   75.99    6.50
  10  -4  -2   68.59    5.50
 -10  -4   2   66.89    5.40
 -10  -4   2   70.69    5.40
  10   4  -2   79.39    6.30
 -10   4   2   78.19    5.60
 -10   4   2   71.29    5.30
 -10   4   2   71.89    6.10
  10   4  -2   75.99    6.10
  10   4  -2   69.19    5.50
  10   4  -2   64.99    5.40
  10   4  -2   69.69    5.60
 -10   4   2   66.39    6.20
 -10   4   2   78.29    5.20
 -10   4   2   58.79    5.70
  10   4  -2   69.19    5.70
 -10   4   2   71.69    5.60
  10   4  -2   81.99    6.40
   8  -4  -2   96.59    7.10
  -8  -4   2   95.99    6.80
   8  -4  -2   98.49    7.00
   8  -4  -2  111.29    7.40
   8  -4  -2   92.99    6.70
  -8  -4   2   99.49    7.10
  -8  -4   2  107.89    8.00
  -8  -4   2  103.39    7.20
  -8  -4   2  100.99    8.00
   8  -4  -2  104.49    8.00
   8   4  -2  108.09    7.70
   8   4  -2   92.49    7.10
  -8   4   2  100.69    6.70
  -8   4   2   98.09    7.80
  -8   4   2   95.19    7.30
   8   4  -2  104.49    7.10
  -8   4   2  108.19    7.50
   8   4  -2  101.89    7.40
   8   4  -2  108.49    7.50
   8   4  -2  103.39    7.30
  -8   4   2   99.29    7.00
  -6  -4   2  845.62   44.10
   6  -4  -2  840.12   44.50
  -6  -4   2  810.12   44.30
  -6  -4   2  939.91   44.30
  -6  -4   2  753.02   43.10
  -6  -4   2  865.31   44.90
   6  -4  -2  881.81   45.10
   6  -4  -2  810.12   43.00
  -6  -4   2  758.02   43.70
  -6  -4   2  845.42   44.70
   6  -4  -2  827.42   44.30
   6  -4  -2  902.51   44.20
   6   4  -2  915.61   43.90
  -6   4   2  791.62   43.80
  -6   4   2  825.82   43.20
   6   4  -2  890.31   44.30
   6   4  -2  807.42   44.50
   6   4  -2  805.52   44.40
  -6   4   2  869.21   44.60
  -6   4   2  723.03   44.60
  -6   4   2  864.31   44.00
  -6   4   2  874.51   43.50
  -6   4   2  895.71   44.60
   6   4  -2  867.91   44.50
  -4  -4   2 1611.94   80.59
   4  -4  -2 1552.24   81.19
  -4  -4   2 1716.23   81.19
   4  -4  -2 1696.43   80.59
  -4  -4   2 1466.35   80.59
   4  -4  -2 1478.55   79.99
   4  -4  -2 1469.05   80.59
   4  -4  -2 1586.84   80.79
   4  -4  -2 1489.65   78.99
  -4  -4   2 1469.15   80.19
  -4  -4   2 1415.26   79.89
  -4  -4   2 1610.14   80.09
  -4  -4   2 1633.34   81.09
   4   4  -2 1674.83   80.49
  -4   4   2 1636.04   80.89
  -4   4   2 1611.84   80.89
  -4   4   2 1669.03   79.89
  -4   4   2 1429.06   79.39
   4   4  -2 1682.13   80.09
   4   4  -2 1558.44   80.89
   4   4  -2 1585.74   80.69
  -4   4   2 1625.84   80.09
   4   4  -2 1448.26   80.79
  -2  -4   2   94.69    7.50
  -2  -4   2   87.09    6.70
  -2  -4   2   87.59    6.70
  -2  -4   2  107.19    7.80
   2  -4  -2   97.99    7.80
   2  -4  -2  103.19    6.90
  -2  -4   2   90.99    6.80
   2  -4  -2  108.19    6.30
  -2  -4   2  103.89    7.60
   2  -4  -2   90.79    6.70
   2   4  -2  101.19    7.30
  -2   4   2  102.59    7.40
   2   4  -2   88.89    7.20
   2   4  -2  101.69    6.60
  -2   4   2   98.69    7.30
  -2   4   2   93.89    6.00
   2   4  -2   92.59    7.00
  -2   4   2   87.09    6.60
   2   4  -2   95.09    7.00
  -2   4   2  105.79    6.40
  -2   4   2  102.19    6.60
   2   4  -2  103.39    6.90
   0  -4  -2  833.62   43.10
   0  -4   2  857.11   43.50
   0  -4  -2  869.01   44.60
   0  -4   2  823.62   43.40
   0  -4   2  857.71   44.30
   0  -4   2  861.51   44.40
   0  -4  -2  837.02   44.50
   0  -4  -2  901.61   44.10
   0  -4   2  853.51   44.10
   0  -4  -2  776.32   43.90
   0  -4  -2  827.12   43.80
   0   4   2  861.81   43.90
   0   4  -2  856.81   43.50
   0   4  -2  885.71   43.30
   0   4   2  741.73   43.50
   0   4   2  833.42   43.00
   0   4   2  803.02   43.90
   0   4  -2  806.22   43.90
   0   4  -2  757.82   43.90
   0   4   2  871.61   43.10
   0   4  -2  816.52   44.20
   0   4  -2  825.12   44.10
   0   4  -2  860.81   43.90
   0   4   2  816.72   42.80
   2  -4   2  229.88   13.50
  -2  -4  -2  232.38   13.20
  -2  -4  -2  206.78   13.30
   2  -4   2  232.98   14.10
   2  -4   2  225.88   13.10
   2  -4   2  209.48   13.50
  -2  -4  -2  210.48   13.60
  -2  -4  -2  239.28   14.10
   2  -4   2  248.78   14.40
  -2  -4  -2  226.28   14.00
   2  -4   2  213.68   13.00
   2   4   2  208.68   13.30
  -2   4  -2  250.87   13.30
  -2   4  -2  241.98   13.90
   2   4   2  214.48   13.70
   2   4   2  238.58   12.40
  -2   4  -2  216.98   13.80
   2   4   2  225.98   12.90
  -2   4  -2  233.58   13.20
  -2   4  -2  226.78   13.80
  -2   4  -2  240.68   13.90
   2   4   2  238.38   13.50
  -2   4  -2  245.28   13.90
   2   4   2  224.38   12.90
   4  -4   2 1413.76   68.99
  -4  -4  -2 1218.58   68.39
   4  -4   2 1411.56   68.99
  -4  -4  -2 1241.28   67.89
   4  -4   2 1245.18   67.89
  -4  -4  -2 1349.77   68.99
   4  -4   2 1326.27   68.39
   4  -4   2 1357.16   67.79
  -4  -4  -2 1337.67   68.59
  -4  -4  -2 1505.45   68.09
   4  -4   2 1232.58   67.49
  -4   4  -2 1395.06   67.79
   4   4   2 1234.78   68.29
   4   4   2 1305.87   68.49
  -4   4  -2 1269.17   68.59
   4   4   2 1247.08   67.59
  -4   4  -2 1390.56   68.59
   4   4   2 1360.06   67.99
  -4   4  -2 1341.17   68.59
   4   4   2 1413.86   67.49
  -4   4  -2 1160.48   68.49
   6  -4   2   17.10    1.80
   6  -4   2   11.80    2.60
   6  -4   2   11.00    2.80
   6  -4   2   15.40    1.60
  -6  -4  -2   12.90    2.00
  -6  -4  -2   15.00    3.30
   6  -4   2   19.00    3.30
  -6  -4  -2   14.60    3.40
  -6  -4  -2    9.00    2.30
  -6  -4  -2   12.30    1.90
   6  -4   2   22.50    4.20
   6   4   2   12.10    2.00
   6   4   2   12.00    2.80
   6   4   2   13.30    2.10
   6   4   2   11.90    1.90
  -6   4  -2   15.10    2.00
  -6   4  -2   12.40    1.80
   6   4   2   13.70    3.80
  -6   4  -2   13.50    3.70
   6   4   2    7.80    3.00
  -6   4  -2   12.80    2.40
  -6   4  -2   17.30    3.50
   6   4   2   12.70    2.60
  -8  -4  -2   40.50    4.70
   8  -4   2   37.10    3.50
   8  -4   2   36.70    3.70
   8  -4   2   41.70    3.40
   8  -4   2   43.00    5.50
  -8  -4  -2   40.70    3.70
  -8  -4  -2   39.30    3.60
   8  -4   2   40.20    4.00
   8  -4   2   37.90    3.70
  -8  -4  -2   38.70    3.70
   8  -4   2   41.40    5.10
  -8  -4  -2   41.70    4.90
   8  -4   2   40.40    4.50
   8   4   2   41.50    3.40
   8   4   2   44.10    4.00
   8   4   2   35.10    3.60
  -8   4  -2   42.90    4.80
  -8   4  -2   38.80    3.70
   8   4   2   47.30    4.30
  -8   4  -2   40.50    4.10
   8   4   2   40.00    4.70
   8   4   2   36.20    3.60
  -8   4  -2   41.40    3.70
   8   4   2   47.50    5.30
  -8   4  -2   37.40    4.90
 -10  -4  -2  545.25   32.10
  10  -4   2  578.54   30.90
  10  -4   2  637.84   30.60
  10  -4   2  561.04   32.00
  10  -4   2  530.55   32.50
  10  -4   2  589.34   31.60
  10  -4   2  618.04   32.40
  10  -4   2  612.64   31.80
 -10  -4  -2  549.85   32.30
 -10  -4  -2  641.44   32.30
 -10  -4  -2  551.04   31.80
  10  -4   2  590.04   31.70
 -10   4  -2  550.74   32.00
  10   4   2  587.44   31.00
  10   4   2  535.65   30.40
 -10   4  -2  573.34   32.30
  10   4   2  598.74   31.10
  10   4   2  581.04   31.70
  10   4   2  612.64   33.00
 -10   4  -2  608.24   30.80
 -10   4  -2  626.04   32.20
  10   4   2  576.34   32.10
 -10   4  -2  564.24   32.60
 -12  -4  -2   -3.00    2.80
 -12  -4  -2    1.80    1.60
 -12  -4  -2    4.80    1.90
  12  -4   2    2.40    1.90
  12  -4   2    3.10    1.10
  12  -4   2    0.50    1.20
  12  -4   2    7.80    2.70
  12  -4   2    2.70    1.40
  12  -4   2    2.40    2.50
  12  -4   2    1.80    2.70
 -12  -4  -2    1.80    1.40
 -12   4  -2    4.20    1.20
  12   4   2    3.60    2.60
  12   4   2    4.30    1.70
 -12   4  -2    3.90    1.30
  12   4   2    0.50    1.20
 -12   4  -2    0.10    2.30
 -12   4  -2    2.50    1.40
  12   4   2    2.20    1.60
  14  -4   2  299.47   15.90
 -14  -4  -2  259.87   16.70
 -14  -4  -2  273.67   17.30
 -14  -4  -2  291.77   15.50
  14  -4   2  293.27   17.50
 -14  -4  -2  260.07   17.30
  14  -4   2  262.97   17.00
  14  -4   2  273.07   16.80
  14  -4   2  305.87   15.90
  14  -4   2  289.07   16.50
  14   4   2  285.17   16.30
  14   4   2  289.07   16.10
 -14   4  -2  267.27   17.80
  14   4   2  281.07   15.80
 -14   4  -2  292.47   17.10
 -14   4  -2  274.97   16.90
 -14   4  -2  289.57   17.20
  14   4   2  257.17   16.70
 -16  -4  -2    5.70    2.30
  16  -4   2    9.80    1.90
  16  -4   2   10.10    2.70
  16  -4   2    6.20    2.00
 -16  -4  -2    6.10    1.80
  16  -4   2    9.80    2.10
 -16  -4  -2   12.50    2.80
 -16  -4  -2    8.80    2.50
  16   4   2   12.20    2.50
 -16   4  -2    1.70    2.90
 -16   4  -2    6.40    2.00
  16   4   2    9.00    3.30
 -16   4  -2    9.60    2.40
  16   4   2    8.40    1.90
  16   4   2    7.20    2.00
  18  -4   2   53.09    5.10
 -18  -4  -2   57.89    5.60
  18  -4   2   58.59    5.50
 -18  -4  -2   65.09    5.00
 -18  -4  -2   66.69    6.10
  18  -4   2   60.39    4.70
  18  -4   2   46.50    5.40
 -18  -4  -2   57.29    5.40
  18  -4   2   53.19    4.20
 -18  -4  -2   54.59    5.30
  18   4   2   58.79    5.80
 -18   4  -2   60.59    5.80
 -18   4  -2   54.09    6.00
 -18   4  -2   67.19   11.90
 -18   4  -2   62.99    5.00
  18   4   2   66.29    5.30
  18   4   2   58.59    6.00
  18   4   2   60.59    4.40
 -20  -4  -2   98.89    6.90
  20  -4   2   92.49    6.40
 -20  -4  -2  103.79    8.20
  20  -4   2   91.29    7.50
  20  -4   2   95.59    8.10
 -20  -4  -2  101.49    8.50
 -20  -4  -2   97.49    7.50
 -20  -4  -2  104.39    8.30
  20  -4   2   97.99    6.90
  20  -4   2   98.29    7.50
  20   4   2  101.99    7.80
 -20   4  -2  100.29    8.50
 -20   4  -2   92.69    7.80
  20   4   2   96.89    6.40
  20   4   2  100.39    7.50
 -20   4  -2  101.29    7.80
  22  -4   2   10.50    4.30
 -22  -4  -2    9.70    2.90
 -22  -4  -2    3.50    2.70
  22  -4   2    6.30    1.90
  22  -4   2    9.20    2.50
  22  -4   2    7.30    3.30
 -22  -4  -2    6.90    2.50
 -22  -4  -2    2.40    4.20
 -22  -4  -2    6.40    2.20
  22  -4   2   11.30    3.00
 -22   4  -2    6.50    2.30
  22   4   2    8.00    3.20
 -22   4  -2    7.10    2.20
 -22   4  -2    7.20    2.70
  22   4   2    8.40    2.40
  22   4   2    5.10    1.90
 -24  -4  -2   67.19    5.60
  24  -4   2   66.09    5.20
  24  -4   2   57.69    6.10
 -24  -4  -2   59.89    5.30
  24  -4   2   69.39    5.30
 -24  -4  -2   64.49    6.30
 -24  -4  -2   58.79    6.00
  24  -4   2   58.59    6.40
  24   4   2   48.90    4.60
 -24   4  -2   63.29    5.90
 -24   4  -2   62.49    5.90
  24   4   2   51.19    6.10
 -24   4  -2   59.29    5.80
 -26  -4  -2    1.00    3.50
  26  -4   2    2.40    2.40
 -26  -4  -2    8.80    3.00
  26  -4   2   14.10    4.10
  26  -4   2    2.90    3.00
 -26  -4  -2    2.30    4.00
 -26   4  -2    7.00    3.00
  26   4   2    1.20    2.80
 -26   4  -2    0.90    3.00
  26   4   2    8.50    2.60
  26   4   2    2.50    2.20
 -26   4  -2    4.20    3.10
 -28  -4  -2   19.60    4.90
  28  -4   2   18.40    4.70
  28  -4   2   12.90    3.70
 -28  -4  -2    4.20    3.70
  28  -4   2    9.70    3.10
  28   4   2   11.10    3.00
  28   4   2   16.40    4.30
 -28   4  -2    3.80    3.80
 -29  -5   2    9.60    2.70
  29  -5  -2    5.80    3.40
 -29  -5   2    6.90    3.30
  29  -5  -2    1.90    3.00
  29  -5  -2    8.40    3.70
  29  -5  -2    4.90    3.40
 -29  -5   2    9.80    4.10
 -29  -5   2    2.60    3.30
 -29   5   2    9.10    4.40
  29   5  -2    3.90    3.30
 -29   5   2    2.40    2.60
 -29   5   2    3.70    2.70
  29   5  -2   11.90    3.30
 -29   5   2   12.80    5.00
  27  -5  -2   -0.30    2.50
  27  -5  -2   -2.80    3.20
 -27  -5   2    0.70    2.40
  27  -5  -2    0.30    2.90
 -27  -5   2   -1.40    4.40
 -27  -5   2    4.40    3.10
 -27  -5   2    5.90    3.80
  27  -5  -2   -2.20    2.80
  27   5  -2   -4.50    2.80
 -27   5   2    5.70    4.50
 -27   5   2   -2.10    2.60
 -27   5   2   -2.60    2.20
 -27   5   2   -1.10    3.60
  27   5  -2    3.40    3.00
  25  -5  -2   62.19    5.40
 -25  -5   2   68.49    5.30
 -25  -5   2   59.09    6.20
  25  -5  -2   54.49    6.30
  25  -5  -2   67.49    5.50
 -25  -5   2   60.59    6.50
  25  -5  -2   62.69    5.40
 -25  -5   2   59.29    6.50
 -25   5   2   59.39    5.00
 -25   5   2   56.39    6.70
  25   5  -2   60.89    5.40
 -25   5   2   58.69    5.50
 -25   5   2   66.79    6.50
 -23  -5   2    0.70    2.50
 -23  -5   2   -1.60    1.90
  23  -5  -2   -2.00    2.10
  23  -5  -2    3.30    2.50
  23  -5  -2   -4.70    2.30
 -23  -5   2    4.80    3.50
 -23  -5   2    0.10    2.40
  23  -5  -2    2.30    2.60
 -23   5   2    1.50    2.10
 -23   5   2   -2.20    3.50
 -23   5   2    0.00    3.60
  23   5  -2    0.70    2.30
  23   5  -2    0.10    2.30
 -21  -5   2   31.00    3.50
  21  -5  -2   31.70    3.40
  21  -5  -2   30.20    4.30
  21  -5  -2   34.70    3.90
  21  -5  -2   35.20    3.80
 -21  -5   2   31.00    4.20
 -21  -5   2   30.30    3.50
 -21   5   2   37.00    5.50
  21   5  -2   37.30    4.30
 -21   5   2   34.50    3.80
 -21   5   2   25.00    5.30
  21   5  -2   32.00    3.30
 -21   5   2   28.10    3.20
 -19  -5   2   52.49    5.00
  19  -5  -2   69.69    4.80
 -19  -5   2   53.79    4.80
 -19  -5   2   61.89    6.20
  19  -5  -2   60.29    6.20
  19  -5  -2   61.89    5.10
 -19  -5   2   58.89    4.80
  19  -5  -2   63.79    5.60
 -19   5   2   60.59    4.70
 -19   5   2   71.59    6.90
 -19   5   2   64.29    6.50
 -19   5   2   57.99    6.40
 -19   5   2   60.29    6.40
  19   5  -2   66.89    4.80
  19   5  -2   64.39    6.00
  19   5  -2   66.09    6.20
  17  -5  -2  100.09    7.60
  17  -5  -2   80.89    7.10
  17  -5  -2   96.39    6.50
 -17  -5   2   87.39    6.40
 -17  -5   2   82.79    6.90
  17  -5  -2   82.89    7.10
 -17  -5   2   88.09    6.90
  17   5  -2   82.49    7.30
  17   5  -2   78.99    6.90
 -17   5   2   73.09    6.80
 -17   5   2   92.49    7.20
 -17   5   2   77.19    7.60
 -17   5   2   90.49    6.00
  17   5  -2   83.59    6.10
 -17   5   2   77.69    6.80
 -15  -5   2  257.47   15.00
  15  -5  -2  264.97   15.60
  15  -5  -2  242.48   15.90
  15  -5  -2  284.77   16.00
 -15  -5   2  260.27   15.60
 -15  -5   2  238.48   15.70
  15  -5  -2  241.78   15.60
  15   5  -2  285.97   16.80
 -15   5   2  241.98   16.10
 -15   5   2  255.47   15.30
  15   5  -2  260.67   15.40
 -15   5   2  280.77   15.50
 -15   5   2  271.07   15.10
  15   5  -2  239.08   15.80
  15   5  -2  240.48   15.80
  13  -5  -2   23.50    4.30
 -13  -5   2   19.60    3.80
  13  -5  -2   24.50    2.70
 -13  -5   2   27.50    2.70
  13  -5  -2   19.70    2.50
 -13  -5   2   16.30    2.30
  13  -5  -2   22.20    2.70
 -13  -5   2   21.40    4.00
 -13   5   2   21.70    2.30
 -13   5   2   28.40    3.60
 -13   5   2   21.20    2.70
  13   5  -2   23.60    2.60
  13   5  -2   18.10    2.80
  13   5  -2   19.20    2.50
  13   5  -2   24.40    4.60
  13   5  -2   20.30    2.60
 -13   5   2   31.30    4.30
  13   5  -2   23.30    4.10
  13   5  -2   21.00    4.50
 -13   5   2   23.90    5.00
 -11  -5   2  378.46   21.00
  11  -5  -2  376.76   21.60
 -11  -5   2  352.46   21.60
  11  -5  -2  357.66   21.90
  11  -5  -2  405.56   21.80
  11  -5  -2  391.16   22.50
  11  -5  -2  363.26   21.50
 -11  -5   2  388.26   21.40
 -11  -5   2  401.26   21.80
 -11  -5   2  397.76   22.80
  11   5  -2  390.26   21.90
 -11   5   2  347.87   22.10
 -11   5   2  405.86   20.80
  11   5  -2  385.66   22.10
 -11   5   2  386.46   22.00
  11   5  -2  363.46   21.80
 -11   5   2  384.06   20.90
  11   5  -2  352.46   21.80
 -11   5   2  376.56   21.10
  11   5  -2  410.76   21.40
  11   5  -2  389.86   23.50
  11   5  -2  366.46   20.10
  11   5  -2  359.16   21.40
   9  -5  -2  342.77   19.00
  -9  -5   2  319.97   19.60
   9  -5  -2  335.27   19.40
  -9  -5   2  313.57   18.80
   9  -5  -2  315.47   18.00
  -9  -5   2  337.17   18.60
   9  -5  -2  361.76   19.40
   9  -5  -2  331.67   20.40
   9  -5  -2  326.27   18.80
  -9  -5   2  350.86   19.20
  -9  -5   2  349.07   19.90
   9   5  -2  350.26   18.60
   9   5  -2  333.57   19.50
   9   5  -2  288.17   19.10
  -9   5   2  330.47   18.20
  -9   5   2  305.17   19.50
   9   5  -2  341.07   19.50
  -9   5   2  351.16   19.20
  -9   5   2  289.97   18.20
  -9   5   2  328.47   18.30
  -9   5   2  299.17   19.30
   9   5  -2  322.97   19.10
  -7  -5   2   86.69    7.30
   7  -5  -2   86.19    6.00
   7  -5  -2   77.09    5.50
  -7  -5   2   74.79    5.70
   7  -5  -2   65.09    7.20
   7  -5  -2   86.99    6.00
  -7  -5   2   85.89    6.70
   7  -5  -2   74.09    6.30
  -7  -5   2   83.29    7.60
  -7  -5   2   82.89    6.00
   7  -5  -2   85.09    7.10
  -7  -5   2   74.49    6.10
   7   5  -2   86.09    6.20
  -7   5   2   91.29    7.40
   7   5  -2   83.39    7.10
  -7   5   2   81.89    5.80
   7   5  -2   83.69    6.30
  -7   5   2   73.39    6.30
  -7   5   2   92.39    6.70
  -7   5   2   75.69    6.10
   7   5  -2   80.49    7.10
  -7   5   2   88.39    7.20
  -7   5   2   71.39    5.90
   7   5  -2   79.29    6.10
   5  -5  -2  956.90   50.29
  -5  -5   2 1102.69   52.89
  -5  -5   2  873.51   52.69
   5  -5  -2 1027.30   52.19
   5  -5  -2  927.11   51.39
  -5  -5   2  899.21   50.59
   5  -5  -2  981.20   52.29
  -5  -5   2  983.30   51.79
   5  -5  -2 1056.89   53.09
   5  -5  -2  926.91   51.99
  -5  -5   2 1031.10   52.19
  -5  -5   2  942.41   52.09
  -5  -5   2 1052.49   52.79
  -5   5   2 1075.79   51.69
   5   5  -2  970.90   52.39
  -5   5   2  948.11   50.89
  -5   5   2 1028.80   51.19
  -5   5   2  996.10   52.39
   5   5  -2 1001.10   52.39
   5   5  -2 1025.10   52.19
  -5   5   2  894.91   52.39
  -5   5   2  981.10   51.69
  -5   5   2 1026.90   52.49
   5   5  -2 1047.10   51.29
   5   5  -2  994.20   52.29
  -3  -5   2   40.10    4.50
  -3  -5   2   41.20    4.70
  -3  -5   2   43.40    3.50
  -3  -5   2   38.50    3.80
   3  -5  -2   35.40    5.00
  -3  -5   2   39.80    5.70
   3  -5  -2   44.40    3.80
   3  -5  -2   42.80    3.60
  -3  -5   2   33.70    4.80
  -3  -5   2   36.80    4.40
  -3  -5   2   33.70    3.50
   3  -5  -2   40.00    5.20
   3  -5  -2   40.80    2.60
   3   5  -2   38.60    3.90
  -3   5   2   39.20    3.90
  -3   5   2   42.70    4.80
  -3   5   2   39.90    3.60
  -3   5   2   45.50    4.10
   3   5  -2   42.10    3.70
   3   5  -2   37.50    3.80
  -3   5   2   45.00    4.90
   3   5  -2   41.50    4.80
   3   5  -2   39.80    4.90
  -3   5   2   42.10    4.30
   1  -5  -2    0.50    1.20
   1  -5  -2   -1.60    2.00
  -1  -5   2   -2.70    2.00
  -1  -5   2   -1.00    1.00
   1  -5  -2    1.20    1.60
  -1  -5   2    0.60    1.90
   1  -5  -2   -2.30    2.00
  -1  -5   2   -1.00    2.10
   1   5  -2    0.80    2.40
   1   5  -2   -0.40    2.20
   1   5  -2    0.30    2.00
  -1   5   2    0.70    0.90
   1   5  -2   -1.30    1.20
   1   5  -2   -0.80    0.90
  -1   5   2    0.70    1.80
  -1   5   2    1.80    2.50
  -1   5   2   -2.70    2.20
  -1   5   2   -0.30    1.60
   1   5  -2    2.70    1.10
  -1   5   2    1.70    1.50
   1   5  -2   -0.80    1.50
   1  -5   2  829.92   42.60
   1  -5   2  766.12   42.10
  -1  -5  -2  780.02   42.50
  -1  -5  -2  776.52   41.80
  -1  -5  -2  733.63   41.90
   1  -5   2  741.93   41.10
  -1  -5  -2  790.72   41.20
  -1  -5  -2  817.62   42.70
   1  -5   2  828.02   42.60
   1  -5   2  785.02   42.50
  -1  -5  -2  833.92   42.20
  -1   5  -2  737.93   42.00
  -1   5  -2  785.52   41.10
  -1   5  -2  823.52   41.60
  -1   5  -2  839.62   42.10
   1   5   2  805.52   41.90
   1   5   2  825.12   40.70
   1   5   2  797.32   42.20
   1   5   2  798.02   40.90
  -1   5  -2  704.93   41.80
   1   5   2  710.13   41.60
  -1   5  -2  796.72   42.10
   1   5   2  798.92   40.90
  -1   5  -2  732.03   42.00
  -3  -5  -2  732.23   38.10
  -3  -5  -2  645.74   38.00
   3  -5   2  644.44   36.70
   3  -5   2  757.72   37.20
   3  -5   2  712.23   38.30
  -3  -5  -2  707.53   38.30
  -3  -5  -2  707.13   37.50
  -3  -5  -2  662.93   37.70
   3  -5   2  707.23   38.30
  -3  -5  -2  744.73   37.30
   3  -5   2  635.54   37.50
   3  -5   2  720.03   37.10
  -3   5  -2  687.03   36.90
  -3   5  -2  651.13   37.70
  -3   5  -2  744.23   38.00
   3   5   2  649.64   36.70
   3   5   2  721.93   36.70
  -3   5  -2  737.83   38.00
   3   5   2  711.23   36.20
   3   5   2  684.33   37.80
   3   5   2  678.03   37.50
  -3   5  -2  702.63   37.20
  -3   5  -2  707.33   38.00
  -3   5  -2  691.73   38.00
   3   5   2  735.53   37.60
  -5  -5  -2   64.29    5.20
   5  -5   2   80.39    5.90
  -5  -5  -2   75.29    6.30
   5  -5   2   68.19    5.10
  -5  -5  -2   67.19    5.60
  -5  -5  -2   70.79    6.70
   5  -5   2   71.69    7.20
  -5  -5  -2   76.99    6.10
   5  -5   2   65.69    7.20
   5  -5   2   63.69    5.40
   5  -5   2   71.09    5.10
  -5   5  -2   76.79    5.00
   5   5   2   69.39    4.80
   5   5   2   74.49    6.10
  -5   5  -2   68.29    5.70
   5   5   2   67.59    5.20
   5   5   2   63.39    6.30
  -5   5  -2   65.39    6.60
  -5   5  -2   67.19    5.40
  -5   5  -2   65.49    5.50
  -5   5  -2   73.39    5.90
   5   5   2   67.29    4.30
   5   5   2   67.09    5.30
  -5   5  -2   74.79    6.70
   5   5   2   73.09    5.70
  -7  -5  -2  113.39    8.80
   7  -5   2  131.69    7.90
   7  -5   2  133.69    8.80
  -7  -5  -2  127.19   11.60
  -7  -5  -2  113.39    8.30
   7  -5   2  120.49    8.40
   7  -5   2  120.59    9.60
  -7  -5  -2  119.69    8.10
   7  -5   2  119.19    8.10
   7  -5   2  118.99    7.50
   7  -5   2  128.49   11.20
  -7  -5  -2  135.79    9.00
  -7   5  -2  117.09    8.70
   7   5   2  124.69    7.80
   7   5   2  123.09    8.70
   7   5   2  110.89    8.30
   7   5   2  125.89    8.00
  -7   5  -2  122.39    9.50
   7   5   2  134.09    8.40
  -7   5  -2  129.69    7.70
  -7   5  -2  123.39    8.80
  -7   5  -2  119.19    9.70
   9  -5   2   99.59    6.10
   9  -5   2   92.29    8.30
  -9  -5  -2   80.89    7.00
   9  -5   2   80.39    6.70
   9  -5   2   91.39    5.90
   9  -5   2   91.09    6.20
   9  -5   2   91.79    6.50
  -9  -5  -2   90.59    6.20
  -9  -5  -2   87.99    6.60
  -9  -5  -2   87.19    7.40
   9  -5   2   93.69    7.40
   9   5   2   79.29    6.40
  -9   5  -2   86.19    6.10
  -9   5  -2   92.29    7.10
  -9   5  -2   85.49    8.30
  -9   5  -2   86.49    6.60
   9   5   2   86.59    6.10
   9   5   2   79.49    6.10
   9   5   2   94.49    7.00
   9   5   2   86.59    6.50
  11  -5   2   69.29    6.10
  11  -5   2   82.29    7.30
 -11  -5  -2   79.39    6.20
 -11  -5  -2   72.79    6.30
  11  -5   2   77.79    6.00
 -11  -5  -2   82.79    7.20
  11  -5   2   83.79    5.60
  11  -5   2   81.99    6.00
  11  -5   2   79.09    5.50
 -11   5  -2   63.59    6.70
 -11   5  -2   79.29    6.40
  11   5   2   81.89    5.70
  11   5   2   74.89    6.30
  11   5   2   72.59    5.90
  11   5   2   89.49    6.40
 -11   5  -2   89.09    6.10
  13  -5   2   70.19    6.60
  13  -5   2   74.99    5.60
  13  -5   2   78.29    8.40
  13  -5   2   74.09    5.90
  13  -5   2   75.89    5.60
 -13  -5  -2   76.89    5.80
  13  -5   2   82.59    5.30
 -13  -5  -2   70.89    6.40
 -13  -5  -2   76.59    6.60
 -13   5  -2   79.19    7.50
 -13   5  -2   76.69    6.20
  13   5   2   71.99    5.70
  13   5   2   76.99    6.30
 -13   5  -2   69.99    6.20
  13   5   2   72.59    6.10
  13   5   2   72.09    6.20
  15  -5   2    1.90    1.90
 -15  -5  -2    2.20    2.00
 -15  -5  -2    3.00    2.60
  15  -5   2    3.30    1.80
 -15  -5  -2    4.80    2.40
  15  -5   2    2.50    1.60
  15  -5   2    7.30    2.60
  15  -5   2    1.70    1.50
 -15  -5  -2    4.60    1.80
 -15   5  -2    1.20    1.70
 -15   5  -2    7.10    1.80
  15   5   2    3.00    3.30
 -15   5  -2    6.60    3.20
  15   5   2    4.40    1.50
  15   5   2    4.80    1.70
  15   5   2    2.20    2.10
  17  -5   2   33.40    4.20
  17  -5   2   39.40    3.20
 -17  -5  -2   40.40    4.80
 -17  -5  -2   36.00    4.00
 -17  -5  -2   35.10    4.30
  17  -5   2   43.30    3.90
 -17  -5  -2   35.40    4.20
  17  -5   2   37.20    3.90
  17  -5   2   33.90    3.90
  17   5   2   39.20    5.10
  17   5   2   36.60    4.00
 -17   5  -2   40.10    4.60
  17   5   2   39.30    5.60
 -17   5  -2   29.40    5.90
 -17   5  -2   33.40    4.80
  17   5   2   38.50    3.10
 -19  -5  -2   38.20    4.50
  19  -5   2   34.70    4.30
  19  -5   2   37.20    3.70
  19  -5   2   42.10    4.10
 -19  -5  -2   47.90    4.70
 -19  -5  -2   43.30    4.30
  19  -5   2   31.70    3.50
  19  -5   2   41.80    4.70
 -19  -5  -2   34.10    4.50
  19   5   2   44.40    5.80
  19   5   2   45.10    6.00
 -19   5  -2   38.60    6.10
 -19   5  -2   34.30    4.50
 -19   5  -2   41.60    5.60
  19   5   2   34.80    4.30
  19   5   2   32.80    3.20
 -21  -5  -2    2.10    2.60
  21  -5   2    5.50    4.30
  21  -5   2    7.70    3.70
  21  -5   2   -2.20    2.20
 -21  -5  -2   -0.70    2.40
  21  -5   2    3.30    2.10
 -21  -5  -2    8.60    3.10
 -21  -5  -2    0.90    3.00
  21   5   2    3.10    2.50
  21   5   2    2.40    1.90
 -21   5  -2    1.90    2.20
 -21   5  -2    1.90    4.20
  23  -5   2    3.60    2.80
 -23  -5  -2    3.60    2.50
  23  -5   2    0.10    2.50
 -23  -5  -2    7.00    3.10
  23  -5   2   10.60    3.80
 -23  -5  -2    6.60    3.20
  23  -5   2    6.60    2.20
 -23  -5  -2    9.70    3.20
  23  -5   2    5.00    2.60
 -23   5  -2    1.00    2.60
 -23   5  -2    5.20    2.70
 -23   5  -2   10.80    3.20
 -23   5  -2    1.50    4.60
  23   5   2    8.90    2.70
  25  -5   2   -3.00    2.60
 -25  -5  -2    4.00    2.90
 -25  -5  -2    2.80    3.20
  25  -5   2   -2.40    3.10
  25  -5   2    2.60    3.60
  25  -5   2    0.90    3.20
 -25   5  -2   -1.10    4.60
  25   5   2   -2.10    2.90
 -25   5  -2   -4.60    3.00
 -25   5  -2   -2.60    3.60
  25   5   2   -0.70    2.50
  28  -6  -2   -1.60    3.50
 -28  -6   2   -1.40    3.00
 -28  -6   2    2.80    4.10
  28  -6  -2   -2.20    3.10
 -28  -6   2   -1.30    3.60
 -28   6   2    2.90    4.90
  28   6  -2    2.40    3.30
  28   6  -2    3.40    3.50
 -28   6   2   -3.80    2.70
 -28   6   2   -4.90    2.90
 -26  -6   2   11.10    4.00
  26  -6  -2    8.60    3.60
  26  -6  -2    7.00    3.10
  26  -6  -2    2.60    2.90
 -26  -6   2    5.30    3.30
 -26  -6   2    7.90    4.30
  26   6  -2   16.50    4.10
 -26   6   2    8.00    4.70
 -26   6   2    6.00    2.80
  26   6  -2    8.60    3.10
 -24  -6   2   -0.30    2.70
  24  -6  -2   -2.60    3.10
  24  -6  -2   -1.60    3.00
 -24  -6   2   -1.60    3.10
  24  -6  -2   -1.30    2.70
 -24  -6   2    1.10    3.70
 -24  -6   2    1.30    2.30
 -24   6   2    4.30    4.00
  24   6  -2    2.90    2.80
 -22  -6   2   21.90    5.30
  22  -6  -2   21.30    3.70
 -22  -6   2   17.40    4.40
 -22  -6   2   18.60    3.80
  22  -6  -2   22.90    3.30
 -22  -6   2   13.30    3.70
  22  -6  -2   17.70    4.20
  22   6  -2   25.40    3.60
 -22   6   2   19.90    4.70
  22   6  -2   20.20    3.40
 -22   6   2   15.70    4.00
 -20  -6   2   81.99    6.50
 -20  -6   2   73.99    6.00
  20  -6  -2   79.59    6.40
 -20  -6   2   76.39    7.10
 -20  -6   2   75.09    6.70
  20  -6  -2   80.19    6.80
  20  -6  -2   88.59    6.50
  20  -6  -2   78.79    7.10
  20   6  -2   70.89    6.70
 -20   6   2   75.09    7.00
  20   6  -2   78.49    5.80
  20   6  -2   85.09    7.20
 -20   6   2   78.79    7.60
 -20   6   2   70.19    5.80
  18  -6  -2   24.00    3.50
 -18  -6   2   36.30    3.50
 -18  -6   2   32.60    5.30
  18  -6  -2   25.40    3.90
  18  -6  -2   33.00    3.10
  18  -6  -2   32.60    5.60
  18  -6  -2   26.80    3.80
 -18   6   2   35.20    4.30
  18   6  -2   37.70    4.10
 -18   6   2   33.20    5.20
  18   6  -2   32.30    3.60
  18   6  -2   21.30    7.00
 -18   6   2   22.80    4.60
 -18   6   2   28.70    3.10
  18   6  -2   26.80    3.20
  16  -6  -2  133.39    9.90
  16  -6  -2  147.89    9.40
  16  -6  -2  139.99    9.90
  16  -6  -2  133.59    8.70
  16  -6  -2  140.79   10.50
 -16  -6   2  127.49    9.40
 -16  -6   2  135.79   10.70
 -16  -6   2  139.79    9.40
 -16  -6   2  130.59    9.60
  16   6  -2  149.19   10.30
 -16   6   2  132.09    9.80
 -16   6   2  150.28    9.50
  16   6  -2  132.69    8.60
 -16   6   2  112.69   10.30
  16   6  -2  132.39   10.00
  16   6  -2  139.79   10.30
 -16   6   2  131.59    8.90
  16   6  -2  131.09    8.80
  14  -6  -2    2.20    2.80
  14  -6  -2   -0.10    1.80
 -14  -6   2   -1.00    1.60
 -14  -6   2    5.00    2.70
  14  -6  -2    4.30    1.90
  14  -6  -2    2.10    1.70
 -14  -6   2    2.40    3.90
 -14  -6   2   -1.50    2.20
  14  -6  -2   -0.80    1.40
  14   6  -2   -1.80    1.70
 -14   6   2    4.10    2.20
  14   6  -2   -0.40    2.10
 -14   6   2    1.00    1.70
 -14   6   2   -0.20    3.00
  14   6  -2    2.50    1.80
  14   6  -2    1.20    3.60
  14   6  -2    2.70    2.50
  14   6  -2    2.80    1.80
  12  -6  -2  109.39    7.70
 -12  -6   2  101.29    8.00
  12  -6  -2  114.59    8.80
  12  -6  -2  104.79    7.40
 -12  -6   2  104.09    9.00
 -12  -6   2  106.09    8.00
 -12  -6   2  112.09    7.60
  12  -6  -2  107.79    6.90
  12  -6  -2  112.29    8.40
 -12   6   2   96.69    7.70
 -12   6   2  102.79    6.90
 -12   6   2   89.69    8.30
 -12   6   2  110.29    7.50
  12   6  -2  101.69    8.40
  12   6  -2  103.49    7.20
  12   6  -2  113.39    6.90
 -12   6   2   99.79    7.10
  12   6  -2  107.09    7.90
  10  -6  -2  191.68   11.80
  10  -6  -2  213.98   13.10
 -10  -6   2  181.28   11.80
  10  -6  -2  177.28   11.90
  10  -6  -2  194.38   12.20
 -10  -6   2  191.98   12.20
  10  -6  -2  167.68   12.60
 -10  -6   2  204.78   13.10
 -10   6   2  197.88   11.80
 -10   6   2  181.78   13.00
  10   6  -2  209.98   12.00
 -10   6   2  188.48   12.70
  10   6  -2  197.98   10.90
  10   6  -2  195.68   12.40
  10   6  -2  161.88   12.30
 -10   6   2  191.98   12.00
  -8  -6   2   29.70    3.20
   8  -6  -2   34.50    3.50
   8  -6  -2   29.60    3.30
   8  -6  -2   28.20    2.80
  -8  -6   2   32.30    3.10
  -8  -6   2   37.90    6.60
  -8  -6   2   30.60    5.10
   8  -6  -2   31.90    5.40
  -8  -6   2   27.00    2.80
   8  -6  -2   31.70    2.80
  -8   6   2   28.00    2.60
  -8   6   2   31.50    4.10
   8   6  -2   32.00    3.20
   8   6  -2   27.10    3.30
  -8   6   2   28.80    3.30
   8   6  -2   32.30    4.00
  -8   6   2   29.50    4.50
  -8   6   2   25.50    3.90
   8   6  -2   25.20    3.10
  -6  -6   2  351.56   20.20
  -6  -6   2  342.07   20.50
   6  -6  -2  351.56   18.70
   6  -6  -2  378.96   21.20
  -6  -6   2  337.07   19.80
   6  -6  -2  318.07   20.30
   6  -6  -2  357.16   20.50
  -6  -6   2  378.56   21.70
  -6  -6   2  367.26   21.00
   6   6  -2  364.46   20.60
  -6   6   2  360.86   20.20
  -6   6   2  315.87   19.40
   6   6  -2  385.16   19.70
   6   6  -2  358.36   21.40
   6   6  -2  351.76   19.30
  -6   6   2  323.47   19.80
  -6   6   2  353.46   19.60
   6   6  -2  319.97   20.80
   4  -6  -2   25.80    2.30
   4  -6  -2   24.50    2.50
  -4  -6   2   29.30    5.60
  -4  -6   2   20.60    4.70
  -4  -6   2   24.20    2.40
  -4  -6   2   24.40    2.70
   4  -6  -2   25.10    5.10
  -4  -6   2   25.50    2.70
   4  -6  -2   22.70    2.60
   4   6  -2   22.10    2.80
   4   6  -2   29.10    5.30
   4   6  -2   27.70    2.80
  -4   6   2   22.80    3.80
   4   6  -2   32.00    3.60
  -4   6   2   25.50    2.80
  -4   6   2   24.00    3.60
  -4   6   2   21.00    4.10
  -2  -6   2   13.80    2.70
  -2  -6   2   17.00    2.10
  -2  -6   2   19.90    2.40
   2  -6  -2   15.60    2.40
  -2  -6   2   20.70    2.20
  -2  -6   2   21.20    4.50
   2  -6  -2   16.30    2.30
  -2  -6   2   20.90    1.90
  -2   6   2   14.60    3.10
   2   6  -2   16.10    4.00
   2   6  -2   14.10    2.00
   2   6  -2   20.80    3.10
   2   6  -2   16.90    2.70
  -2   6   2   20.10    3.20
   2   6  -2   18.70    4.20
  -2   6   2   18.60    3.80
  -2   6   2   14.20    1.90
   2   6  -2   13.40    2.00
   0  -6  -2    7.30    1.90
   0  -6   2    5.80    1.60
   0  -6  -2    8.20    2.30
   0  -6   2    8.90    3.00
   0  -6   2   12.30    1.90
   0  -6  -2    8.10    1.80
   0  -6   2   10.60    2.30
   0  -6   2    9.10    1.80
   0  -6  -2    6.60    3.10
   0   6  -2   10.60    2.00
   0   6  -2   12.10    2.00
   0   6  -2    9.20    2.20
   0   6  -2    9.50    2.40
   0   6  -2   11.40    3.30
   0   6   2    6.40    1.70
   0   6   2    8.20    2.80
   0   6   2    7.70    2.10
   0   6  -2    6.10    2.90
   0   6   2    6.70    2.10
   0   6  -2    8.10    2.10
  -2   6  -2    5.10    2.10
   2   6   2   16.90    2.90
   2   6   2   10.40    3.20
  -4  -6  -2    6.50    2.50
   4  -6   2    1.20    2.00
   4  -6   2    1.20    1.40
   4  -6   2    0.50    2.30
  -4   6  -2    4.50    2.10
   4   6   2    1.00    1.60
  -4   6  -2   -0.20    2.70
   4   6   2    0.60    2.50
  -4   6  -2    0.80    1.40
   4   6   2    8.20    3.00
   4   6   2    3.90    1.10
   6  -6   2   73.89    5.30
   6  -6   2   72.29    5.60
  -6  -6  -2   83.39    7.30
   6  -6   2   72.49    5.90
   6  -6   2   74.49    5.40
  -6  -6  -2   77.89    5.80
  -6  -6  -2   69.99    6.00
  -6  -6  -2   72.79    6.20
   6  -6   2   86.09    6.80
   6   6   2   81.89    5.50
  -6   6  -2   77.69    5.60
   6   6   2   72.39    4.60
  -6   6  -2   67.79    6.20
   6   6   2   73.99    6.00
  -6   6  -2   74.19    6.20
  -6   6  -2   61.39    5.70
  -6   6  -2   81.39    6.80
   6   6   2   71.39    6.10
   6   6   2   78.79    6.40
   6   6   2   79.29    5.50
   6   6   2   77.59    7.20
  -8  -6  -2  287.27   17.40
   8  -6   2  283.47   17.80
  -8  -6  -2  281.17   18.20
   8  -6   2  315.37   16.90
   8  -6   2  299.57   17.20
  -8  -6  -2  325.27   18.20
  -8  -6  -2  300.87   18.40
   8  -6   2  292.97   16.20
   8  -6   2  317.37   18.00
  -8   6  -2  312.17   16.50
  -8   6  -2  289.37   17.90
   8   6   2  279.67   16.50
   8   6   2  292.27   17.00
  -8   6  -2  289.97   17.70
   8   6   2  293.67   17.00
   8   6   2  284.07   17.10
   8   6   2  266.97   18.00
  -8   6  -2  281.97   18.70
   8   6   2  297.47   17.90
 -10  -6  -2   -1.20    2.00
 -10  -6  -2    1.60    3.30
  10  -6   2   -1.70    1.50
  10  -6   2   -2.30    1.80
  10  -6   2   -0.40    3.10
  10  -6   2   -1.00    2.20
 -10  -6  -2    0.60    1.40
  10  -6   2   -0.60    1.50
 -10  -6  -2    2.30    2.30
  10   6   2    1.60    1.50
  10   6   2   -0.60    1.60
 -10   6  -2   -0.50    1.60
  10   6   2    0.70    2.80
  10   6   2    0.10    3.20
  10   6   2   -2.90    1.90
 -10   6  -2   -0.70    2.50
  12  -6   2   -2.00    2.40
 -12  -6  -2   -0.20    2.40
  12  -6   2    0.20    1.60
  12  -6   2    1.30    1.60
 -12  -6  -2   -1.60    2.00
  12  -6   2    0.20    1.90
  12   6   2   -0.40    3.80
  12   6   2   -1.40    1.80
 -12   6  -2    3.90    1.80
 -12   6  -2    3.90    1.90
 -12   6  -2   -0.60    2.70
  12   6   2    4.80    3.40
  12   6   2   -2.40    1.60
 -14  -6  -2    2.80    3.00
 -14  -6  -2    3.30    2.30
  14  -6   2    3.20    2.70
 -14  -6  -2    1.00    2.10
  14  -6   2   -2.00    1.80
  14  -6   2   -2.40    2.00
  14  -6   2   -0.60    1.90
 -14   6  -2    5.20    3.00
 -14   6  -2    0.10    1.90
 -14   6  -2    1.90    2.00
  14   6   2   -1.40    1.80
  14   6   2    1.70    3.60
 -16  -6  -2    1.90    2.80
  16  -6   2   -1.90    2.90
  16  -6   2    2.00    2.40
 -16  -6  -2   -1.70    2.80
 -16  -6  -2    0.10    2.40
  16  -6   2    2.30    1.90
  16  -6   2   -0.70    1.90
  16   6   2    0.20    2.10
 -16   6  -2    4.80    3.40
 -16   6  -2    1.60    2.20
 -16   6  -2    3.50    2.30
  16   6   2    4.50    3.80
  18  -6   2   -1.50    3.00
 -18  -6  -2   -3.60    2.20
 -18  -6  -2   -1.50    2.80
  18  -6   2   -0.90    2.10
  18  -6   2   -2.60    3.70
 -18  -6  -2    3.30    3.00
  18  -6   2   -1.00    2.40
 -18  -6  -2   -3.00    3.00
  18   6   2   -0.40    4.10
  18   6   2   -2.40    2.30
 -18   6  -2   -5.30    3.20
 -18   6  -2   -2.80    3.30
 -18   6  -2    1.10    2.30
  18   6   2    1.10    1.70
  20  -6   2   66.29    5.80
  20  -6   2   55.49    5.20
 -20  -6  -2   55.69    4.80
  20  -6   2   60.89    5.70
  20  -6   2   61.59    5.30
  20  -6   2   57.19    4.60
 -20  -6  -2   66.39    6.40
 -20  -6  -2   72.79    6.60
 -20  -6  -2   64.59    7.10
 -20   6  -2   49.10    5.30
  20   6   2   62.59    7.30
 -20   6  -2   55.99    5.90
 -20   6  -2   58.99    6.70
  20   6   2   57.89    4.50
  20   6   2   53.49    4.90
  22  -6   2    7.20    2.90
 -22  -6  -2    8.30    3.40
 -22  -6  -2    3.40    3.30
 -22  -6  -2    5.20    3.50
  22  -6   2    4.60    3.50
  22  -6   2   -1.50    2.60
 -22  -6  -2   -1.80    3.40
  22  -6   2   -2.30    2.60
 -22   6  -2    2.30    4.50
  22   6   2    3.00    2.90
  22   6   2    2.60    2.20
 -22   6  -2   -2.50    2.80
 -22   6  -2    0.50    3.00
  24  -6   2   -5.40    3.40
  24  -6   2    3.60    3.00
 -24  -6  -2   -2.10    3.50
  24  -6   2   -4.80    3.00
 -24  -6  -2   -5.00    3.20
 -24  -6  -2    2.00    3.40
  24  -6   2   -3.00    3.50
 -24  -6  -2   -0.10    4.10
 -24   6  -2   -4.40    4.10
  24   6   2   -2.30    3.30
  25  -7  -2   -1.40    3.40
  25  -7  -2    0.80    3.70
  25  -7  -2   -0.70    3.40
 -25  -7   2    5.00    4.50
 -25  -7   2   -0.90    3.00
 -25  -7   2    0.20    3.30
  25  -7  -2    2.00    3.10
 -25  -7   2    5.10    3.50
 -25   7   2    8.10    5.10
 -25   7   2   -4.30    3.10
 -25   7   2   -3.60    2.70
  25   7  -2   -1.60    3.50
  25   7  -2   -0.70    3.50
  23  -7  -2   80.69    6.50
 -23  -7   2   75.69    8.20
 -23  -7   2   84.89    7.00
 -23  -7   2   74.59    6.40
  23  -7  -2   88.19    6.40
  23  -7  -2   94.69    6.90
 -23  -7   2   88.39    7.20
  23  -7  -2   91.29    6.70
 -23   7   2   79.29    7.40
 -23   7   2   87.99    6.50
  23   7  -2  100.89    6.80
 -23   7   2   76.79    8.70
  23   7  -2   81.29    6.90
  21  -7  -2   40.10    4.40
  21  -7  -2   40.20    4.60
  21  -7  -2   47.20    4.60
 -21  -7   2   39.30    6.00
  21  -7  -2   37.20    4.40
 -21  -7   2   42.20    5.00
 -21  -7   2   43.50    4.00
 -21   7   2   47.00    6.90
  21   7  -2   36.40    5.60
  21   7  -2   30.90    4.10
 -21   7   2   35.70    4.30
  21   7  -2   40.10    4.30
  19  -7  -2   28.40    3.80
 -19  -7   2   22.50    3.60
  19  -7  -2   27.00    3.70
 -19  -7   2   34.20    5.40
  19  -7  -2   27.60    3.90
  19  -7  -2   32.90    3.60
 -19   7   2   22.60    3.70
 -19   7   2   26.90    5.80
 -19   7   2   29.50    6.00
  19   7  -2   35.50    3.90
  19   7  -2   24.00    4.50
  17  -7  -2   -1.80    2.50
  17  -7  -2    3.50    2.20
 -17  -7   2   -1.10    2.40
  17  -7  -2   -0.80    1.90
  17  -7  -2   -0.30    2.30
 -17  -7   2    3.50    2.50
 -17  -7   2   -0.80    3.50
 -17   7   2   -0.80    3.80
 -17   7   2    0.60    1.80
  17   7  -2    3.30    4.50
  17   7  -2    0.30    2.50
  17   7  -2    3.70    2.20
 -17   7   2    4.00    4.00
 -17   7   2   -2.00    2.00
 -15  -7   2    5.40    2.40
 -15  -7   2    5.80    3.50
  15  -7  -2    0.70    2.00
  15  -7  -2    3.70    2.20
  15  -7  -2    6.40    2.60
 -15  -7   2    4.60    2.20
 -15   7   2    6.70    2.10
 -15   7   2    1.60    1.70
 -15   7   2    6.10    2.80
  15   7  -2    5.70    2.00
  15   7  -2    5.20    2.70
  15   7  -2    6.00    2.30
  15   7  -2    7.60    3.30
  15   7  -2    4.10    2.40
 -15   7   2    1.60    4.00
 -15   7   2    3.70    1.90
 -13  -7   2   14.40    2.80
 -13  -7   2   15.60    2.80
  13  -7  -2   15.50    2.40
  13  -7  -2   15.20    3.40
 -13  -7   2   13.30    3.80
  13  -7  -2   12.70    3.20
  13   7  -2   11.10    2.90
 -13   7   2   16.50    3.80
 -13   7   2   11.20    3.00
  13   7  -2   20.20    3.30
  13   7  -2   19.50    4.30
  13   7  -2    9.60    2.40
  13   7  -2   15.70    3.30
 -13   7   2   12.60    4.00
  11  -7  -2   -3.40    1.90
  11  -7  -2   -0.50    1.70
 -11  -7   2   -1.70    2.10
 -11  -7   2    0.80    3.20
  11  -7  -2    0.60    1.30
  11  -7  -2   -1.30    2.20
 -11   7   2   -0.60    1.50
 -11   7   2    1.80    3.30
  11   7  -2    1.00    1.70
  11   7  -2    0.80    2.30
 -11   7   2   -1.20    1.70
  11   7  -2   -2.40    2.20
 -11   7   2   -2.60    1.60
  11   7  -2    1.60    2.30
   9  -7  -2   60.89    4.90
  -9  -7   2   61.69    5.70
   9  -7  -2   52.09    5.20
  -9  -7   2   55.39    5.30
  -9  -7   2   62.59    4.70
   9  -7  -2   59.29    5.80
   9   7  -2   52.59    5.10
  -9   7   2   56.59    4.70
   9   7  -2   64.99    5.50
  -9   7   2   65.79    6.20
   9   7  -2   60.59    4.70
   9   7  -2   48.70    5.10
  -9   7   2   60.69    4.70
  -7  -7   2    0.90    1.90
   7  -7  -2    5.30    2.40
   7  -7  -2    1.80    1.60
   7  -7  -2   -0.60    1.60
  -7  -7   2    0.30    1.80
  -7  -7   2   -0.40    1.70
  -7   7   2    2.70    3.00
   7   7  -2   -0.90    2.20
   7   7  -2    2.60    1.60
  -7   7   2   -2.20    1.30
  -7   7   2   -2.70    1.50
   7   7  -2   -1.80    1.60
  -7   7   2    0.40    3.60
   7   7  -2    0.30    2.00
   5  -7  -2   46.20    3.40
  -5  -7   2   51.69    5.20
   5  -7  -2   47.00    5.00
   5  -7  -2   41.00    5.00
  -5  -7   2   44.90    4.40
  -5  -7   2   35.00    3.80
  -5   7   2   46.90    5.40
   5   7  -2   53.99    4.70
   5   7  -2   38.50    4.90
  -5   7   2   35.70    5.30
   5   7  -2   49.00    4.80
  -5   7   2   47.40    3.70
  -5   7   2   43.80    3.60
   5   7  -2   40.70    4.10
  -3  -7   2  161.28   10.50
  -3  -7   2  156.38   11.50
   3  -7  -2  156.78   11.40
   3  -7  -2  153.78   11.40
  -3  -7   2  177.88   10.70
   3   7  -2  160.18    9.70
  -3   7   2  173.38   10.90
  -3   7   2  151.08   10.90
  -3   7   2  168.58   10.00
   3   7  -2  179.08   10.50
   3   7  -2  164.58   11.10
  -3   7   2  175.28   11.00
   3   7  -2  153.98   11.60
  -1  -7   2    7.50    1.80
   1  -7  -2   10.60    2.40
  -1  -7   2    4.60    2.00
  -1  -7   2   10.30    2.30
  -1  -7   2    5.50    2.40
  -1  -7   2    9.70    2.00
   1  -7  -2   10.40    2.70
   1  -7  -2    3.40    2.00
   1   7  -2    6.70    1.90
   1   7  -2    4.50    1.60
  -1   7   2   10.20    3.20
  -1   7   2    8.00    1.90
  -1   7   2   14.10    3.60
   1   7  -2    5.90    1.90
  -1   7   2    9.60    2.20
   1   7  -2    8.70    2.50
   1   7  -2    4.80    2.30
   1  -7   2   97.19    6.60
  -1  -7  -2   97.89    8.00
  -1  -7  -2  100.59    8.10
   1  -7   2   99.49    7.00
   1  -7   2   99.99    8.20
   1  -7   2   99.19    6.60
  -1  -7  -2   96.59    7.80
  -1  -7  -2  113.49    8.30
   1   7   2   98.49    6.50
   1   7   2  100.09    7.50
  -1   7  -2   87.19    7.40
  -1   7  -2   94.09    8.30
  -1   7  -2  102.99    6.70
   1   7   2  107.29    7.40
  -1   7  -2   95.29    8.00
   1   7   2   94.89    7.70
  -3  -7  -2   36.70    4.60
  -3  -7  -2   25.60    3.90
   3  -7   2   32.10    5.00
   3  -7   2   27.40    3.70
   3  -7   2   32.20    3.00
   3  -7   2   38.60    4.30
  -3  -7  -2   37.40    4.00
  -3  -7  -2   38.00    5.70
   3  -7   2   32.40    3.20
  -3   7  -2   24.40    6.10
   3   7   2   33.30    4.80
   3   7   2   37.20    3.10
   3   7   2   33.30    4.10
  -3   7  -2   35.70    4.00
  -3   7  -2   32.00    3.90
  -3   7  -2   33.80    4.50
  -3   7  -2   29.40    3.30
   3   7   2   35.00    4.30
   5  -7   2  930.61   47.30
  -5  -7  -2  861.91   49.90
   5  -7   2  882.91   49.90
   5  -7   2  983.30   49.40
   5  -7   2  918.11   48.50
   5  -7   2  913.91   48.70
  -5  -7  -2  953.50   50.79
  -5  -7  -2  903.21   49.70
  -5  -7  -2  977.70   49.40
   5   7   2  938.21   47.90
  -5   7  -2  934.91   49.70
  -5   7  -2  810.22   50.09
   5   7   2  877.11   49.80
   5   7   2  922.01   48.40
  -5   7  -2  953.90   49.50
  -5   7  -2  930.31   50.29
  -5   7  -2  931.91   47.70
   5   7   2  917.31   48.20
   7  -7   2   38.90    4.10
  -7  -7  -2   39.10    3.90
  -7  -7  -2   42.60    4.60
  -7  -7  -2   36.50    4.60
   7  -7   2   41.30    3.50
   7  -7   2   43.90    4.20
   7  -7   2   42.80    3.70
  -7  -7  -2   48.10    6.90
   7  -7   2   42.00    6.50
   7   7   2   41.70    4.30
   7   7   2   44.90    4.20
   7   7   2   44.50    3.60
  -7   7  -2   42.70    4.60
  -7   7  -2   39.50    4.10
  -7   7  -2   39.20    4.60
   7   7   2   49.60    3.60
   7   7   2   38.20    5.30
  -7   7  -2   48.10    4.80
   9  -7   2    0.70    1.90
   9  -7   2    1.90    2.50
  -9  -7  -2    1.10    2.50
   9  -7   2   -0.20    1.80
  -9  -7  -2    2.70    1.90
  -9  -7  -2    2.20    2.30
   9  -7   2    2.40    1.70
   9   7   2    1.30    1.90
  -9   7  -2    6.20    2.00
   9   7   2   -1.10    1.80
  -9   7  -2    4.30    1.80
   9   7   2    2.50    1.70
   9   7   2    2.60    1.50
  -9   7  -2    5.80    3.20
   9   7   2    0.30    3.10
  -9   7  -2   -2.70    2.20
  11  -7   2    0.40    2.80
  11  -7   2    0.50    1.90
 -11  -7  -2   -2.20    2.40
 -11  -7  -2    2.30    1.90
 -11  -7  -2    1.20    2.40
  11  -7   2   -1.20    2.00
 -11   7  -2    0.60    2.20
 -11   7  -2    3.70    2.00
  11   7   2    0.80    1.90
  11   7   2   -1.00    1.90
 -11   7  -2   -2.60    2.80
  11   7   2    2.40    1.90
  11   7   2    0.40    2.00
 -11   7  -2   -1.00    2.00
  11   7   2    1.00    3.40
  13  -7   2   -0.40    2.10
  13  -7   2   -3.50    2.10
 -13  -7  -2    3.20    2.80
 -13  -7  -2   -2.80    3.00
  13  -7   2   -2.70    2.70
  13  -7   2    1.40    2.20
 -13  -7  -2   -0.70    2.70
  13   7   2   -1.10    3.40
 -13   7  -2    2.60    2.20
  13   7   2    1.20    2.10
 -13   7  -2   -2.00    2.00
  13   7   2   -1.40    1.60
 -13   7  -2   -3.40    3.20
  13   7   2   -1.00    2.70
  15  -7   2   26.80    3.50
  15  -7   2   30.00    3.70
  15  -7   2   33.40    4.60
 -15  -7  -2   37.20    4.90
 -15  -7  -2   37.10    4.70
 -15  -7  -2   31.30    4.90
  15  -7   2   37.40    4.40
  15   7   2   40.40    4.00
 -15   7  -2   30.30    4.40
 -15   7  -2   37.70    5.10
  15   7   2   36.20    3.20
  15   7   2   38.90    5.10
 -15   7  -2   27.90    5.80
 -17  -7  -2   40.70    4.50
  17  -7   2   43.80    4.70
 -17  -7  -2   38.30    5.30
  17  -7   2   35.20    4.40
  17  -7   2   28.70    3.70
  17  -7   2   30.10    4.50
  17   7   2   37.90    3.40
 -17   7  -2   40.00    5.50
  17   7   2   35.50    5.70
 -17   7  -2   32.70    4.10
  17   7   2   36.40    4.30
 -19  -7  -2    5.30    3.60
 -19  -7  -2   -1.60    3.40
  19  -7   2    9.10    3.30
  19  -7   2    1.50    2.60
  19  -7   2    2.00    3.20
  19  -7   2    4.30    3.20
 -19  -7  -2    4.00    3.20
  19  -7   2    0.80    2.70
 -19   7  -2    1.40    2.60
  19   7   2   -0.50    2.80
  19   7   2    8.10    4.30
 -19   7  -2   -0.70    2.90
  19   7   2    6.10    2.40
 -19   7  -2   11.40    4.30
 -21  -7  -2   -4.80    3.70
  21  -7   2   -1.80    3.60
  21  -7   2   -4.60    2.90
  21  -7   2    2.60    4.50
 -21  -7  -2   -2.50    3.60
 -21  -7  -2    4.20    3.90
  21  -7   2   -2.30    2.80
 -21   7  -2    9.60    4.40
  21   7   2    0.10    3.80
 -21   7  -2   -4.30    3.10
 -22  -8   2   -1.40    5.70
 -22  -8   2    3.50    4.70
  22  -8  -2   -0.10    3.10
 -22  -8   2    0.10    3.50
  22  -8  -2   -1.50    3.00
  22   8  -2    2.00    3.30
 -22   8   2    0.60    4.80
  20  -8  -2   -3.80    3.40
  20  -8  -2   -2.30    2.60
  20  -8  -2    0.80    3.10
  20  -8  -2   -3.80    3.40
 -20  -8   2    4.40    3.50
 -20  -8   2    2.30    3.40
 -20  -8   2    0.50    4.90
  20   8  -2   -1.40    3.40
  20   8  -2   -0.30    2.80
 -20   8   2   -3.70    4.50
 -20   8   2   -1.10    2.90
 -18  -8   2   12.70    3.20
  18  -8  -2    7.60    2.60
 -18  -8   2    9.30    3.20
  18  -8  -2   14.80    3.70
 -18  -8   2   13.40    5.00
  18  -8  -2    8.80    3.20
  18  -8  -2    8.00    2.40
 -18   8   2   13.70    5.10
  18   8  -2    6.40    2.80
 -18   8   2    6.00    2.40
 -18   8   2    7.30    2.80
  18   8  -2   13.00    3.20
 -18   8   2    4.10    2.70
  16  -8  -2   -0.80    2.40
  16  -8  -2   -2.90    2.90
 -16  -8   2    0.50    2.90
 -16  -8   2    2.90    3.90
  16  -8  -2    1.70    2.80
  16  -8  -2    3.90    2.10
 -16  -8   2    2.40    2.80
  16   8  -2   -1.80    2.70
 -16   8   2   -3.40    2.50
  16   8  -2   -0.10    2.70
 -16   8   2   -1.50    4.10
 -16   8   2   -1.80    2.40
  16   8  -2   -2.50    2.90
  16   8  -2    0.60    2.40
 -16   8   2    4.10    2.20
 -14  -8   2    4.00    2.60
  14  -8  -2    3.40    2.90
  14  -8  -2    7.30    2.70
  14  -8  -2    6.30    1.90
  14  -8  -2    5.70    2.50
 -14  -8   2   15.00    4.50
 -14   8   2    5.90    2.10
 -14   8   2    3.40    2.20
 -14   8   2    2.70    2.40
  14   8  -2   14.40    3.90
  14   8  -2    5.90    2.30
  14   8  -2    6.40    2.80
  14   8  -2   11.20    2.90
 -14   8   2    9.90    4.10
 -12  -8   2    3.80    2.50
 -12  -8   2    3.90    2.40
  12  -8  -2   -1.60    2.50
 -12  -8   2    5.30    4.00
  12  -8  -2   -1.10    2.40
  12  -8  -2   -2.70    1.70
 -12   8   2   -2.90    2.30
 -12   8   2   -3.50    2.00
  12   8  -2    1.10    2.40
  12   8  -2    5.40    2.70
 -12   8   2   -0.20    2.10
 -12   8   2    4.60    3.90
  12   8  -2    0.10    2.70
 -10  -8   2   -0.80    2.30
  10  -8  -2    0.30    2.50
  10  -8  -2    0.30    2.10
  10  -8  -2   -0.10    1.60
 -10  -8   2   -1.00    2.00
 -10  -8   2    3.90    2.50
 -10   8   2   -2.20    1.90
  10   8  -2   -0.50    2.00
  10   8  -2   -0.20    2.70
 -10   8   2   -2.30    3.70
  10   8  -2    1.70    2.40
  10   8  -2    1.50    3.10
 -10   8   2   -1.10    2.00
  -8  -8   2   20.60    3.60
  -8  -8   2   27.00    3.30
   8  -8  -2   27.60    3.40
  -8  -8   2   28.00    3.20
   8  -8  -2   23.80    3.70
   8  -8  -2   29.40    3.40
   8   8  -2   29.60    4.60
   8   8  -2   25.40    3.70
  -8   8   2   27.30    5.00
  -8   8   2   23.90    3.00
   8   8  -2   28.00    3.70
   8   8  -2   20.70    4.10
  -8   8   2   26.50    3.30
   6  -8  -2   20.80    3.40
  -6  -8   2   21.30    2.80
  -6  -8   2   19.00    3.10
   6  -8  -2   24.40    2.60
   6  -8  -2   21.90    3.00
  -6  -8   2   24.50    3.50
   6   8  -2   27.00    4.00
  -6   8   2   21.40    7.20
  -6   8   2   21.20    2.70
   6   8  -2   20.40    3.60
   6   8  -2   21.20    3.70
   6   8  -2   26.20    3.60
  -6   8   2   20.30    3.10
  -4  -8   2    3.10    2.20
   4  -8  -2    4.90    2.00
   4  -8  -2    3.30    2.50
   4   8  -2    2.00    2.10
   4   8  -2    4.40    2.30
  -4   8   2    2.60    3.40
   4   8  -2    3.20    2.10
   4   8  -2    3.10    2.80
  -4   8   2    4.40    1.50
  -2  -8   2    1.30    2.00
  -2  -8   2    2.60    2.20
   2  -8  -2   -2.10    2.50
  -2  -8   2   -3.30    2.20
  -2   8   2   -1.10    1.70
   2   8  -2   -4.60    2.60
  -2   8   2    1.70    3.30
   2   8  -2    1.30    2.00
   2   8  -2    2.90    2.30
  -2   8   2   -0.70    3.10
  -2   8   2   -0.90    1.50
   2   8  -2   -3.50    2.20
   0  -8   2   37.50    3.20
   0  -8  -2   40.60    4.20
   0  -8   2   31.80    3.80
   0  -8   2   27.00    3.80
   0  -8  -2   25.80    3.90
   0  -8  -2   35.40    4.00
   0  -8   2   40.10    3.90
   0   8   2   38.90    3.90
   0   8  -2   37.40    4.00
   0   8   2   37.40    5.00
   0   8   2   34.60    3.10
   0   8  -2   24.50    4.10
   0   8   2   36.20    5.00
   2  -8   2   11.20    2.60
   2  -8   2    0.80    2.50
  -2  -8  -2    7.70    2.60
  -2  -8  -2    9.40    3.70
   2  -8   2   14.60    3.00
  -2  -8  -2   15.70    3.50
   2  -8   2    7.50    1.80
  -2   8  -2    8.20    2.40
   2   8   2   11.40    3.60
  -2   8  -2    6.70    2.10
   2   8   2    6.30    1.70
  -2   8  -2   11.50    3.00
   2   8   2   12.30    3.20
  -2   8  -2   14.10    3.60
  -4  -8  -2   33.80    6.60
   4  -8   2   32.20    3.50
   4  -8   2   32.90    3.80
  -4  -8  -2   29.30    3.70
  -4  -8  -2   36.60    4.20
  -4  -8  -2   24.50    4.10
   4  -8   2   28.90    3.10
   4   8   2   23.60    3.00
   4   8   2   28.70    4.60
  -4   8  -2   33.30    4.50
  -4   8  -2   25.30    3.80
   4   8   2   31.80    4.00
  -4   8  -2   36.20    3.70
  -4   8  -2   20.30    4.20
   4   8   2   31.50    5.40
  -6  -8  -2   -0.50    2.10
  -6  -8  -2    1.60    2.80
   6  -8   2    4.70    5.30
  -6  -8  -2   -2.80    6.30
  -6  -8  -2   -3.50    2.70
   6  -8   2    4.70    1.90
   6  -8   2    3.10    2.30
   6  -8   2    0.70    2.30
  -6   8  -2   -1.30    2.20
   6   8   2   -0.40    2.80
  -6   8  -2    2.70    2.40
   6   8   2    0.00    1.80
   6   8   2   -2.30    3.80
   6   8   2    2.60    2.00
  -6   8  -2   -1.30    3.20
  -6   8  -2    4.00    2.10
   8  -8   2   12.70    3.20
  -8  -8  -2   15.20    3.00
   8  -8   2   17.90    3.30
   8  -8   2   17.20    3.00
  -8  -8  -2   15.00    3.60
   8   8   2   12.70    3.80
   8   8   2   18.50    2.90
  -8   8  -2   18.10    3.90
  -8   8  -2   15.80    3.50
   8   8   2   11.50    3.00
  -8   8  -2   12.50    3.70
 -10  -8  -2   82.49    7.50
  10  -8   2   80.89    6.00
 -10  -8  -2   79.99    6.80
  10  -8   2   78.29    6.40
  10  -8   2   98.09    6.20
 -10  -8  -2   77.79    7.30
 -10   8  -2   90.39    6.90
  10   8   2   92.29    7.60
  10   8   2   69.59    7.70
  10   8   2   74.09    5.50
 -10   8  -2   91.29    7.20
  10   8   2   81.19    6.40
 -10   8  -2   80.09    7.10
  12  -8   2    3.20    2.60
 -12  -8  -2    2.80    3.20
 -12  -8  -2    1.20    2.90
  12  -8   2    0.90    3.30
  12  -8   2   -1.10    2.40
  12   8   2    2.40    1.90
 -12   8  -2    0.10    3.00
  12   8   2    2.60    2.30
  12   8   2    2.20    3.70
  12   8   2    7.20    2.40
 -12   8  -2    1.50    2.50
 -12   8  -2    1.30    2.50
 -12   8  -2    4.50    3.70
 -14  -8  -2    9.60    3.10
 -14  -8  -2    5.20    4.60
  14  -8   2    4.50    2.70
  14  -8   2    3.60    2.60
 -14  -8  -2    6.40    3.80
  14  -8   2    3.60    2.70
  14   8   2    4.20    4.20
  14   8   2    6.10    2.60
  14   8   2    2.40    2.10
 -14   8  -2    5.70    3.80
 -14   8  -2    0.10    2.60
 -14   8  -2    6.00    2.60
 -16  -8  -2   38.70    4.90
  16  -8   2   35.00    4.60
 -16  -8  -2   43.50    5.70
 -16  -8  -2   37.20    5.40
  16  -8   2   26.10    5.00
  16  -8   2   34.80    4.60
  16   8   2   42.00    6.10
 -16   8  -2   35.00    4.80
 -16   8  -2   38.40    5.50
  16   8   2   38.20    4.90
 -16   8  -2   21.90    6.00
 -16   8  -2   31.30    5.20
  18  -8   2    0.50    3.20
  18  -8   2    1.50    3.30
 -18  -8  -2    4.40    3.70
 -18  -8  -2    3.10    4.30
  18  -8   2    2.60    3.00
 -18  -8  -2   -1.80    4.10
  18   8   2    5.10    4.30
 -18   8  -2    7.40    4.50
  18   8   2    7.10    3.50
 -18   8  -2   -3.10    2.90
 -17  -9   2   -0.60    3.70
 -17  -9   2    4.50    4.80
  17  -9  -2   -0.40    2.70
  17  -9  -2   -4.90    3.10
 -17  -9   2    3.10    3.60
 -17   9   2   -4.70    2.90
  17   9  -2    2.40    3.00
  17   9  -2    5.40    3.70
 -17   9   2    8.80    4.90
 -17   9   2   -4.00    3.20
  15  -9  -2    5.50    3.70
 -15  -9   2    1.20    3.30
 -15  -9   2    2.90    3.70
  15  -9  -2   -2.20    2.40
 -15  -9   2    5.80    4.50
  15  -9  -2   -0.40    3.10
  15   9  -2   -2.00    3.80
  15   9  -2   -3.90    2.80
 -15   9   2   -3.50    3.00
 -15   9   2   -4.70    2.80
 -15   9   2    7.80    4.40
 -15   9   2   -1.50    2.70
  15   9  -2   -5.30    3.70
  13  -9  -2   -0.10    5.20
 -13  -9   2   -0.80    3.20
 -13  -9   2    5.40    3.20
  13  -9  -2   -0.40    2.70
  13  -9  -2    0.30    2.20
 -13  -9   2    1.60    4.60
 -13   9   2   -2.60    4.00
  13   9  -2   -2.80    2.80
 -13   9   2    1.80    2.60
 -13   9   2    1.50    2.90
  13   9  -2    4.10    3.50
 -13   9   2   -0.10    2.60
 -11  -9   2    2.40    3.00
 -11  -9   2    4.60    3.00
 -11  -9   2   -0.30    4.00
  11  -9  -2    4.90    2.80
  11  -9  -2    3.30    2.60
  11  -9  -2    1.30    3.50
 -11   9   2    0.20    2.50
  11   9  -2   -4.70    2.70
 -11   9   2   -3.30    2.40
  11   9  -2    2.00    5.80
  11   9  -2   -3.70    2.90
  11   9  -2   -2.00    3.40
 -11   9   2    6.70    3.90
  -9  -9   2   -0.10    2.60
  -9  -9   2    2.60    2.90
   9  -9  -2   -1.60    3.00
   9  -9  -2   -1.00    2.50
   9  -9  -2    2.80    4.60
  -9  -9   2    3.70    3.30
   9   9  -2   -1.80    2.90
  -9   9   2   -3.80    2.10
  -9   9   2   -1.70    2.30
   9   9  -2    1.90    2.50
  -9   9   2   -3.70    3.50
   9   9  -2    3.50    5.10
  -7  -9   2   15.10    4.00
  -7  -9   2   24.80    4.70
   7  -9  -2   17.00    3.60
   7  -9  -2   21.90    3.60
  -7   9   2   17.80    4.40
  -7   9   2   20.40    4.10
  -7   9   2   15.10    3.30
   7   9  -2   19.80    5.70
  -5  -9   2    0.60    2.60
  -5  -9   2   -2.90    2.70
  -5  -9   2   -1.10    2.70
   5  -9  -2   -2.30    2.50
   5  -9  -2    1.00    3.20
   5  -9  -2    4.00    3.40
  -5   9   2   -0.60    2.10
   5   9  -2    0.60    2.40
  -5   9   2    0.70    1.90
  -5   9   2   -2.40    3.80
   3  -9  -2    2.30    3.50
   3  -9  -2   -3.30    3.40
  -3  -9   2    5.60    2.80
   3  -9  -2    5.10    2.50
  -3  -9   2    1.60    2.30
  -3  -9   2    4.10    2.90
   3   9  -2    2.20    2.60
  -3   9   2    2.20    1.90
  -3   9   2    2.90    3.60
  -3   9   2    2.10    2.30
   3   9  -2    0.90    2.30
  -1  -9   2   28.90    3.90
  -1  -9   2   21.70    3.60
  -1  -9   2   25.10    4.20
   1  -9  -2   22.30    4.30
  -1   9   2   26.70    5.00
   1   9  -2   17.80    3.90
   1   9  -2   31.50    4.60
   1   9  -2   29.70    4.20
  -1   9   2   22.10    3.30
  -1   9   2   25.10    3.90
   1  -9   2    5.50    2.70
   1  -9   2    6.10    2.90
   1  -9   2    6.00    2.00
  -1  -9  -2   10.20    3.30
  -1  -9  -2    8.60    4.20
  -1   9  -2    5.80    3.10
   1   9   2   12.60    3.80
  -1   9  -2    7.20    3.10
   1   9   2    3.80    2.30
   1   9   2    8.90    2.10
  -1   9  -2    1.70    2.90
   3  -9   2   -3.30    2.50
   3  -9   2    2.20    3.00
  -3  -9  -2   -3.90    2.90
   3  -9   2    0.40    2.10
   3  -9   2   -2.30    2.80
  -3  -9  -2   -4.90    3.50
  -3   9  -2   -1.30    3.30
   3   9   2    3.30    2.70
  -3   9  -2   -1.50    3.20
  -3   9  -2   -2.00    2.80
   3   9   2    4.90    3.80
   3   9   2   -2.60    2.10
  -3   9  -2    1.20    3.00
  -5  -9  -2    4.90    3.10
  -5  -9  -2    6.50    3.60
  -5  -9  -2    0.60    3.80
   5  -9   2    0.10    2.30
   5  -9   2    1.60    2.60
   5  -9   2    2.90    2.90
  -5   9  -2    4.80    3.00
  -5   9  -2    1.70    2.50
  -5   9  -2    4.00    3.00
   5   9   2   -3.30    2.20
   5   9   2    6.30    2.30
   5   9   2    8.90    4.10
  -5   9  -2    1.70    3.30
  -7  -9  -2  150.18   10.30
   7  -9   2  150.18   10.90
   7  -9   2  162.38    9.90
   7  -9   2  155.28    9.70
  -7  -9  -2  150.68   10.90
  -7  -9  -2  134.59   13.30
   7   9   2  158.38    9.40
   7   9   2  143.89    9.70
  -7   9  -2  144.19   10.30
  -7   9  -2  157.88   10.30
   7   9   2  146.29   10.60
  -7   9  -2  166.38   10.20
   7   9   2  156.18   11.00
  -7   9  -2  140.49   10.30
  -9  -9  -2   36.90    4.20
  -9  -9  -2   20.80    6.20
   9  -9   2   34.30    4.20
   9  -9   2   35.50    4.20
   9  -9   2   33.90    4.50
  -9   9  -2   20.50    5.30
  -9   9  -2   37.80    5.30
   9   9   2   38.00    4.70
   9   9   2   29.60    4.00
  -9   9  -2   26.00    5.80
   9   9   2   31.30    5.80
   9   9   2   30.20    4.40
  11  -9   2    5.50    3.00
 -11  -9  -2    4.40    4.50
  11  -9   2    1.70    3.10
 -11  -9  -2    0.60    3.50
  11  -9   2    1.60    2.80
 -11  -9  -2   -1.80    4.00
 -11   9  -2   -2.50    3.50
 -11   9  -2   -2.40    3.00
  11   9   2    6.60    2.80
 -11   9  -2   -5.10    3.00
  11   9   2    4.50    2.90
  11   9   2    5.40    4.30
 -11   9  -2    1.10    3.80
 -13  -9  -2   42.70    6.60
  13  -9   2   53.49    5.50
  13  -9   2   40.80    4.90
 -13  -9  -2   51.39    5.70
 -13  -9  -2   45.70    6.40
  13  -9   2   47.30    5.80
 -13   9  -2   61.39    6.10
 -13   9  -2   51.89    6.30
  13   9   2   50.19    5.30
  13   9   2   68.89    7.20
  13   9   2   56.39    5.00
 -13   9  -2   59.29    6.60
 -13   9  -2   39.90    5.90
   8 -10  -2    6.30    3.90
  -8 -10   2    1.00    3.90
   8 -10  -2   -2.40    3.10
  -8 -10   2    2.80    3.70
  -8 -10   2   -2.80    3.00
   8  10  -2   -2.60    3.10
  -8  10   2    2.00    4.30
  -6 -10   2   -3.80    3.40
  -6 -10   2    0.50    3.60
   6 -10  -2   -1.20    3.20
   6 -10  -2   -4.90    3.90
  -6 -10   2   -4.30    3.30
  -6  10   2   -2.10    3.90
   6  10  -2   -2.30    3.00
   6  10  -2   -2.90    3.30
  -4 -10   2   -2.20    3.00
  -4 -10   2   -1.90    3.60
  -4 -10   2   -2.30    3.70
   4 -10  -2    6.50    3.30
   4 -10  -2    2.60    3.90
  -4  10   2    3.10    4.00
   4  10  -2   -3.70    3.20
   2 -10  -2   -3.70    3.30
   2 -10  -2    1.80    4.00
  -2 -10   2   -3.20    3.70
  -2 -10   2   -2.90    2.90
  -2 -10   2   -2.10    3.40
  -2  10   2    4.90    4.10
  -2  10   2   -0.30    2.80
   2  10  -2    2.10    3.20
   2  10  -2   -5.30    3.30
  -2  10   2    1.90    4.10
   0 -10   2   -0.60    2.90
   0 -10   2   -4.70    3.70
   0 -10  -2   -2.00    3.00
   0 -10   2    4.70    3.50
   0 -10  -2   -4.50    3.70
   0  10  -2   -2.80    3.30
   0  10   2    0.60    2.50
   0  10  -2   -3.40    2.90
   0  10   2   -4.60    2.90
   0  10   2    0.20    4.10
  -2 -10  -2    0.90    3.10
  -2 -10  -2    1.00    3.70
   2 -10   2   -1.40    3.70
   2 -10   2   -0.90    2.90
  -2 -10  -2   -4.30    4.20
   2  10   2    1.10    2.80
   2  10   2    3.40    4.20
  -2  10  -2   -5.90    3.40
   4 -10   2   -4.10    3.00
   4 -10   2   -4.20    3.80
   4 -10   2   -2.90    3.70
  -4 -10  -2   -5.10    4.10
   4  10   2   -0.80    2.70
   4  10   2   -1.50    3.00
   4  10   2    2.40    4.30
 -34   0   3    2.20    3.70
  34   0  -3    2.20    2.90
  34   0  -3    1.30    3.20
 -32   0   3   -2.30    2.80
  32   0  -3   -0.50    2.90
  32   0  -3   -3.20    2.50
 -32   0   3    0.50    3.40
  32   0  -3    2.30    2.70
 -30   0   3   -3.30    1.90
  30   0  -3   -3.80    2.70
  30   0  -3    3.00    2.30
 -30   0   3   -3.50    2.50
  30   0  -3   -1.80    2.20
 -30   0   3   -0.20    3.10
  28   0  -3   -1.00    2.40
 -28   0   3   -3.20    2.20
 -28   0   3    3.80    2.80
 -28   0   3    0.50    1.60
  28   0  -3   -1.90    2.00
 -28   0   3   -6.30    2.70
  28   0  -3   -2.50    2.20
  26   0  -3    2.60    1.60
  26   0  -3    0.50    3.00
  26   0  -3    0.20    1.90
 -26   0   3    3.70    2.30
  26   0  -3    2.90    2.10
 -26   0   3    3.00    3.00
 -24   0   3   -0.30    1.90
  24   0  -3    0.70    1.50
 -24   0   3    0.80    1.20
  24   0  -3   -0.40    1.70
  24   0  -3   -2.70    1.80
 -24   0   3    2.30    2.90
 -24   0   3    1.40    2.40
  24   0  -3   -2.10    2.10
  22   0  -3   -1.20    2.10
  22   0  -3    1.70    1.20
 -22   0   3   -1.60    1.40
  22   0  -3    1.80    1.30
 -22   0   3    0.80    1.70
  22   0  -3   -0.90    1.50
 -22   0   3   -0.50    2.40
 -20   0   3    1.50    1.30
  20   0  -3    1.40    1.70
  20   0  -3    1.20    2.80
 -20   0   3    0.30    0.80
 -20   0   3    1.70    1.50
 -20   0   3   -1.50    2.60
  20   0  -3    2.40    1.20
  20   0  -3    0.20    2.40
  20   0  -3    0.70    1.10
  20   0  -3    1.10    1.30
 -20   0   3    1.40    2.40
 -20   0   3    3.10    2.70
 -18   0   3    2.20    1.30
 -18   0   3    0.20    1.40
 -18   0   3    0.20    2.20
 -18   0   3    0.70    1.10
  18   0  -3   -1.20    1.10
 -18   0   3   -2.70    2.00
  18   0  -3   -0.60    2.10
  18   0  -3    0.80    1.60
 -18   0   3   -0.30    1.90
  18   0  -3    0.90    0.90
  18   0  -3   -0.50    1.20
  18   0  -3   -2.90    2.00
 -16   0   3    1.10    1.10
 -16   0   3    0.90    1.10
  16   0  -3   -0.40    1.00
 -16   0   3   -1.30    1.70
 -16   0   3    0.80    1.40
  16   0  -3    0.70    0.90
  16   0  -3   -0.70    1.90
 -16   0   3    2.30    1.90
  16   0  -3    2.80    2.20
  16   0  -3   -0.20    1.30
 -16   0   3   -1.70    2.10
 -14   0   3   -0.80    1.70
 -14   0   3    0.10    1.30
 -14   0   3   -2.10    1.50
 -14   0   3   -1.20    0.80
  14   0  -3   -1.10    1.10
  14   0  -3   -1.50    1.00
  14   0  -3   -0.90    1.70
 -14   0   3   -1.30    1.50
  14   0  -3   -0.60    0.90
  14   0  -3    0.70    1.60
  14   0  -3   -1.00    1.80
 -14   0   3    0.20    1.20
  12   0  -3   -1.50    1.00
 -12   0   3    0.60    1.40
 -12   0   3    0.20    1.70
  12   0  -3   -0.50    1.50
  12   0  -3   -0.50    1.60
 -12   0   3    0.80    1.80
  12   0  -3    0.40    1.40
  12   0  -3    0.30    0.90
 -12   0   3   -0.50    0.70
 -12   0   3    0.10    0.70
 -12   0   3    0.50    1.40
  10   0  -3    0.20    1.20
 -10   0   3    0.60    0.60
 -10   0   3   -1.60    1.20
 -10   0   3   -0.20    1.50
 -10   0   3   -0.30    0.60
 -10   0   3   -0.10    1.10
  10   0  -3    0.90    1.50
  10   0  -3    1.50    1.70
  10   0  -3    0.30    0.70
   8   0  -3    0.60    1.20
  -8   0   3    0.20    1.10
  -8   0   3    0.20    1.20
  -8   0   3   -1.20    1.00
   8   0  -3    0.10    0.50
   8   0  -3    0.20    1.40
   8   0  -3   -1.10    1.10
   8   0  -3   -0.50    0.50
  -8   0   3    0.70    0.50
  -8   0   3    0.30    0.50
   6   0  -3    0.70    1.10
   6   0  -3    0.10    0.50
   6   0  -3    0.60    0.50
   6   0  -3   -0.80    1.20
  -6   0   3    0.80    0.50
   6   0  -3   -0.50    1.00
  -6   0   3    1.60    1.10
  -6   0   3    0.40    1.30
   4   0  -3   -0.30    1.00
   4   0  -3    0.20    1.00
   4   0  -3   -0.30    0.60
  -4   0   3    0.90    1.10
  -4   0   3   -0.10    1.00
  -4   0   3    0.00    0.60
   4   0  -3   -0.20    1.10
   2   0  -3   -0.50    0.70
   2   0  -3   -0.40    0.70
   2   0  -3    0.30    1.00
   2   0  -3   -0.60    0.90
  -2   0   3    0.20    1.00
   0   0  -3    5.70    1.50
   0   0  -3    5.80    1.60
   0   0  -3    4.50    1.20
   0   0  -3    4.50    1.20
   0   0   3    9.30    1.90
   2   0   3   -1.00    1.00
  -2   0  -3   -0.80    1.10
  -2   0  -3    0.40    0.90
   2   0   3    0.40    0.70
  -2   0  -3    0.30    1.30
  -2   0  -3   -0.20    0.40
  -2   0  -3   -0.50    0.60
   2   0   3   -1.00    1.10
  -2   0  -3    0.10    1.10
   2   0   3   -0.30    1.10
   4   0   3   -0.20    1.00
  -4   0  -3    0.50    1.20
   4   0   3   -0.60    1.20
  -4   0  -3    0.90    1.30
   4   0   3    0.80    0.70
   4   0   3   -0.40    1.10
  -4   0  -3    0.20    0.30
   4   0   3    0.00    0.90
  -4   0  -3    0.00    1.00
  -4   0  -3    0.00    0.70
   6   0   3   -0.20    1.20
  -6   0  -3    1.10    1.70
  -6   0  -3    0.70    1.30
  -6   0  -3    3.00    1.80
  -6   0  -3   -0.90    1.20
  -6   0  -3    1.30    1.00
   6   0   3    0.20    1.20
   6   0   3   -0.50    1.30
   6   0   3    1.40    1.50
   6   0   3    0.60    0.80
  -8   0  -3   -0.70    1.40
   8   0   3    0.40    1.60
   8   0   3    0.40    0.90
  -8   0  -3   -0.20    1.40
   8   0   3    0.80    1.40
   8   0   3    0.10    1.10
  -8   0  -3    0.60    1.30
   8   0   3    0.00    1.60
   8   0   3   -1.20    1.40
  -8   0  -3    0.70    0.70
   8   0   3    0.30    0.40
   8   0   3    1.60    1.50
  -8   0  -3   -0.10    1.10
  10   0   3    0.30    1.60
 -10   0  -3   -1.40    1.70
  10   0   3    0.00    1.50
  10   0   3    0.70    1.20
 -10   0  -3   -1.80    1.70
  10   0   3   -0.10    2.00
 -10   0  -3    0.10    1.60
  10   0   3    0.80    0.60
 -12   0  -3   -0.90    1.60
 -12   0  -3    0.60    1.90
 -12   0  -3    2.20    2.10
  12   0   3   -0.60    1.40
  12   0   3   -0.40    0.70
  12   0   3    0.50    2.30
  12   0   3    1.30    1.90
  12   0   3   -0.10    0.90
 -12   0  -3   -1.60    0.90
  14   0   3    0.00    0.90
  14   0   3   -1.90    1.00
  14   0   3   -0.30    1.70
 -14   0  -3    2.80    2.30
  14   0   3    0.20    1.60
 -14   0  -3   -0.10    1.10
  14   0   3    0.40    2.20
 -14   0  -3   -1.00    1.20
 -14   0  -3    0.60    2.40
  14   0   3    1.60    2.60
 -14   0  -3   -0.80    1.00
  16   0   3   -1.50    1.90
 -16   0  -3    0.70    1.40
 -16   0  -3   -0.60    2.30
  16   0   3    0.20    1.30
  16   0   3    1.60    1.90
  16   0   3    0.00    1.20
 -18   0  -3   -0.40    1.40
  18   0   3   -0.50    1.40
 -18   0  -3    3.10    3.40
  18   0   3   -3.70    2.30
  18   0   3    0.00    2.30
  18   0   3    0.80    1.50
 -18   0  -3   -2.70    1.70
  20   0   3   -3.60    2.70
  20   0   3    1.60    2.80
 -20   0  -3   -2.30    2.10
  20   0   3   -1.00    1.60
  20   0   3    0.40    1.40
 -20   0  -3   -1.40    1.70
 -22   0  -3    0.80    1.90
  22   0   3   -0.90    2.10
  22   0   3    2.60    3.20
  22   0   3   -1.20    1.50
 -22   0  -3    2.00    2.40
  22   0   3   -1.70    3.70
 -24   0  -3    1.20    2.10
  24   0   3   -0.70    3.50
  24   0   3   -0.30    2.30
  24   0   3   -0.40    1.60
 -24   0  -3    0.70    2.50
  26   0   3    0.00    2.70
 -26   0  -3    2.80    2.80
  26   0   3   -0.30    1.50
  26   0   3    2.30    3.50
  28   0   3   -5.50    3.10
 -28   0  -3   -4.50    2.80
 -28   0  -3   -4.30    3.20
  28   0   3   -2.90    3.90
  33  -1  -3   -2.40    2.60
 -33  -1   3   -3.50    3.40
 -33  -1   3   -3.50    3.10
  33  -1  -3   -1.40    3.10
 -33   1   3    0.50    2.40
  33   1  -3   -1.90    2.70
  33   1  -3    1.70    2.90
 -33   1   3   -1.60    3.60
  33   1  -3    3.10    3.40
 -33   1   3   -2.40    2.50
  31  -1  -3    2.10    2.40
 -31  -1   3    0.40    2.70
 -31  -1   3    8.30    3.40
  31  -1  -3    3.40    2.40
  31  -1  -3    4.40    2.70
 -31  -1   3    0.00    2.10
 -31   1   3   -2.50    2.00
 -31   1   3    0.50    2.10
  31   1  -3    0.10    2.70
 -31   1   3   -1.60    2.70
 -31   1   3    3.80    3.40
  31   1  -3    4.70    2.70
  31   1  -3   -2.10    2.20
 -29  -1   3   59.79    5.10
 -29  -1   3   65.99    6.70
  29  -1  -3   67.39    5.80
  29  -1  -3   59.39    5.70
 -29  -1   3   66.99    7.40
  29  -1  -3   59.49    5.70
  29   1  -3   71.59    5.90
 -29   1   3   49.50    5.90
  29   1  -3   57.39    5.30
  29   1  -3   54.89    5.70
 -29   1   3   63.39    7.60
 -29   1   3   64.59    6.20
 -29   1   3   76.79    6.10
  27  -1  -3   39.60    4.40
 -27  -1   3   36.50    3.80
 -27  -1   3   49.80    5.10
  27  -1  -3   38.00    4.50
 -27  -1   3   41.10    4.50
 -27  -1   3   49.30    7.70
  27  -1  -3   39.40    4.40
  27   1  -3   48.40    4.40
 -27   1   3   46.90    5.30
  27   1  -3   30.30    4.70
 -27   1   3   32.80    4.20
  27   1  -3   39.40    4.70
 -27   1   3   40.30    3.90
 -27   1   3   49.10    5.20
  25  -1  -3   52.59    6.90
  25  -1  -3   31.30    3.80
 -25  -1   3   44.70    5.40
  25  -1  -3   39.40    4.70
 -25  -1   3   39.10    3.40
 -25  -1   3   39.60    4.80
 -25  -1   3   48.50    5.10
  25  -1  -3   33.10    4.70
 -25   1   3   43.90    4.90
 -25   1   3   40.70    4.80
  25   1  -3   38.00    3.90
 -25   1   3   48.30    3.90
  25   1  -3   42.70    4.60
  25   1  -3   31.80    6.00
 -25   1   3   39.00    4.70
  25   1  -3   36.60    5.00
 -23  -1   3   19.10    2.20
  23  -1  -3   19.10    2.50
 -23  -1   3   21.80    3.50
 -23  -1   3   26.20    3.90
  23  -1  -3   25.50    5.20
  23  -1  -3   19.30    2.90
  23  -1  -3   17.50    2.30
 -23  -1   3   20.00    2.90
 -23   1   3   25.40    3.50
  23   1  -3   20.40    4.30
  23   1  -3   20.10    2.60
 -23   1   3   18.70    2.50
 -23   1   3   21.40    4.20
 -23   1   3   19.00    3.50
  23   1  -3   20.30    2.60
  23   1  -3   22.60    3.30
 -21  -1   3  308.47   19.60
  21  -1  -3  280.87   17.60
  21  -1  -3  282.17   17.60
 -21  -1   3  296.57   16.50
  21  -1  -3  316.67   17.90
 -21  -1   3  309.67   17.10
 -21  -1   3  286.07   16.70
 -21  -1   3  282.27   17.50
  21  -1  -3  310.07   17.50
  21  -1  -3  278.17   17.30
  21   1  -3  271.07   17.50
 -21   1   3  275.47   17.00
 -21   1   3  300.07   17.90
  21   1  -3  331.07   21.10
  21   1  -3  267.97   17.40
  21   1  -3  283.67   17.20
 -21   1   3  297.77   16.60
  21   1  -3  319.07   17.50
 -21   1   3  273.07   17.60
  19  -1  -3   43.60    3.80
 -19  -1   3   40.70    4.50
 -19  -1   3   49.40    5.50
  19  -1  -3   47.50    4.00
  19  -1  -3   45.20    4.90
  19  -1  -3   48.50    5.30
 -19  -1   3   46.50    5.40
  19  -1  -3   44.60    5.50
 -19  -1   3   51.09    4.50
 -19  -1   3   43.60    4.30
  19  -1  -3   42.90    3.90
 -19  -1   3   42.40    3.80
  19   1  -3   40.40    3.60
 -19   1   3   41.20    4.20
  19   1  -3   51.99    5.60
 -19   1   3   43.90    3.70
 -19   1   3   45.40    5.20
  19   1  -3   43.30    4.10
 -19   1   3   57.09    5.40
  19   1  -3   45.00    4.70
 -19   1   3   44.60    4.30
  19   1  -3   50.29    5.20
  17  -1  -3   17.30    2.20
 -17  -1   3    9.00    2.80
  17  -1  -3   13.50    3.40
  17  -1  -3   16.20    2.10
 -17  -1   3   12.80    2.70
 -17  -1   3   13.80    2.70
  17  -1  -3   18.70    3.60
 -17  -1   3   13.00    3.40
  17  -1  -3   13.70    1.90
 -17  -1   3   10.00    2.50
 -17   1   3   11.00    1.90
  17   1  -3   15.30    2.90
  17   1  -3   15.00    4.00
  17   1  -3   11.40    1.70
  17   1  -3   10.70    2.00
  17   1  -3    9.70    2.70
 -17   1   3   13.30    2.70
 -17   1   3   15.40    3.30
 -17   1   3   12.80    3.10
  15  -1  -3   75.19    6.20
 -15  -1   3   95.79    7.20
 -15  -1   3   87.19    6.30
 -15  -1   3   93.79    6.00
 -15  -1   3   90.49    6.10
 -15  -1   3  103.49    6.70
  15  -1  -3   85.49    6.40
  15  -1  -3   94.39    6.70
 -15  -1   3   88.39    7.10
  15  -1  -3   96.79    7.40
 -15   1   3   86.59    7.20
  15   1  -3   86.99    6.50
  15   1  -3  100.29    7.40
 -15   1   3  100.49    7.20
 -15   1   3   82.59    6.50
  15   1  -3   86.89    6.70
  15   1  -3   82.69    6.50
 -15   1   3   95.79    6.10
 -15   1   3   97.19    6.90
  13  -1  -3  165.58    9.70
  13  -1  -3  150.38    9.90
 -13  -1   3  160.28   10.10
 -13  -1   3  173.98   10.30
  13  -1  -3  163.08   10.30
 -13  -1   3  155.58    9.00
  13  -1  -3  156.48   10.00
 -13  -1   3  165.08    9.40
 -13  -1   3  163.08    9.30
  13  -1  -3  149.79    9.70
 -13  -1   3  149.79    9.80
 -13   1   3  150.88    9.90
  13   1  -3  152.08    9.90
 -13   1   3  161.78   10.20
  13   1  -3  167.68   10.10
 -13   1   3  176.78    9.80
 -13   1   3  158.48    9.70
  13   1  -3  160.38   10.00
  13   1  -3  150.18    9.40
 -13   1   3  157.48    9.30
  13   1  -3  165.18   10.00
 -13   1   3  155.48    9.20
 -11  -1   3    6.10    1.90
 -11  -1   3    4.40    1.20
 -11  -1   3    2.50    1.60
  11  -1  -3    7.70    2.10
  11  -1  -3    3.90    1.60
  11  -1  -3    6.00    1.90
  11  -1  -3    2.00    1.50
 -11  -1   3    3.30    1.50
  11  -1  -3    3.90    2.00
 -11  -1   3    2.80    1.40
 -11   1   3    5.30    1.60
 -11   1   3    8.40    2.10
 -11   1   3    5.30    2.00
  11   1  -3    5.30    1.60
  11   1  -3    1.90    1.90
 -11   1   3    7.30    2.20
 -11   1   3    4.90    1.80
  11   1  -3    4.80    1.70
 -11   1   3    4.20    1.30
  11   1  -3    4.00    1.90
 -11   1   3    2.90    1.30
  11   1  -3    3.50    1.30
  -9  -1   3 1107.79   52.59
   9  -1  -3  974.20   52.29
  -9  -1   3 1104.19   52.49
   9  -1  -3  902.31   52.29
  -9  -1   3  910.71   50.99
   9  -1  -3 1037.80   51.99
  -9  -1   3  963.20   51.79
   9  -1  -3 1066.99   52.39
   9  -1  -3 1036.30   51.79
  -9  -1   3 1059.29   51.79
  -9   1   3 1123.29   51.79
  -9   1   3 1021.80   52.39
   9   1  -3 1020.80   52.49
   9   1  -3 1036.40   51.89
  -9   1   3 1057.89   52.29
   9   1  -3  965.80   51.79
   9   1  -3 1028.30   52.19
   9   1  -3  936.21   52.29
  -9   1   3  938.01   51.79
   7  -1  -3  856.81   48.10
  -7  -1   3  938.41   47.70
  -7  -1   3 1066.49   48.60
  -7  -1   3  924.91   47.90
   7  -1  -3  946.01   47.90
   7  -1  -3  955.90   47.60
   7  -1  -3  881.61   48.30
  -7   1   3  928.81   48.30
  -7   1   3  910.41   47.60
   7   1  -3  951.20   47.70
   7   1  -3  982.80   48.30
  -7   1   3  942.51   47.90
   7   1  -3  923.51   47.90
   7   1  -3  903.61   48.40
   7   1  -3  968.00   48.10
  -5  -1   3 1392.96   67.99
   5  -1  -3 1306.87   66.49
   5  -1  -3 1256.27   65.69
   5  -1  -3 1189.78   65.79
   5  -1  -3 1354.86   66.29
   5  -1  -3 1269.57   66.29
  -5  -1   3 1340.57   65.79
  -5  -1   3 1355.26   66.69
  -5  -1   3 1258.47   65.59
  -5  -1   3 1369.66   66.39
  -5   1   3 1336.07   66.49
   5   1  -3 1259.97   66.29
   5   1  -3 1380.26   66.19
   5   1  -3 1293.47   66.79
  -5   1   3 1234.18   65.79
   5   1  -3 1266.07   65.69
   5   1  -3 1422.66   67.09
   5   1  -3 1160.88   65.59
  -5   1   3 1397.86   66.29
   3  -1  -3   45.30    3.60
   3  -1  -3   48.20    3.20
  -3  -1   3   50.89    3.60
   3  -1  -3   51.49    3.00
  -3  -1   3   46.80    3.80
  -3  -1   3   44.80    4.00
   3  -1  -3   45.70    3.10
   3  -1  -3   45.60    3.40
  -3  -1   3   46.30    3.10
  -3   1   3   41.50    3.00
   3   1  -3   49.30    4.00
   3   1  -3   48.40    3.00
   3   1  -3   42.90    3.70
   3   1  -3   41.10    3.90
   3   1  -3   40.10    3.00
  -3   1   3   47.30    3.20
  -3   1   3   45.50    3.40
   1  -1  -3 1493.05   72.59
  -1  -1   3 1516.05   72.79
  -1  -1   3 1463.45   73.09
  -1  -1   3 1352.96   72.19
   1  -1  -3 1417.46   72.79
   1  -1  -3 1437.56   72.29
  -1  -1   3 1461.65   73.09
   1  -1  -3 1382.56   73.19
   1  -1  -3 1377.46   72.49
  -1   1   3 1591.94   72.89
   1   1  -3 1356.46   72.09
   1   1  -3 1400.76   72.79
  -1   1   3 1445.86   72.49
   1   1  -3 1420.16   73.09
  -1   1   3 1433.06   72.59
   1   1  -3 1567.84   72.69
   1   1  -3 1311.57   72.09
  -1  -1  -3  747.13   36.10
   1  -1   3  716.23   35.90
   1  -1   3  736.53   35.90
  -1  -1  -3  657.93   36.60
  -1  -1  -3  703.83   36.20
   1  -1   3  685.73   36.60
   1  -1   3  704.73   36.90
  -1  -1  -3  716.83   36.00
  -1  -1  -3  688.03   35.60
   1  -1   3  766.72   36.70
  -1  -1  -3  677.23   35.50
  -1   1  -3  747.13   36.60
  -1   1  -3  720.03   35.90
  -1   1  -3  638.34   35.80
  -1   1  -3  675.73   36.60
   1   1   3  725.63   36.70
  -1   1  -3  677.83   36.50
   1   1   3  657.03   35.60
   1   1   3  737.53   36.20
   1   1   3  683.43   36.00
  -3  -1  -3   10.50    2.40
  -3  -1  -3   13.20    2.00
  -3  -1  -3   12.50    1.40
   3  -1   3   10.70    2.40
   3  -1   3   10.40    2.10
   3  -1   3   13.40    1.50
   3  -1   3   12.40    1.80
  -3  -1  -3   11.00    1.10
  -3  -1  -3   11.10    2.40
  -3  -1  -3   11.80    2.30
  -3   1  -3   12.30    2.10
  -3   1  -3   11.30    2.10
  -3   1  -3   12.80    2.40
  -3   1  -3   11.70    1.60
  -3   1  -3   11.70    2.20
  -3   1  -3   12.20    2.00
   3   1   3   11.60    1.90
   3   1   3   10.70    1.10
   3   1   3   12.80    1.90
   3   1   3   12.30    2.30
  -5  -1  -3    5.20    1.90
  -5  -1  -3    5.10    2.00
  -5  -1  -3   10.20    2.00
   5  -1   3    9.90    1.00
   5  -1   3    7.50    1.90
  -5  -1  -3    8.90    1.60
   5  -1   3    8.30    1.40
  -5  -1  -3    7.70    2.00
   5  -1   3   10.80    2.40
   5  -1   3    5.90    1.70
   5   1   3   10.00    0.80
  -5   1  -3    5.20    1.70
  -5   1  -3    8.60    1.60
  -5   1  -3    8.70    2.30
   5   1   3   10.40    2.20
   5   1   3    9.00    1.40
   5   1   3   10.10    2.70
  -5   1  -3    9.90    2.30
  -5   1  -3   11.60    2.70
   5   1   3   10.90    1.90
   7  -1   3    2.60    1.50
   7  -1   3   -0.70    0.90
  -7  -1  -3    0.90    1.00
   7  -1   3    0.00    0.70
   7  -1   3    0.90    0.80
  -7  -1  -3    1.00    1.40
  -7  -1  -3    0.80    1.10
  -7  -1  -3   -0.40    1.20
   7  -1   3    1.60    1.50
   7  -1   3    0.00    1.60
   7  -1   3    1.70    1.40
  -7  -1  -3    2.40    1.70
  -7   1  -3    0.30    0.90
  -7   1  -3    1.50    1.70
   7   1   3    0.70    1.50
   7   1   3    0.70    0.30
   7   1   3   -0.40    1.50
   7   1   3   -0.20    1.30
   7   1   3   -1.60    1.80
  -7   1  -3    0.40    0.90
  -7   1  -3    0.50    1.00
  -7   1  -3   -0.20    1.50
   7   1   3    2.00    1.30
   7   1   3    0.60    1.00
   9  -1   3   25.50    2.40
   9  -1   3   26.60    2.40
   9  -1   3   27.00    2.80
  -9  -1  -3   21.90    2.70
   9  -1   3   22.90    2.50
  -9  -1  -3   26.20    3.00
   9  -1   3   27.30    3.80
  -9  -1  -3   22.10    3.20
   9  -1   3   30.20    2.90
   9  -1   3   27.90    3.70
  -9  -1  -3   24.50    3.80
  -9  -1  -3   22.30    2.90
  -9   1  -3   27.50    3.50
   9   1   3   25.40    1.70
   9   1   3   27.90    3.00
   9   1   3   25.50    1.80
  -9   1  -3   29.80    3.70
   9   1   3   23.10    3.00
   9   1   3   22.00    3.70
  -9   1  -3   25.50    3.10
  -9   1  -3   27.50    2.60
   9   1   3   24.60    2.90
  -9   1  -3   25.70    2.90
   9   1   3   22.90    2.80
   9   1   3   25.90    2.70
 -11  -1  -3  364.86   21.00
  11  -1   3  410.66   20.60
 -11  -1  -3  406.66   22.20
 -11  -1  -3  371.86   22.20
  11  -1   3  392.86   22.00
 -11  -1  -3  412.66   21.40
 -11  -1  -3  369.86   22.10
  11  -1   3  404.46   22.70
  11  -1   3  377.16   20.50
  11  -1   3  362.56   21.50
  11  -1   3  376.26   21.70
  11  -1   3  406.96   21.10
  11   1   3  420.56   21.40
 -11   1  -3  410.26   20.70
  11   1   3  389.76   21.10
  11   1   3  377.26   21.00
  11   1   3  400.56   22.40
  11   1   3  387.76   21.90
 -11   1  -3  369.36   21.80
  11   1   3  343.67   20.00
  11   1   3  402.66   21.20
 -11   1  -3  414.46   22.10
  11   1   3  380.36   20.00
 -11   1  -3  372.56   22.30
 -11   1  -3  410.96   22.40
 -13  -1  -3  463.05   25.80
 -13  -1  -3  444.26   26.90
  13  -1   3  501.65   25.40
  13  -1   3  508.85   27.10
  13  -1   3  484.25   25.80
  13  -1   3  499.15   27.60
 -13  -1  -3  462.85   27.10
 -13  -1  -3  502.95   27.30
 -13  -1  -3  511.15   26.30
  13  -1   3  461.15   25.30
  13  -1   3  464.15   26.30
 -13   1  -3  534.05   27.10
 -13   1  -3  415.16   27.00
 -13   1  -3  502.75   25.40
  13   1   3  459.55   26.70
  13   1   3  485.75   25.90
  13   1   3  476.55   24.80
  13   1   3  507.45   26.10
  13   1   3  495.75   27.50
 -13   1  -3  433.16   26.60
  13   1   3  508.25   26.00
 -13   1  -3  456.25   27.00
  15  -1   3   59.69    6.40
 -15  -1  -3   64.69    4.80
  15  -1   3   63.59    5.20
 -15  -1  -3   66.19    5.50
  15  -1   3   71.99    5.10
  15  -1   3   68.99    4.90
 -15  -1  -3   67.89    5.90
 -15  -1  -3   61.69    5.50
  15  -1   3   68.99    5.40
 -15   1  -3   78.99    6.80
  15   1   3   63.89    5.70
  15   1   3   64.09    5.30
  15   1   3   61.49    4.30
  15   1   3   62.59    7.20
 -15   1  -3   60.29    5.20
  15   1   3   77.39    5.80
 -15   1  -3   62.39    5.50
  15   1   3   65.99    4.80
  17  -1   3  135.39    8.30
 -17  -1  -3  114.99    9.30
 -17  -1  -3  135.89    8.50
 -17  -1  -3  135.99    9.50
  17  -1   3  132.29    9.00
  17  -1   3  125.89    8.80
 -17  -1  -3  118.79    9.30
  17  -1   3  139.09    8.60
 -17   1  -3  126.29    9.40
  17   1   3  139.69    9.10
  17   1   3  131.29    7.80
  17   1   3  124.99    8.80
 -17   1  -3  143.99   14.40
  17   1   3  130.39    8.50
  17   1   3  130.49    9.40
 -17   1  -3  131.09    9.60
 -19  -1  -3    5.40    2.20
  19  -1   3    6.90    2.20
  19  -1   3    2.20    3.80
  19  -1   3    5.20    1.70
  19  -1   3    9.60    2.70
 -19  -1  -3   10.80    3.60
  19   1   3    6.00    3.30
 -19   1  -3    3.90    2.20
  19   1   3    4.80    3.20
 -19   1  -3    6.20    1.90
  19   1   3   11.10    2.60
 -21  -1  -3   25.70    4.00
  21  -1   3   40.20    4.70
  21  -1   3   26.60    5.10
  21  -1   3   31.40    3.60
 -21  -1  -3   32.00    3.70
  21  -1   3   32.00    3.10
 -21  -1  -3   31.10    3.30
 -21   1  -3   31.10    3.90
  21   1   3   29.90    3.50
  21   1   3   27.30    4.60
 -21   1  -3   36.60    3.80
  21   1   3   33.20    3.20
  23  -1   3   83.59    7.90
  23  -1   3   74.19    6.30
 -23  -1  -3   72.99    7.00
  23  -1   3   68.59    5.10
  23  -1   3   70.79    7.10
 -23  -1  -3   85.89    7.60
  23   1   3   77.09    5.90
  23   1   3   77.09    6.90
 -23   1  -3   68.79    6.90
  23   1   3   70.79    5.80
 -23   1  -3   83.29    7.60
 -23   1  -3   74.69    6.70
 -25  -1  -3   -0.30    2.80
  25  -1   3   -1.80    2.30
  25  -1   3   -3.70    3.80
 -25  -1  -3   -1.30    2.30
  25  -1   3    0.50    1.50
  25   1   3    4.20    3.40
 -25   1  -3   -1.40    2.20
 -25   1  -3    2.90    2.60
  25   1   3    0.70    2.90
  25   1   3   -2.30    2.20
 -27  -1  -3   10.60    3.10
  27  -1   3    9.90    3.50
  27  -1   3   11.70    3.00
 -27  -1  -3    7.60    2.90
  27  -1   3   12.80    4.70
  27   1   3   19.20    3.90
  27   1   3   11.00    4.00
 -27   1  -3    1.30    4.20
 -27   1  -3   15.10    4.20
  29  -1   3    5.20    4.60
 -29  -1  -3   -3.00    3.00
  29  -1   3   -0.60    2.90
  29  -1   3   -5.20    3.40
 -29  -1  -3   -5.70    3.80
 -29   1  -3   -1.10    3.00
  29   1   3   -0.80    3.70
  29   1   3   -0.60    3.20
  34  -2  -3    0.20    3.50
 -34  -2   3    1.90    3.80
 -34   2   3    0.20    3.80
  34   2  -3   -2.60    3.00
 -34   2   3   -3.30    2.70
  34   2  -3    2.20    3.80
  34   2  -3    1.10    3.30
 -34   2   3   -0.20    3.40
  32  -2  -3    5.20    2.80
 -32  -2   3    3.50    3.20
 -32  -2   3    6.40    2.30
 -32  -2   3   12.30    4.00
  32  -2  -3    2.70    3.20
 -32   2   3    7.50    2.90
 -32   2   3    6.40    2.60
 -32   2   3    1.80    2.30
 -32   2   3    8.70    3.80
  32   2  -3    9.90    4.70
  32   2  -3    6.70    2.70
  30  -2  -3    4.30    2.30
 -30  -2   3    1.20    2.00
 -30  -2   3   -0.60    2.80
 -30  -2   3    9.90    3.50
  30  -2  -3    1.20    2.70
  30   2  -3    4.10    2.20
 -30   2   3    2.40    2.30
 -30   2   3    1.00    1.90
  30   2  -3    2.20    2.80
  30   2  -3    6.90    2.90
 -30   2   3    5.50    3.70
 -30   2   3    0.60    2.60
 -28  -2   3   81.59    6.00
  28  -2  -3   72.99    6.70
  28  -2  -3   92.69    7.00
 -28  -2   3   76.29    9.00
  28  -2  -3   84.59    6.70
 -28  -2   3   78.29    6.90
 -28   2   3   71.59    5.80
  28   2  -3   73.79    6.80
  28   2  -3   82.09    6.80
 -28   2   3   86.89    7.00
 -28   2   3   84.59    7.40
  28   2  -3   76.89    7.20
 -28   2   3   85.09    6.90
  26  -2  -3    2.70    1.90
 -26  -2   3    5.60    1.40
 -26  -2   3   11.70    3.30
  26  -2  -3    8.60    2.30
  26  -2  -3    7.90    2.20
 -26   2   3    7.60    3.70
  26   2  -3    9.50    2.40
 -26   2   3    3.00    1.70
 -26   2   3    4.60    2.20
  26   2  -3    5.40    1.90
 -26   2   3    5.10    1.40
  26   2  -3    8.90    2.30
  24  -2  -3    3.70    1.50
 -24  -2   3    7.10    3.10
 -24  -2   3    3.70    1.20
 -24  -2   3    5.70    3.20
  24  -2  -3    2.20    1.60
  24  -2  -3    3.40    2.00
 -24   2   3    5.90    1.50
 -24   2   3    6.20    2.30
  24   2  -3    5.30    2.50
 -24   2   3    3.40    3.60
  24   2  -3    6.70    2.10
 -24   2   3    4.30    1.20
  22  -2  -3    2.40    1.70
 -22  -2   3    0.20    2.80
 -22  -2   3    2.40    2.40
  22  -2  -3    1.30    1.40
  22  -2  -3   -2.20    2.70
 -22  -2   3    0.30    1.10
 -22  -2   3    1.40    1.50
  22  -2  -3    0.10    1.40
  22   2  -3    1.10    1.70
 -22   2   3    1.10    1.20
 -22   2   3   -0.90    1.30
  22   2  -3   -2.60    1.50
 -22   2   3    1.50    2.90
 -22   2   3   -0.30    2.80
 -22   2   3    0.90    1.60
 -20  -2   3   74.79    6.30
 -20  -2   3   66.19    7.20
 -20  -2   3   63.99    5.40
 -20  -2   3   66.09    5.50
  20  -2  -3   69.79    5.30
 -20  -2   3   70.49    5.50
  20  -2  -3   66.89    6.70
  20  -2  -3   55.79    5.20
  20  -2  -3   63.99    5.10
 -20  -2   3   65.29    4.90
  20   2  -3   65.39    5.70
 -20   2   3   81.99    6.50
  20   2  -3   57.49    5.20
 -20   2   3   72.29    5.50
 -20   2   3   67.59    5.70
 -20   2   3   60.99    5.50
 -20   2   3   65.29    5.40
 -20   2   3   68.09    5.30
  20   2  -3   72.49    7.40
 -20   2   3   72.49    7.30
  18  -2  -3    7.70    2.40
  18  -2  -3    7.20    1.80
  18  -2  -3    8.70    1.50
 -18  -2   3    6.60    1.70
 -18  -2   3    6.90    2.90
 -18  -2   3    7.10    2.10
 -18  -2   3    7.60    3.10
 -18  -2   3    2.80    2.20
  18  -2  -3    2.60    2.70
 -18  -2   3    3.10    1.20
  18  -2  -3    4.20    1.20
 -18  -2   3    5.10    1.60
 -18   2   3    6.10    2.90
 -18   2   3    5.10    2.50
 -18   2   3    5.20    2.40
 -18   2   3    5.10    1.30
 -18   2   3    6.40    2.20
  18   2  -3    6.00    2.60
  18   2  -3    5.60    1.60
 -18   2   3   10.40    2.70
  18   2  -3    6.70    1.80
  18   2  -3    4.50    2.50
 -18   2   3   10.50    2.70
  16  -2  -3  145.49    9.40
  16  -2  -3  138.39    9.60
 -16  -2   3  149.49    9.30
 -16  -2   3  161.58    9.90
  16  -2  -3  149.88   10.50
  16  -2  -3  140.29    9.80
 -16  -2   3  163.48   10.50
 -16  -2   3  146.59   10.30
  16  -2  -3  162.98   10.30
 -16  -2   3  149.49    9.70
 -16  -2   3  143.29    9.60
 -16  -2   3  155.88    9.20
 -16   2   3  157.98   10.50
  16   2  -3  157.48   10.00
 -16   2   3  150.58    9.70
  16   2  -3  132.29    9.80
 -16   2   3  139.19    9.90
 -16   2   3  148.59    8.80
 -16   2   3  145.79    9.30
  16   2  -3  152.18   10.10
  16   2  -3  164.08   10.30
  16   2  -3  148.89    9.40
 -16   2   3  159.38    9.80
 -16   2   3  165.58   10.40
 -16   2   3  158.28    9.30
 -14  -2   3    5.00    2.00
 -14  -2   3    4.90    1.30
 -14  -2   3    3.10    1.70
  14  -2  -3    6.10    2.60
 -14  -2   3    2.20    1.20
 -14  -2   3    4.40    2.40
 -14  -2   3    4.40    2.30
  14  -2  -3    2.60    1.80
  14  -2  -3    2.20    1.20
  14  -2  -3    1.30    1.00
  14  -2  -3    3.20    1.90
 -14   2   3    1.70    1.90
 -14   2   3    3.00    1.10
 -14   2   3    6.40    2.20
  14   2  -3    6.60    2.30
 -14   2   3   -1.20    2.20
 -14   2   3    2.20    2.00
  14   2  -3    3.70    1.10
  14   2  -3    3.10    2.10
 -14   2   3    2.20    1.70
  14   2  -3    1.70    1.10
 -12  -2   3 1036.60   51.49
  12  -2  -3  945.11   51.59
  12  -2  -3  996.80   52.49
 -12  -2   3  963.80   51.89
 -12  -2   3 1079.09   52.69
  12  -2  -3  957.30   52.29
 -12  -2   3  972.70   51.29
 -12  -2   3 1064.79   52.79
 -12  -2   3 1065.09   52.09
 -12  -2   3  850.91   51.89
  12  -2  -3 1062.99   52.49
  12  -2  -3 1054.09   52.79
  12   2  -3 1056.09   52.09
 -12   2   3  978.40   52.19
 -12   2   3 1027.10   52.59
 -12   2   3 1022.80   52.49
 -12   2   3 1006.60   51.59
 -12   2   3  973.70   50.99
  12   2  -3  972.30   52.49
  12   2  -3 1026.60   52.29
 -12   2   3 1066.39   51.69
  12   2  -3  978.20   52.49
 -12   2   3 1061.69   51.69
  12   2  -3  929.91   51.99
  10  -2  -3  278.57   15.00
 -10  -2   3  282.27   14.70
  10  -2  -3  280.97   15.20
 -10  -2   3  269.67   15.20
  10  -2  -3  242.38   14.80
  10  -2  -3  232.28   14.70
  10  -2  -3  258.37   13.50
 -10  -2   3  249.88   14.00
  10  -2  -3  256.97   13.90
 -10  -2   3  251.17   14.00
 -10  -2   3  223.58   14.80
 -10  -2   3  240.88   14.20
  10   2  -3  247.08   14.60
 -10   2   3  273.17   14.10
  10   2  -3  260.17   14.30
 -10   2   3  283.07   14.00
  10   2  -3  270.07   14.70
  10   2  -3  219.18   15.90
  10   2  -3  240.78   15.00
 -10   2   3  263.37   13.50
 -10   2   3  251.57   14.00
 -10   2   3  260.37   14.70
 -10   2   3  277.87   14.90
 -10   2   3  261.87   15.00
   8  -2  -3  547.25   28.30
   8  -2  -3  571.34   29.50
   8  -2  -3  528.55   29.20
  -8  -2   3  594.94   29.30
  -8  -2   3  528.55   28.60
  -8  -2   3  579.14   28.40
  -8  -2   3  526.65   29.10
   8  -2  -3  560.54   28.30
  -8  -2   3  536.35   29.70
   8  -2  -3  538.35   29.50
  -8   2   3  616.24   29.30
  -8   2   3  576.64   28.30
   8   2  -3  535.35   29.30
   8   2  -3  521.45   29.60
  -8   2   3  526.35   29.30
   8   2  -3  591.34   29.30
   8   2  -3  589.14   28.80
   8   2  -3  493.65   29.70
  -8   2   3  559.54   29.60
   8   2  -3  598.44   29.40
  -8   2   3  507.55   28.20
   6  -2  -3 2003.70   96.09
  -6  -2   3 2100.59   96.49
  -6  -2   3 1846.62   94.89
   6  -2  -3 1908.71   95.09
   6  -2  -3 1834.22   95.89
  -6  -2   3 2065.79   95.99
   6  -2  -3 1818.72   95.99
  -6  -2   3 1820.22   95.09
   6  -2  -3 1940.01   95.59
  -6  -2   3 1791.02   95.49
   6   2  -3 2000.60   95.59
   6   2  -3 1647.14   96.09
   6   2  -3 1849.81   95.89
   6   2  -3 1960.00   95.99
   6   2  -3 1839.92   94.99
  -6   2   3 1848.62   95.89
  -6   2   3 1820.62   94.99
   6   2  -3 1692.53   94.99
   6   2  -3 2055.19   95.99
  -6   2   3 2058.79   95.99
  -6   2   3 1758.12   94.59
  -4  -2   3   -0.60    1.60
  -4  -2   3    1.50    1.30
   4  -2  -3    3.50    1.10
  -4  -2   3   -0.70    1.70
   4  -2  -3    3.90    1.50
  -4  -2   3    2.90    1.20
  -4  -2   3    2.00    0.90
  -4  -2   3    3.20    0.70
   4  -2  -3    4.40    2.00
   4  -2  -3    0.20    0.80
   4   2  -3    1.50    1.20
   4   2  -3    1.20    0.90
   4   2  -3   -0.80    1.90
  -4   2   3    2.20    1.00
  -4   2   3    3.70    1.30
   4   2  -3    2.30    1.50
   4   2  -3   -0.70    1.40
   4   2  -3    2.70    1.30
  -4   2   3    0.10    0.90
  -2  -2   3 4796.22  238.28
   2  -2  -3 4980.10  237.78
  -2  -2   3 4593.34  238.08
   2  -2  -3 4853.01  237.98
  -2  -2   3 4852.51  237.88
  -2  -2   3 4216.28  237.88
   2  -2  -3 4448.46  238.08
   2   2  -3 4880.71  237.98
   2   2  -3 4607.84  238.48
   2   2  -3 4666.83  238.28
  -2   2   3 4923.11  238.88
   2   2  -3 4772.52  238.08
   2   2  -3 4538.15  237.38
   2   2  -3 4992.60  238.08
  -2   2   3 4941.71  238.28
   0  -2   3  696.23   34.90
   0  -2  -3  645.84   35.10
   0  -2   3  674.43   35.40
   0  -2   3  673.23   35.20
   0  -2  -3  706.93   35.00
   0  -2  -3  692.43   34.20
   0  -2   3  720.23   35.10
   0  -2  -3  724.73   34.40
   0  -2   3  608.64   34.10
   0  -2  -3  642.34   34.70
   0  -2  -3  613.94   33.70
   0  -2   3  640.04   34.10
   0  -2  -3  640.94   35.70
   0   2  -3  676.43   34.20
   0   2   3  697.13   34.70
   0   2   3  687.23   34.30
   0   2   3  722.33   35.20
   0   2  -3  721.83   35.00
   0   2  -3  713.73   35.20
   0   2  -3  656.73   35.10
   0   2  -3  630.94   35.30
   0   2   3  615.74   34.10
  -2  -2  -3  657.73   32.80
  -2  -2  -3  643.64   32.30
   2  -2   3  580.94   31.50
  -2  -2  -3  617.34   32.80
   2  -2   3  607.24   32.40
   2  -2   3  656.13   33.00
  -2  -2  -3  521.85   33.10
  -2  -2  -3  624.34   32.10
   2  -2   3  584.54   32.70
   2  -2   3  638.74   33.10
   2  -2   3  634.24   32.10
   2   2   3  623.34   32.20
  -2   2  -3  683.73   33.10
  -2   2  -3  588.14   33.10
  -2   2  -3  686.03   33.00
  -2   2  -3  605.24   32.10
  -2   2  -3  654.63   32.50
   2   2   3  626.34   32.10
   2   2   3  671.83   33.40
  -2   2  -3  564.04   31.50
   2   2   3  602.94   31.90
  -2   2  -3  613.04   33.00
   2   2   3  665.13   32.80
   4  -2   3  269.07   13.00
  -4  -2  -3  267.57   14.20
  -4  -2  -3  264.97   14.50
  -4  -2  -3  249.08   14.30
  -4  -2  -3  210.28   15.20
   4  -2   3  262.67   14.10
   4  -2   3  255.37   14.70
  -4  -2  -3  247.18   13.00
  -4  -2  -3  249.58   13.50
   4  -2   3  271.87   14.90
  -4   2  -3  258.87   14.00
  -4   2  -3  262.07   14.00
   4   2   3  262.97   15.00
   4   2   3  238.78   12.90
   4   2   3  239.78   13.70
   4   2   3  243.68   14.10
   4   2   3  261.07   13.90
  -4   2  -3  214.98   15.40
  -4   2  -3  254.47   14.40
  -4   2  -3  274.17   14.70
   4   2   3  259.17   13.50
  -4   2  -3  233.68   15.40
   4   2   3  271.17   14.40
  -6  -2  -3 1905.11   91.29
  -6  -2  -3 1536.25   91.09
  -6  -2  -3 1679.63   89.79
   6  -2   3 1586.74   89.49
  -6  -2  -3 1762.82   89.69
   6  -2   3 1751.22   90.19
   6  -2   3 1810.52   91.09
   6  -2   3 1772.12   91.09
  -6  -2  -3 1671.03   91.39
   6  -2   3 1875.51   91.59
  -6  -2  -3 1885.21   90.89
   6  -2   3 1865.91   90.39
   6  -2   3 1843.42   90.69
  -6   2  -3 1778.62   91.49
  -6   2  -3 1753.12   91.49
   6   2   3 1639.64   90.69
   6   2   3 1922.71   90.89
  -6   2  -3 1879.81   90.49
   6   2   3 1858.61   90.39
   6   2   3 1706.63   89.79
   6   2   3 1875.11   91.69
  -6   2  -3 1822.92   90.79
   6   2   3 1692.33   89.59
  -6   2  -3 1903.91   91.29
  -8  -2  -3  188.48   11.90
   8  -2   3  208.98   11.60
   8  -2   3  196.48   12.20
  -8  -2  -3  199.48   12.50
  -8  -2  -3  206.68   12.40
   8  -2   3  192.38   11.50
   8  -2   3  214.58   10.90
  -8  -2  -3  194.88   12.60
   8  -2   3  194.68   12.20
  -8  -2  -3  191.58   12.50
   8  -2   3  208.18   13.10
  -8  -2  -3  214.08   11.30
   8  -2   3  216.98   12.30
  -8   2  -3  209.08   12.60
  -8   2  -3  198.58   13.30
   8   2   3  200.18   11.60
   8   2   3  196.38   10.90
   8   2   3  212.08   13.10
  -8   2  -3  223.48   11.90
   8   2   3  216.18   12.10
  -8   2  -3  201.28   12.60
  -8   2  -3  206.58   12.50
   8   2   3  181.18   11.90
   8   2   3  197.88   11.10
  10  -2   3  302.37   15.80
  10  -2   3  282.97   16.60
  10  -2   3  273.37   15.70
  10  -2   3  293.37   17.40
  10  -2   3  269.37   16.40
 -10  -2  -3  260.47   16.70
 -10  -2  -3  291.47   15.60
  10  -2   3  290.97   15.10
 -10  -2  -3  283.87   16.10
  10  -2   3  297.87   16.70
 -10  -2  -3  310.37   16.90
 -10  -2  -3  254.97   16.80
 -10   2  -3  282.87   16.80
 -10   2  -3  303.87   16.00
  10   2   3  285.47   15.50
 -10   2  -3  271.67   16.40
  10   2   3  267.57   16.40
  10   2   3  280.27   15.80
  10   2   3  287.57   15.00
  10   2   3  287.87   16.30
 -10   2  -3  295.37   16.90
  10   2   3  296.37   17.40
 -10   2  -3  274.47   17.00
 -12  -2  -3   20.00    2.50
 -12  -2  -3   22.50    3.10
  12  -2   3   23.20    2.10
  12  -2   3   23.10    3.00
 -12  -2  -3   20.10    4.00
 -12  -2  -3   21.50    2.20
  12  -2   3   26.10    2.50
  12  -2   3   25.40    2.60
 -12  -2  -3   24.60    4.30
 -12  -2  -3   18.30    2.20
  12  -2   3   22.50    3.60
  12  -2   3   15.70    3.90
  12  -2   3   23.40    3.00
  12   2   3   22.40    4.40
 -12   2  -3   17.60    2.10
  12   2   3   21.30    3.00
  12   2   3   21.20    2.10
 -12   2  -3   22.70    3.00
 -12   2  -3   20.40    2.60
 -12   2  -3   18.70    3.80
 -12   2  -3   22.80    4.40
  12   2   3   21.00    2.90
  12   2   3   20.70    3.50
 -12   2  -3   19.00    2.70
  12   2   3   18.40    2.10
 -14  -2  -3   11.20    2.30
 -14  -2  -3   11.70    3.00
 -14  -2  -3   12.90    2.00
  14  -2   3    8.00    2.50
 -14  -2  -3   11.00    3.30
 -14  -2  -3   11.70    1.70
  14  -2   3    8.00    2.00
  14  -2   3   10.10    3.20
  14  -2   3    9.70    2.70
  14  -2   3    9.30    1.80
  14  -2   3    9.90    2.30
  14   2   3   11.40    1.90
 -14   2  -3    7.40    2.00
  14   2   3   10.40    2.80
  14   2   3    8.60    1.70
  14   2   3   11.60    2.90
 -14   2  -3   14.90    2.90
 -14   2  -3    8.50    1.80
 -14   2  -3   10.00    1.80
 -14   2  -3   11.40    3.70
  14   2   3    8.80    1.70
  16  -2   3    0.90    1.00
  16  -2   3   -1.60    1.60
  16  -2   3    1.80    1.30
  16  -2   3    0.90    1.60
 -16  -2  -3    3.60    2.20
 -16  -2  -3   -1.20    1.40
  16  -2   3    0.50    2.50
 -16  -2  -3   -0.40    1.40
 -16  -2  -3    3.90    1.70
  16   2   3   -2.00    1.30
  16   2   3   -4.30    2.40
  16   2   3    1.60    1.50
  16   2   3   -0.60    1.20
 -16   2  -3    1.00    1.80
 -16   2  -3   -1.20    1.30
 -16   2  -3   -2.30    1.40
 -18  -2  -3    1.10    1.60
  18  -2   3    3.60    1.70
 -18  -2  -3    2.00    2.10
 -18  -2  -3    4.50    2.80
  18  -2   3    3.00    2.60
  18  -2   3    2.20    1.70
  18  -2   3    0.50    2.10
  18  -2   3    1.50    1.10
 -18  -2  -3    4.10    1.60
 -18   2  -3    1.50    2.10
  18   2   3    3.30    1.30
 -18   2  -3    1.20    1.50
 -18   2  -3    0.50    1.60
  18   2   3    0.60    1.70
  18   2   3    3.00    1.40
  18   2   3    2.80    1.60
 -20  -2  -3   11.90    2.40
  20  -2   3    4.20    1.90
  20  -2   3    8.50    2.00
 -20  -2  -3   10.50    3.60
  20  -2   3    8.80    3.60
  20  -2   3    8.20    2.40
  20  -2   3    5.40    2.20
 -20  -2  -3   10.80    2.90
 -20  -2  -3    6.00    2.10
  20   2   3    6.30    1.90
  20   2   3   10.20    2.30
 -20   2  -3   12.60    3.00
  20   2   3    6.00    1.60
 -20   2  -3    6.10    2.40
  20   2   3    6.80    1.70
 -22  -2  -3  120.79   10.00
  22  -2   3  126.59    7.90
  22  -2   3  128.49    9.80
  22  -2   3  137.09    9.90
  22  -2   3  126.79    9.70
 -22  -2  -3  130.69    9.70
  22  -2   3  138.39    9.20
 -22  -2  -3  128.29    9.10
 -22   2  -3  127.89   10.20
 -22   2  -3  121.79   10.10
  22   2   3  128.19    8.00
  22   2   3  120.79    8.30
  22   2   3  130.79    9.50
 -22   2  -3  120.79    9.50
  22   2   3  125.59    8.20
  22   2   3  127.49    9.80
 -24  -2  -3   42.30    6.30
  24  -2   3   61.09    6.50
  24  -2   3   58.69    5.40
  24  -2   3   51.79    9.50
 -24  -2  -3   62.29    5.20
 -24  -2  -3   63.39    5.80
  24  -2   3   56.99    6.80
  24  -2   3   54.39    4.50
 -24   2  -3   51.29    5.20
  24   2   3   60.49    4.70
 -24   2  -3   57.29    5.30
  24   2   3   47.30    6.10
 -24   2  -3   62.09    5.70
  24   2   3   61.49    5.20
  26  -2   3   23.40    3.70
 -26  -2  -3   25.70    4.10
  26  -2   3   36.50    5.20
 -26  -2  -3   28.00    7.00
  26  -2   3   25.00    3.40
  26  -2   3   38.60    5.70
 -26   2  -3   19.80    4.00
 -26   2  -3   17.80    4.20
 -26   2  -3   30.20    4.80
  26   2   3   31.40    5.40
  26   2   3   29.50    3.80
 -28  -2  -3   -2.50    3.20
 -28  -2  -3   -2.10    3.40
  28  -2   3    2.90    3.20
  28  -2   3   -4.30    2.70
  28  -2   3   -3.40    2.80
  28  -2   3   -4.20    4.40
  28   2   3   -3.70    3.60
 -28   2  -3   -3.70    3.20
 -28   2  -3   -5.60    3.60
  28   2   3   -4.90    2.90
 -28   2  -3   -3.80    3.30
  33  -3  -3    2.80    3.80
 -33  -3   3   -4.00    3.60
  33  -3  -3    1.10    3.60
 -33  -3   3   -2.60    2.60
 -33  -3   3    4.60    4.00
  33  -3  -3   -5.00    4.70
 -33   3   3    1.70    3.70
 -33   3   3    0.00    4.20
  33   3  -3    2.40    3.30
  33   3  -3    6.90    3.00
 -33   3   3    5.20    4.10
  31  -3  -3   -0.60    3.00
 -31  -3   3    4.00    2.20
 -31  -3   3    3.40    3.60
  31  -3  -3   -3.00    2.80
 -31   3   3    3.50    4.30
  31   3  -3   -0.70    2.60
 -31   3   3    1.20    2.90
 -31   3   3   -4.00    2.20
 -31   3   3   -1.80    3.60
  31   3  -3    0.10    3.10
  31   3  -3    2.10    2.80
  29  -3  -3    2.60    2.20
 -29  -3   3    6.40    3.40
 -29  -3   3    2.40    1.90
  29  -3  -3    1.70    2.60
 -29  -3   3    3.60    2.50
 -29   3   3    8.60    3.70
  29   3  -3    1.40    2.50
 -29   3   3    3.10    1.90
 -29   3   3    5.20    2.60
 -29   3   3    4.00    2.10
  29   3  -3    5.80    2.80
 -29   3   3    1.60    3.70
 -27  -3   3   -2.60    3.30
  27  -3  -3   -0.60    1.90
 -27  -3   3   -1.80    1.70
  27  -3  -3    5.30    2.60
 -27  -3   3    0.00    2.30
 -27   3   3   -2.00    3.40
 -27   3   3   -2.30    1.60
 -27   3   3   -3.30    2.50
  27   3  -3    0.40    2.30
 -27   3   3    1.00    2.00
  27   3  -3   -0.90    2.50
 -27   3   3   -1.30    3.40
 -25  -3   3   79.69    6.80
 -25  -3   3   77.29    6.50
  25  -3  -3   79.29    6.50
  25  -3  -3   60.99    6.60
 -25  -3   3   76.19    5.30
 -25  -3   3   67.29    6.40
 -25   3   3   64.79    7.10
 -25   3   3   82.69    5.30
 -25   3   3   77.39    7.00
  25   3  -3   70.99    6.40
 -25   3   3   77.59    9.70
 -25   3   3   72.19    6.60
  25   3  -3   70.99    6.90
 -23  -3   3   -2.50    1.90
 -23  -3   3   -2.70    1.80
 -23  -3   3   -0.20    3.20
 -23  -3   3    1.30    1.30
  23  -3  -3   -0.80    1.80
  23  -3  -3   -0.60    2.10
 -23   3   3   -2.00    3.00
  23   3  -3    2.80    1.90
  23   3  -3    3.20    1.80
 -23   3   3    0.30    2.10
 -23   3   3   -0.40    1.20
 -23   3   3    1.30    1.50
 -23   3   3    0.80    2.80
 -21  -3   3   39.10    3.20
  21  -3  -3   29.70    3.10
 -21  -3   3   33.90    4.10
  21  -3  -3   28.30    4.10
 -21  -3   3   28.00    5.20
 -21  -3   3   30.40    4.50
 -21  -3   3   32.80    3.80
 -21   3   3   27.00    4.40
 -21   3   3   37.90    5.10
  21   3  -3   31.10    4.50
  21   3  -3   30.10    2.90
 -21   3   3   33.50    4.70
 -21   3   3   36.60    3.20
 -21   3   3   30.80    4.20
 -19  -3   3    1.80    3.50
  19  -3  -3    2.10    1.30
 -19  -3   3    0.30    1.30
 -19  -3   3    2.00    2.50
 -19  -3   3    2.90    1.40
  19  -3  -3    2.40    2.90
  19  -3  -3    2.20    1.50
 -19  -3   3    0.20    2.40
  19   3  -3    2.50    1.40
  19   3  -3    2.70    1.10
 -19   3   3    7.80    5.40
 -19   3   3    1.90    1.60
  19   3  -3    0.40    1.40
 -19   3   3    2.40    1.10
  19   3  -3    2.60    3.20
 -19   3   3    5.30    2.30
 -19   3   3    2.20    2.30
 -19   3   3    5.70    2.60
 -17  -3   3    4.10    1.60
  17  -3  -3    2.30    3.00
 -17  -3   3    2.40    2.80
  17  -3  -3    1.90    1.10
 -17  -3   3    2.90    2.60
 -17  -3   3    1.90    1.90
  17  -3  -3    4.70    2.30
 -17  -3   3    2.10    1.20
 -17  -3   3    5.30    2.40
 -17   3   3    3.40    2.80
  17   3  -3    2.10    2.60
 -17   3   3    2.20    2.20
  17   3  -3    2.10    2.90
 -17   3   3    3.60    2.70
 -17   3   3    2.30    1.70
  17   3  -3    2.50    1.00
 -17   3   3    2.80    1.30
 -17   3   3    3.30    1.10
  17   3  -3    2.10    1.30
 -17   3   3    3.50    2.30
 -15  -3   3  417.16   22.50
  15  -3  -3  426.86   23.10
 -15  -3   3  381.86   22.20
  15  -3  -3  352.86   22.30
 -15  -3   3  402.76   21.80
 -15  -3   3  365.66   22.80
 -15  -3   3  396.46   22.10
  15  -3  -3  383.56   22.50
  15  -3  -3  425.06   23.20
 -15  -3   3  412.66   21.60
  15   3  -3  409.96   22.70
 -15   3   3  406.96   22.90
 -15   3   3  382.56   21.20
 -15   3   3  382.96   22.40
  15   3  -3  385.86   22.20
 -15   3   3  401.46   21.60
 -15   3   3  422.36   23.00
  15   3  -3  425.86   22.70
 -15   3   3  436.86   21.90
  15   3  -3  352.36   22.60
  15   3  -3  386.66   22.40
 -15   3   3  386.86   21.60
 -13  -3   3   20.10    2.80
  13  -3  -3   12.80    3.00
  13  -3  -3   22.60    4.10
  13  -3  -3   19.70    2.20
  13  -3  -3   18.20    4.10
 -13  -3   3   15.30    4.00
 -13  -3   3   19.90    2.30
 -13  -3   3   13.10    3.40
  13  -3  -3   19.90    2.50
 -13  -3   3   17.10    2.40
 -13   3   3   16.60    3.10
 -13   3   3   17.60    3.50
 -13   3   3   23.60    2.90
 -13   3   3   15.00    3.50
  13   3  -3   25.40    3.80
  13   3  -3   21.70    2.40
  13   3  -3   21.40    2.60
  13   3  -3   24.10    3.60
 -13   3   3   19.60    2.90
 -13   3   3   12.90    2.70
  13   3  -3   20.10    2.20
  13   3  -3   20.70    3.50
 -13   3   3   26.10    2.70
 -11  -3   3 1202.98   59.79
 -11  -3   3 1283.97   61.39
  11  -3  -3 1065.19   60.49
  11  -3  -3 1115.09   60.49
 -11  -3   3 1051.49   60.29
  11  -3  -3 1164.18   60.99
 -11  -3   3 1183.28   60.09
 -11  -3   3 1208.28   59.79
  11  -3  -3 1202.78   59.59
  11  -3  -3 1083.79   60.69
  11  -3  -3 1289.37   61.39
 -11  -3   3 1239.28   60.69
  11   3  -3 1141.19   60.89
  11   3  -3 1212.18   60.69
 -11   3   3 1166.98   60.79
 -11   3   3 1150.58   59.79
  11   3  -3  999.20   60.29
  11   3  -3 1059.39   60.59
 -11   3   3 1138.89   59.39
 -11   3   3 1247.28   60.69
 -11   3   3 1194.78   60.89
 -11   3   3 1170.28   59.79
 -11   3   3 1136.19   59.39
  11   3  -3 1209.48   60.59
  11   3  -3 1279.67   60.39
  -9  -3   3  334.17   17.70
  -9  -3   3  302.57   18.30
  -9  -3   3  328.67   18.40
  -9  -3   3  331.67   19.00
   9  -3  -3  292.77   18.30
   9  -3  -3  347.27   18.90
   9  -3  -3  309.87   18.30
  -9  -3   3  310.57   17.60
  -9  -3   3  312.57   18.00
  -9  -3   3  322.57   17.60
   9  -3  -3  346.57   17.70
   9   3  -3  304.37   18.30
  -9   3   3  340.97   17.70
   9   3  -3  332.87   18.50
  -9   3   3  333.87   17.40
   9   3  -3  286.97   18.50
  -9   3   3  326.67   18.60
   9   3  -3  355.16   18.40
   9   3  -3  352.06   18.40
  -9   3   3  325.27   17.60
  -9   3   3  322.77   17.10
   9   3  -3  342.07   17.90
  -9   3   3  343.97   18.30
   9   3  -3  322.37   18.60
  -9   3   3  315.27   18.50
   7  -3  -3  291.97   16.70
   7  -3  -3  283.37   16.70
  -7  -3   3  296.87   16.70
  -7  -3   3  277.27   16.70
   7  -3  -3  270.57   16.10
   7  -3  -3  306.27   17.00
  -7  -3   3  329.77   17.30
  -7  -3   3  267.87   15.60
  -7  -3   3  290.37   16.10
  -7  -3   3  274.17   15.70
   7  -3  -3  290.87   16.30
  -7   3   3  294.07   15.90
  -7   3   3  309.57   16.30
  -7   3   3  297.47   16.00
   7   3  -3  296.87   16.40
  -7   3   3  324.47   16.90
  -7   3   3  275.27   15.70
   7   3  -3  295.67   15.80
  -7   3   3  269.57   16.50
   7   3  -3  291.17   17.00
   7   3  -3  277.37   16.60
   7   3  -3  307.07   16.80
   7   3  -3  307.77   16.40
  -7   3   3  289.67   15.00
   5  -3  -3  262.87   15.00
  -5  -3   3  269.87   14.20
  -5  -3   3  278.37   15.00
   5  -3  -3  256.47   14.10
   5  -3  -3  242.58   13.90
  -5  -3   3  266.17   13.50
   5  -3  -3  225.08   14.90
  -5  -3   3  252.87   14.50
   5  -3  -3  224.68   14.40
  -5  -3   3  256.87   14.20
  -5  -3   3  277.87   15.20
  -5  -3   3  228.88   14.40
  -5   3   3  250.67   13.90
   5   3  -3  247.38   14.60
  -5   3   3  263.07   13.00
   5   3  -3  241.38   14.60
  -5   3   3  260.97   14.70
  -5   3   3  246.58   14.70
  -5   3   3  242.38   13.90
   5   3  -3  246.48   14.20
   5   3  -3  265.97   14.30
  -5   3   3  251.47   13.90
  -5   3   3  259.77   14.10
   5   3  -3  259.57   14.40
  -3  -3   3  129.09    8.00
   3  -3  -3  117.59    6.60
   3  -3  -3  115.89    8.10
   3  -3  -3  133.09    7.90
  -3  -3   3  122.29    8.60
   3  -3  -3  123.79    8.40
  -3  -3   3  128.29    8.40
  -3  -3   3  116.99    8.10
  -3  -3   3  131.19    8.20
  -3  -3   3  127.09    7.60
   3  -3  -3  122.89    8.20
  -3  -3   3  115.69    7.00
   3  -3  -3  134.69    7.30
  -3   3   3  122.29    7.60
  -3   3   3  130.59    8.40
  -3   3   3  135.79    7.30
   3   3  -3  123.09    8.00
   3   3  -3  128.19    7.70
  -3   3   3  128.79    6.60
   3   3  -3  122.59    8.30
  -3   3   3  134.99    8.20
   3   3  -3  122.19    8.00
   3   3  -3  127.49    8.10
  -3   3   3  120.69    7.70
  -1  -3   3 1467.85   77.09
   1  -3  -3 1470.25   77.69
   1  -3  -3 1382.26   77.89
  -1  -3   3 1372.86   77.69
  -1  -3   3 1656.63   78.49
   1  -3  -3 1503.55   78.59
  -1  -3   3 1438.26   76.69
  -1  -3   3 1720.83   78.09
   1  -3  -3 1565.64   77.79
   1  -3  -3 1461.85   76.69
   1  -3  -3 1403.16   76.59
  -1   3   3 1602.54   78.19
   1   3  -3 1595.84   77.79
  -1   3   3 1576.04   77.69
   1   3  -3 1709.23   78.09
  -1   3   3 1438.26   76.69
  -1   3   3 1482.65   76.69
   1   3  -3 1656.53   78.09
  -1   3   3 1570.74   77.29
   1   3  -3 1505.15   77.59
  -1   3   3 1526.45   77.69
   1   3  -3 1394.46   78.09
   1  -3   3  834.02   40.70
   1  -3   3  763.62   39.10
   1  -3   3  733.93   40.10
   1  -3   3  827.72   40.40
  -1  -3  -3  699.63   40.50
  -1  -3  -3  705.83   39.60
  -1  -3  -3  755.62   39.20
   1  -3   3  775.22   39.20
  -1  -3  -3  812.92   40.20
  -1  -3  -3  710.33   40.20
   1   3   3  725.33   38.50
  -1   3  -3  784.82   39.30
  -1   3  -3  834.92   40.10
   1   3   3  737.93   39.20
  -1   3  -3  839.82   40.20
   1   3   3  735.43   38.60
   1   3   3  779.62   39.50
  -1   3  -3  698.03   40.30
   1   3   3  813.92   39.80
  -1   3  -3  783.82   40.70
   1   3   3  674.33   41.50
  -1   3  -3  694.33   40.30
  -1   3  -3  849.91   40.50
   1   3   3  784.82   40.30
  -3  -3  -3  183.88   11.10
   3  -3   3  185.18   11.50
  -3  -3  -3  184.08   11.60
  -3  -3  -3  192.08   11.40
   3  -3   3  184.58   10.00
   3  -3   3  165.78   10.90
  -3  -3  -3  193.28   10.70
   3  -3   3  187.18   11.60
  -3  -3  -3  183.58   10.70
   3   3   3  191.38   10.70
  -3   3  -3  191.48   11.10
   3   3   3  185.28   11.90
  -3   3  -3  179.68   10.10
   3   3   3  184.28    9.90
  -3   3  -3  179.18   11.50
   3   3   3  186.68   10.60
  -3   3  -3  174.28   11.30
   3   3   3  180.28   11.20
  -3   3  -3  187.38   11.20
   3   3   3  179.68   10.60
  -3   3  -3  169.88   11.30
  -5  -3  -3  380.86   21.50
   5  -3   3  363.16   21.20
   5  -3   3  390.36   21.90
  -5  -3  -3  355.86   20.60
  -5  -3  -3  367.36   21.80
  -5  -3  -3  376.06   21.30
   5  -3   3  376.56   21.60
   5  -3   3  373.56   21.70
   5  -3   3  373.76   20.10
   5  -3   3  400.16   20.90
   5  -3   3  384.06   20.50
  -5  -3  -3  400.66   21.10
   5   3   3  410.06   20.80
   5   3   3  403.66   21.50
  -5   3  -3  366.26   20.90
   5   3   3  374.06   19.50
   5   3   3  382.06   20.60
  -5   3  -3  417.36   21.40
   5   3   3  380.86   21.00
   5   3   3  414.46   22.30
  -5   3  -3  403.06   22.00
  -5   3  -3  388.06   21.80
  -5   3  -3  380.96   21.60
   7  -3   3   22.70    2.20
   7  -3   3   21.90    3.70
   7  -3   3   21.20    2.50
  -7  -3  -3   22.40    3.10
   7  -3   3   22.90    3.90
   7  -3   3   22.40    2.40
   7  -3   3   24.60    3.20
  -7  -3  -3   21.20    3.50
  -7  -3  -3   18.60    2.60
  -7  -3  -3   19.70    3.40
  -7  -3  -3   19.00    2.30
   7  -3   3   21.20    2.90
   7  -3   3   19.40    2.20
  -7   3  -3   24.00    3.60
  -7   3  -3   17.70    2.90
  -7   3  -3   21.20    2.50
   7   3   3   22.70    4.00
   7   3   3   24.40    2.90
  -7   3  -3   22.90    4.10
  -7   3  -3   18.50    3.50
   7   3   3   22.60    1.90
   7   3   3   17.90    3.30
   7   3   3   25.70    3.30
   7   3   3   21.10    2.60
   9  -3   3  588.14   29.10
   9  -3   3  544.35   30.10
  -9  -3  -3  562.14   28.70
   9  -3   3  556.54   29.60
  -9  -3  -3  544.45   29.90
   9  -3   3  590.34   30.00
   9  -3   3  556.84   28.70
  -9  -3  -3  469.75   30.50
   9  -3   3  570.94   31.00
   9  -3   3  497.05   30.10
  -9  -3  -3  534.05   30.30
  -9  -3  -3  581.84   30.20
   9   3   3  565.84   29.40
  -9   3  -3  476.85   30.60
  -9   3  -3  619.24   30.00
   9   3   3  576.34   30.20
  -9   3  -3  588.04   30.60
   9   3   3  580.94   30.00
  -9   3  -3  508.65   30.30
   9   3   3  540.05   28.80
  -9   3  -3  553.94   29.80
   9   3   3  574.04   31.00
   9   3   3  522.25   28.50
  11  -3   3  238.08   15.20
  11  -3   3  229.28   15.00
 -11  -3  -3  253.77   15.80
 -11  -3  -3  244.28   14.90
  11  -3   3  257.07   14.00
  11  -3   3  253.87   15.30
 -11  -3  -3  265.27   14.10
 -11  -3  -3  239.68   15.50
 -11  -3  -3  229.88   15.40
  11  -3   3  259.57   14.40
  11  -3   3  256.57   16.20
 -11  -3  -3  268.27   15.70
  11  -3   3  254.07   14.40
  11   3   3  267.97   14.70
 -11   3  -3  241.88   15.90
 -11   3  -3  247.68   15.40
  11   3   3  239.88   14.90
  11   3   3  243.28   13.90
  11   3   3  266.07   16.50
  11   3   3  244.28   13.90
 -11   3  -3  259.17   15.90
  11   3   3  270.57   15.40
 -11   3  -3  244.38   14.90
 -11   3  -3  279.47   15.20
 -13  -3  -3   32.40    3.30
 -13  -3  -3   31.40    2.80
 -13  -3  -3   30.50    5.00
 -13  -3  -3   33.10    3.60
  13  -3   3   32.70    3.10
  13  -3   3   33.70    2.90
  13  -3   3   28.60    3.80
  13  -3   3   28.70    3.30
 -13  -3  -3   30.60    3.20
  13  -3   3   31.00    4.40
  13  -3   3   29.70    3.00
  13   3   3   30.80    3.80
  13   3   3   31.40    3.20
 -13   3  -3   28.30    3.40
  13   3   3   31.60    3.40
  13   3   3   30.90    4.30
 -13   3  -3   36.80    3.10
 -13   3  -3   30.50    3.30
 -13   3  -3   28.30    4.30
  13   3   3   32.40    3.40
 -15  -3  -3  109.09    7.40
 -15  -3  -3  102.29    8.30
 -15  -3  -3  100.19    8.10
  15  -3   3  115.39    7.00
 -15  -3  -3  117.29    7.70
  15  -3   3  109.99    7.90
  15  -3   3   95.09    7.70
  15  -3   3  120.79   13.10
  15  -3   3  115.09    7.60
  15  -3   3  114.99    7.20
  15   3   3  108.39    6.80
 -15   3  -3  107.09    8.10
  15   3   3  108.99    7.80
  15   3   3   96.99    7.60
 -15   3  -3  101.39    7.70
 -15   3  -3   94.59    8.50
  15   3   3  104.79    7.10
  17  -3   3    4.60    3.10
 -17  -3  -3    4.30    2.20
 -17  -3  -3    0.50    2.10
 -17  -3  -3    0.50    2.40
  17  -3   3   -0.10    1.90
  17  -3   3   -0.80    1.80
 -17  -3  -3    0.60    1.80
 -17  -3  -3    2.20    1.80
  17  -3   3    0.30    1.20
  17  -3   3    1.10    1.60
 -17   3  -3    0.60    1.70
  17   3   3    1.80    3.00
  17   3   3   -0.50    1.80
  17   3   3   -0.40    1.30
  17   3   3    2.20    1.20
 -17   3  -3   -2.60    1.70
 -17   3  -3    2.30    2.30
 -17   3  -3   -2.50    1.70
  19  -3   3   -2.20    1.30
  19  -3   3   -1.00    2.00
  19  -3   3   -3.70    2.10
 -19  -3  -3    0.50    2.00
 -19  -3  -3    0.70    2.80
 -19  -3  -3    1.10    2.20
 -19  -3  -3    0.40    2.30
  19  -3   3    4.00    3.50
  19  -3   3   -3.20    1.80
  19   3   3   -0.40    1.50
  19   3   3   -1.30    1.80
 -19   3  -3    2.70    2.70
  19   3   3    1.90    1.40
 -19   3  -3    0.60    2.10
 -19   3  -3    2.20    1.90
 -19   3  -3   -2.20    1.80
 -21  -3  -3   11.70    2.50
 -21  -3  -3   12.40    3.40
  21  -3   3    7.60    2.70
  21  -3   3    4.10    2.10
 -21  -3  -3    2.30    3.60
 -21  -3  -3    8.40    5.20
  21  -3   3    3.90    2.40
 -21  -3  -3   11.50    3.10
  21  -3   3    6.20    3.70
  21   3   3    3.90    1.80
  21   3   3   11.00    3.00
 -21   3  -3    8.20    2.40
  21   3   3    7.70    2.00
 -21   3  -3    6.70    3.20
 -21   3  -3    5.30    2.10
 -21   3  -3    9.20    2.60
 -23  -3  -3    4.50    2.50
  23  -3   3    5.40    4.10
  23  -3   3    6.00    2.50
 -23  -3  -3    5.90    4.90
 -23  -3  -3    6.60    2.50
  23   3   3    1.20    2.40
 -23   3  -3    1.70    2.70
 -23   3  -3    2.10    2.40
  23   3   3    0.90    2.00
  23   3   3    3.30    2.10
 -23   3  -3   -0.30    2.40
  25  -3   3    7.00    2.00
  25  -3   3    7.90    3.00
 -25  -3  -3   13.10    3.30
 -25  -3  -3    6.00    3.90
  25  -3   3   13.10    4.70
 -25  -3  -3   13.90    3.20
  25   3   3   11.90    2.40
 -25   3  -3   11.90    3.10
 -25   3  -3    7.90    2.80
  25   3   3   14.20    3.50
  27  -3   3   -3.30    2.80
  27  -3   3   -1.90    4.00
  27  -3   3   -1.90    3.30
 -27  -3  -3   -1.40    3.60
 -27  -3  -3    1.40    5.10
 -27   3  -3   -0.20    3.50
 -27   3  -3   -5.90    3.30
  27   3   3   -0.50    2.90
  27   3   3    9.50    4.20
  27   3   3    1.70    2.80
  32  -4  -3   -3.10    2.90
 -32  -4   3   -2.50    2.60
 -32  -4   3    2.10    4.00
  32  -4  -3   -2.50    3.50
  32  -4  -3   -2.00    3.30
 -32   4   3    1.20    4.30
  32   4  -3    4.20    3.20
  32   4  -3    3.10    3.70
 -32   4   3   -1.00    4.00
  30  -4  -3   29.10    4.70
 -30  -4   3   17.20    4.30
 -30  -4   3   12.30    3.40
 -30  -4   3   25.90    5.10
  30  -4  -3   19.00    3.90
  30  -4  -3   14.90    3.90
 -30   4   3   20.30    4.00
  30   4  -3   19.20    3.90
 -30   4   3   29.70    5.40
 -30   4   3   21.40    5.20
 -30   4   3   18.20    5.10
  30   4  -3   24.10    4.30
  28  -4  -3    1.10    2.60
 -28  -4   3    0.50    2.00
 -28  -4   3    0.10    2.60
  28  -4  -3    4.80    3.10
 -28  -4   3    1.70    3.60
 -28  -4   3    2.00    2.90
 -28   4   3    2.30    3.70
 -28   4   3   -2.00    1.90
 -28   4   3   -2.30    2.30
 -28   4   3    4.50    3.60
  26  -4  -3   88.99    6.80
  26  -4  -3  100.49    7.60
 -26  -4   3   81.69    6.20
 -26  -4   3   91.69    7.20
 -26  -4   3   90.79    7.60
 -26  -4   3   83.09    6.50
  26  -4  -3   83.19    7.30
  26   4  -3   96.09    6.50
 -26   4   3   78.79    8.00
 -26   4   3   83.59    6.10
 -26   4   3   88.19    8.10
 -26   4   3   91.29    7.20
  26   4  -3   83.99    7.20
  24  -4  -3  134.69    8.60
  24  -4  -3  131.19    9.30
  24  -4  -3  126.69    9.60
 -24  -4   3  121.39    9.60
 -24  -4   3  122.49    8.30
 -24  -4   3  133.49    9.90
 -24  -4   3  137.09   10.20
 -24   4   3  143.39   10.20
 -24   4   3  129.79    8.20
  24   4  -3  131.19    9.70
 -24   4   3  125.89    9.40
 -24   4   3  115.29    9.50
  24   4  -3  117.49    9.80
 -22  -4   3  138.79   10.30
 -22  -4   3  158.18   10.50
 -22  -4   3  157.78   10.60
  22  -4  -3  147.99   10.90
 -22  -4   3  148.49    9.60
  22  -4  -3  161.28    9.30
  22  -4  -3  148.99   10.80
 -22   4   3  166.28   11.10
 -22   4   3  153.88    9.30
  22   4  -3  158.88   10.20
 -22   4   3  129.89   10.40
  22   4  -3  135.89   10.90
 -22   4   3  160.38   11.50
 -20  -4   3  284.97   17.10
 -20  -4   3  305.57   17.10
  20  -4  -3  282.27   18.20
 -20  -4   3  295.27   17.70
 -20  -4   3  283.77   18.10
  20  -4  -3  290.17   18.10
  20  -4  -3  303.07   16.10
 -20   4   3  319.17   17.60
 -20   4   3  294.17   16.60
  20   4  -3  299.77   17.70
  20   4  -3  293.17   18.60
 -20   4   3  274.97   18.40
 -20   4   3  292.57   17.10
  20   4  -3  286.87   17.70
 -20   4   3  304.17   18.20
 -18  -4   3   -0.80    1.60
  18  -4  -3    1.30    1.50
  18  -4  -3    0.50    3.30
 -18  -4   3   -0.80    1.10
  18  -4  -3    1.80    1.40
  18  -4  -3    3.60    1.60
 -18  -4   3    1.50    2.60
  18   4  -3    1.50    1.60
  18   4  -3    2.50    1.30
  18   4  -3    0.70    3.20
  18   4  -3    2.90    1.60
 -18   4   3    0.90    2.10
 -18   4   3    1.90    2.60
 -18   4   3   -0.60    2.60
 -18   4   3    3.00    1.30
  16  -4  -3   32.30    3.40
 -16  -4   3   37.80    5.50
 -16  -4   3   29.20    3.10
  16  -4  -3   31.70    3.00
 -16  -4   3   28.40    4.10
  16  -4  -3   33.60    3.90
 -16  -4   3   34.60    3.50
  16  -4  -3   28.40    6.00
  16  -4  -3   28.30    3.20
 -16   4   3   31.50    4.00
  16   4  -3   32.00    5.00
 -16   4   3   34.30    6.20
  16   4  -3   27.90    3.20
 -16   4   3   36.00    4.20
 -16   4   3   33.50    3.20
 -16   4   3   32.70    3.90
  16   4  -3   31.30    3.10
  16   4  -3   34.60    3.80
  16   4  -3   35.30    5.00
 -16   4   3   33.90    4.00
 -14  -4   3    6.00    3.30
  14  -4  -3    6.70    1.80
  14  -4  -3    7.40    2.90
  14  -4  -3    7.90    3.40
  14  -4  -3   10.90    1.70
 -14  -4   3    7.40    2.70
 -14  -4   3    6.60    1.60
  14  -4  -3    7.60    1.90
 -14  -4   3    6.70    1.60
 -14  -4   3    9.90    2.60
  14  -4  -3    9.20    1.50
 -14   4   3    7.40    2.40
 -14   4   3    7.10    2.60
  14   4  -3    5.00    3.10
  14   4  -3   11.00    1.80
 -14   4   3    7.50    2.80
  14   4  -3    8.80    1.90
  14   4  -3    8.20    2.90
  14   4  -3   11.00    1.80
 -14   4   3   12.20    3.30
 -14   4   3    5.70    1.60
  14   4  -3    4.40    2.30
 -14   4   3    6.00    1.70
 -12  -4   3   13.30    3.50
  12  -4  -3   14.20    3.90
 -12  -4   3   16.00    4.00
 -12  -4   3   17.40    2.90
  12  -4  -3   13.40    1.90
 -12  -4   3   14.10    2.70
  12  -4  -3   15.80    1.90
  12  -4  -3   14.80    3.00
 -12  -4   3   14.90    2.20
  12  -4  -3   11.60    2.00
  12  -4  -3   18.10    4.40
  12   4  -3   13.60    2.00
 -12   4   3   16.80    3.10
 -12   4   3   17.30    3.40
  12   4  -3   21.30    3.50
 -12   4   3   12.70    2.70
  12   4  -3   11.80    2.10
  12   4  -3   11.30    2.10
 -12   4   3   15.70    2.70
 -12   4   3   10.60    2.80
 -12   4   3   18.50    2.00
 -12   4   3   17.50    2.40
  12   4  -3   14.20    3.30
  12   4  -3   15.80    3.40
  12   4  -3   20.80    3.50
 -10  -4   3   19.80    3.00
  10  -4  -3   23.80    4.50
 -10  -4   3   13.50    3.00
 -10  -4   3   15.30    3.00
 -10  -4   3   14.30    1.90
  10  -4  -3   11.90    2.20
 -10  -4   3   20.10    4.30
 -10  -4   3   11.70    2.50
  10  -4  -3   20.50    3.30
  10  -4  -3   16.20    1.90
  10  -4  -3   16.40    1.90
 -10  -4   3   21.10    4.00
 -10   4   3   11.10    1.80
 -10   4   3   16.00    2.90
 -10   4   3   16.30    3.30
  10   4  -3   14.90    1.90
  10   4  -3   13.90    3.40
  10   4  -3   20.70    3.40
 -10   4   3   14.60    2.10
  10   4  -3   13.50    2.40
  10   4  -3   13.30    3.30
  10   4  -3   16.00    3.30
 -10   4   3   18.60    2.90
 -10   4   3    9.70    2.70
 -10   4   3   12.70    3.40
  -8  -4   3  170.88    9.80
   8  -4  -3  177.08   11.50
   8  -4  -3  177.38   10.40
  -8  -4   3  167.88   11.40
  -8  -4   3  173.38   11.30
   8  -4  -3  161.08   10.50
   8  -4  -3  164.48   10.70
   8  -4  -3  160.48   10.20
  -8  -4   3  165.38   10.20
  -8  -4   3  170.48   10.10
  -8  -4   3  174.38   10.30
  -8  -4   3  163.98    9.90
  -8   4   3  154.28   10.70
  -8   4   3  171.48   10.10
   8   4  -3  179.48   11.00
   8   4  -3  163.98   10.70
  -8   4   3  160.68   10.90
  -8   4   3  162.28    9.30
   8   4  -3  167.48   10.50
   8   4  -3  136.99   10.50
   8   4  -3  173.18   10.70
   8   4  -3  177.68   10.30
  -8   4   3  176.38    9.20
  -8   4   3  150.78   10.00
  -8   4   3  179.88   10.60
  -8   4   3  165.88   10.00
  -6  -4   3    9.80    4.00
  -6  -4   3   18.50    3.80
   6  -4  -3   20.20    3.10
  -6  -4   3   20.60    3.40
  -6  -4   3   14.40    2.20
   6  -4  -3   20.00    3.70
   6  -4  -3   19.30    3.90
  -6  -4   3   10.90    3.20
   6  -4  -3   14.90    2.10
  -6  -4   3   16.00    2.90
  -6  -4   3   16.90    2.00
   6  -4  -3   20.40    2.30
  -6   4   3   23.00    3.30
  -6   4   3   22.40    2.90
  -6   4   3   17.60    1.90
   6   4  -3   19.60    3.60
   6   4  -3   20.40    2.70
  -6   4   3   22.80    3.60
  -6   4   3   20.00    3.70
   6   4  -3   20.30    3.50
   6   4  -3   12.10    3.20
  -6   4   3   20.80    3.20
  -4  -4   3 2425.96  127.29
   4  -4  -3 2698.53  128.09
   4  -4  -3 2249.18  125.29
   4  -4  -3 2568.04  126.99
   4  -4  -3 2392.86  127.69
  -4  -4   3 2362.76  126.79
  -4  -4   3 2567.14  127.79
  -4  -4   3 2801.02  128.19
   4  -4  -3 2409.16  126.39
   4  -4  -3 2260.27  127.19
  -4  -4   3 2282.87  127.19
  -4  -4   3 2226.28  126.19
  -4  -4   3 2589.34  126.19
  -4  -4   3 2670.33  127.29
  -4   4   3 2696.93  127.59
   4   4  -3 2564.84  126.89
   4   4  -3 2448.16  127.79
   4   4  -3 2729.33  127.59
  -4   4   3 2283.77  125.49
   4   4  -3 2618.14  126.99
  -4   4   3 2575.14  126.39
   4   4  -3 2363.76  127.59
  -4   4   3 2643.04  126.59
  -4   4   3 2640.94  127.69
   2  -4  -3  162.88   10.20
   2  -4  -3  150.68    9.80
  -2  -4   3  138.39    9.30
  -2  -4   3  150.68    9.70
  -2  -4   3  152.88   10.50
  -2  -4   3  164.68   10.30
   2  -4  -3  153.08    9.60
   2  -4  -3  149.79    8.70
   2  -4  -3  149.88   10.60
   2   4  -3  148.29    9.70
  -2   4   3  145.39    9.50
  -2   4   3  156.68   10.20
   2   4  -3  158.18    9.60
  -2   4   3  147.69    8.50
   2   4  -3  138.99    9.80
  -2   4   3  159.18    9.90
   2   4  -3  157.38   10.10
   2   4  -3  153.58   10.00
  -2   4   3  165.78    9.50
  -2   4   3  158.88    8.90
   2   4  -3  154.38   10.30
   0  -4  -3  965.40   52.09
   0  -4   3 1115.39   53.29
   0  -4   3  976.80   52.19
   0  -4   3  956.70   51.59
   0  -4  -3  940.11   51.29
   0  -4  -3  927.41   52.99
   0  -4   3  996.10   52.19
   0  -4  -3  991.30   52.69
   0  -4   3  975.60   52.39
   0  -4  -3 1026.90   52.49
   0  -4   3 1038.60   52.69
   0   4   3 1046.50   51.79
   0   4  -3 1071.99   51.79
   0   4  -3 1021.90   52.99
   0   4   3  988.70   51.19
   0   4   3  895.71   51.99
   0   4   3 1062.79   52.39
   0   4  -3  935.51   52.49
   0   4  -3 1030.30   52.69
   0   4  -3 1037.20   52.59
   0   4   3 1030.60   52.79
   0   4   3  991.90   50.99
   0   4  -3  975.60   52.79
   0   4  -3 1096.79   52.19
   2  -4   3 2527.25  123.49
   2  -4   3 2569.84  125.09
   2  -4   3 2310.37  124.29
  -2  -4  -3 2657.23  123.69
   2  -4   3 2225.68  124.09
   2  -4   3 2353.56  123.39
  -2  -4  -3 2670.63  124.79
  -2  -4  -3 2075.69  124.39
   2  -4   3 2593.94  124.89
  -2  -4  -3 2298.17  125.09
  -2  -4  -3 2472.45  124.19
   2  -4   3 2517.15  123.79
   2   4   3 2301.97  124.29
  -2   4  -3 2223.78  124.69
  -2   4  -3 2477.45  124.89
  -2   4  -3 2662.83  124.89
  -2   4  -3 2351.06  124.79
  -2   4  -3 2440.26  123.59
   2   4   3 2564.74  124.19
   2   4   3 2565.44  124.79
  -2   4  -3 2677.23  124.29
   2   4   3 2289.07  122.69
   2   4   3 2553.64  123.69
  -2   4  -3 2475.95  124.49
   2   4   3 2241.68  123.29
   4  -4   3  141.29    9.00
   4  -4   3  140.89    8.60
   4  -4   3  151.88   10.20
  -4  -4  -3  127.59    9.60
   4  -4   3  136.69    8.50
  -4  -4  -3  140.09    8.90
   4  -4   3  160.78    9.10
   4  -4   3  144.39   10.10
   4  -4   3  126.79    9.00
  -4  -4  -3  130.39    9.20
  -4  -4  -3  157.98    9.30
  -4  -4  -3  158.68   10.10
   4   4   3  144.59    9.10
   4   4   3  135.29    9.30
   4   4   3  134.19    7.70
  -4   4  -3  145.59    9.50
   4   4   3  148.19   10.00
  -4   4  -3  152.58   10.00
  -4   4  -3  141.09    9.70
   4   4   3  146.19    7.90
   4   4   3  131.79    7.70
  -4   4  -3  154.18   10.10
  -4   4  -3  148.69    8.80
  -4   4  -3  135.99    9.50
   4   4   3  145.29    9.00
   4   4   3  141.29    8.80
   6  -4   3   23.80    4.10
   6  -4   3   21.60    2.80
  -6  -4  -3   20.00    2.10
  -6  -4  -3   21.00    4.30
   6  -4   3   17.60    2.40
  -6  -4  -3   20.10    3.70
  -6  -4  -3   22.50    2.50
   6  -4   3   16.00    4.10
   6  -4   3   26.10    3.10
   6  -4   3   22.90    2.20
   6  -4   3   21.50    3.30
  -6  -4  -3   20.10    2.30
  -6   4  -3   22.80    2.50
   6   4   3   21.00    2.80
   6   4   3   20.60    3.80
  -6   4  -3   25.80    4.10
  -6   4  -3   21.60    2.40
  -6   4  -3   18.10    2.80
   6   4   3   19.10    3.40
   6   4   3   21.20    3.20
   6   4   3   20.70    4.40
  -6   4  -3   24.50    4.00
   6   4   3   18.80    1.80
  -8  -4  -3   -0.10    1.30
   8  -4   3    1.60    2.50
  -8  -4  -3   -1.30    1.90
   8  -4   3   -0.50    1.70
  -8  -4  -3    0.80    2.20
   8  -4   3   -0.80    1.70
  -8  -4  -3    2.50    1.30
   8  -4   3   -0.50    2.20
   8  -4   3   -0.70    1.20
  -8  -4  -3    1.10    0.90
   8  -4   3   -0.50    1.80
   8  -4   3   -0.20    1.10
   8   4   3    0.20    2.20
  -8   4  -3    0.70    1.10
   8   4   3    1.40    1.40
   8   4   3   -0.20    3.20
   8   4   3    1.40    0.90
   8   4   3   -0.70    2.60
  -8   4  -3    1.00    2.60
   8   4   3    0.30    0.80
  -8   4  -3   -1.50    2.20
  -8   4  -3    1.40    1.10
  10  -4   3  430.46   22.50
 -10  -4  -3  398.86   24.20
 -10  -4  -3  383.16   23.40
  10  -4   3  406.46   23.10
  10  -4   3  396.46   23.80
  10  -4   3  430.06   24.30
  10  -4   3  416.96   22.30
  10  -4   3  426.36   23.50
 -10  -4  -3  467.15   24.10
  10  -4   3  407.26   23.50
  10   4   3  402.46   23.20
 -10   4  -3  384.66   24.20
 -10   4  -3  405.86   24.00
 -10   4  -3  437.46   23.40
 -10   4  -3  462.95   24.00
  10   4   3  399.56   24.00
  10   4   3  425.26   22.90
  10   4   3  426.96   22.60
  10   4   3  410.96   21.80
  12  -4   3   25.10    2.70
 -12  -4  -3   30.40    5.00
 -12  -4  -3   25.20    2.90
  12  -4   3   24.20    2.50
  12  -4   3   22.90    2.80
 -12  -4  -3   23.00    2.60
  12  -4   3   23.80    4.40
  12  -4   3   30.50    3.60
  12  -4   3   29.70    3.50
 -12  -4  -3   26.00    3.00
 -12  -4  -3   23.70    3.20
 -12   4  -3   27.60    3.60
 -12   4  -3   31.90    2.80
  12   4   3   19.80    4.10
 -12   4  -3   21.30    4.60
  12   4   3   23.00    2.90
  12   4   3   31.00    3.10
  12   4   3   26.00    3.30
 -12   4  -3   29.10    2.80
 -14  -4  -3  114.29    9.00
  14  -4   3  118.29    8.60
  14  -4   3  124.69   10.30
  14  -4   3  128.99    8.30
 -14  -4  -3  112.99    8.60
  14  -4   3  140.59    8.40
 -14  -4  -3  125.39    7.60
 -14  -4  -3  115.49    9.60
  14  -4   3  128.29    8.10
  14  -4   3  125.59    9.40
  14   4   3  120.69    7.90
 -14   4  -3  120.99    8.80
 -14   4  -3  111.59   10.00
  14   4   3  125.39    9.00
 -14   4  -3  123.79    8.70
  14   4   3  123.39    8.90
  14   4   3  128.39    8.20
 -14   4  -3  138.79    9.60
 -16  -4  -3   11.00    2.50
  16  -4   3   16.70    3.40
  16  -4   3   12.30    3.10
 -16  -4  -3   14.20    3.30
 -16  -4  -3   13.40    2.60
  16  -4   3    8.60    2.10
  16  -4   3   12.00    2.30
 -16  -4  -3    9.20    2.40
  16  -4   3   11.50    2.80
 -16  -4  -3    6.10    2.70
  16   4   3   10.00    2.20
 -16   4  -3   15.50    3.10
 -16   4  -3    7.90    3.20
 -16   4  -3    8.70    2.30
  16   4   3    3.80    3.40
  16   4   3    6.80    1.90
  16   4   3    5.60    2.30
 -18  -4  -3    4.40    1.90
 -18  -4  -3    3.40    2.40
 -18  -4  -3    8.20    2.70
  18  -4   3    8.10    2.10
  18  -4   3    8.60    2.30
  18  -4   3    6.10    2.10
  18  -4   3    2.20    2.00
 -18  -4  -3    4.90    2.30
  18  -4   3    2.90    1.50
 -18  -4  -3    1.70    2.20
  18  -4   3    4.50    2.70
 -18   4  -3    1.80    2.10
 -18   4  -3    7.40    2.30
  18   4   3    2.30    1.70
 -18   4  -3    3.80    4.10
  18   4   3    8.30    3.70
  18   4   3    7.50    2.00
  18   4   3    4.90    1.90
 -18   4  -3    2.00    1.90
 -20  -4  -3  179.88   12.70
 -20  -4  -3  168.28   11.80
 -20  -4  -3  191.78   11.90
  20  -4   3  174.08   11.00
  20  -4   3  164.38   12.00
  20  -4   3  175.48   10.30
 -20  -4  -3  177.08   10.30
  20  -4   3  163.18   10.70
 -20  -4  -3  172.68   12.10
  20  -4   3  178.48   12.30
  20  -4   3  171.88   11.50
 -20   4  -3  179.78   12.30
  20   4   3  158.18   11.70
 -20   4  -3  172.58   12.00
  20   4   3  171.48   10.40
  20   4   3  168.48   10.80
 -20   4  -3  164.68   13.00
  22  -4   3   66.99    6.70
  22  -4   3   65.39    5.40
 -22  -4  -3   84.39    7.20
 -22  -4  -3   57.99    7.40
  22  -4   3   77.79    5.30
  22  -4   3   71.09    7.90
 -22  -4  -3   71.79    6.50
 -22  -4  -3   77.99    8.80
 -22   4  -3   81.19    6.60
  22   4   3   76.89    6.00
 -22   4  -3   84.09    6.70
  22   4   3   67.79    4.90
 -22   4  -3   63.29    7.40
  24  -4   3    9.00    2.50
  24  -4   3    7.20    2.20
 -24  -4  -3   16.50    4.10
  24  -4   3    3.70    2.60
  24  -4   3    8.60    4.00
  24  -4   3    9.80    3.00
 -24  -4  -3    8.00    3.20
  24   4   3    5.00    2.80
  24   4   3    5.20    1.90
 -24   4  -3    4.70    2.70
 -24   4  -3    3.10    2.70
  24   4   3    9.10    2.30
 -24   4  -3   10.90    4.10
 -26  -4  -3    3.70    3.00
  26  -4   3    2.90    2.90
 -26  -4  -3    5.20    3.40
 -26  -4  -3   -1.30    3.60
  26  -4   3    2.60    2.40
  26  -4   3   10.00    4.20
  26  -4   3    1.20    3.30
 -26   4  -3   -0.30    3.00
  26   4   3    8.50    2.60
 -26   4  -3   11.60    3.60
 -26   4  -3    3.50    3.20
  26   4   3    5.30    3.20
  29  -5  -3    7.80    3.70
 -29  -5   3    3.90    3.30
  29  -5  -3   11.70    3.30
  29  -5  -3    5.60    3.30
 -29  -5   3    7.10    4.10
  29  -5  -3    1.40    3.00
 -29  -5   3   18.00    4.40
  29   5  -3    8.50    3.40
 -29   5   3   17.00    4.70
 -29   5   3   11.50    4.90
 -29   5   3    3.90    2.20
  29   5  -3    8.60    3.20
 -27  -5   3   12.20    2.80
 -27  -5   3    2.10    2.10
  27  -5  -3    6.50    3.20
  27  -5  -3    4.40    2.40
 -27  -5   3    2.80    3.00
  27  -5  -3    9.10    3.10
  27  -5  -3    4.80    2.80
 -27  -5   3   12.40    4.30
 -27   5   3   10.70    4.30
  27   5  -3    7.50    2.90
 -27   5   3    7.70    4.10
 -25  -5   3   -1.10    3.70
  25  -5  -3    0.40    2.70
  25  -5  -3   -4.50    2.90
  25  -5  -3   -2.20    2.80
 -25  -5   3   -2.70    2.50
  25  -5  -3    0.20    2.30
  25   5  -3    4.70    2.70
 -25   5   3   -0.20    2.20
 -25   5   3    2.30    3.70
  25   5  -3    0.60    2.70
 -25   5   3   -3.10    3.70
 -23  -5   3  135.29   10.10
  23  -5  -3  137.29    8.70
 -23  -5   3  141.59    9.20
  23  -5  -3  142.79   10.00
  23  -5  -3  144.29   10.40
 -23  -5   3  130.49    9.90
 -23  -5   3  138.09   10.10
  23  -5  -3  135.19   10.50
  23   5  -3  141.49   10.70
  23   5  -3  142.69    9.90
 -23   5   3  125.59    8.50
 -23   5   3  132.49   10.30
 -23   5   3  129.89   10.20
 -23   5   3  131.59   10.00
  21  -5  -3   20.70    3.50
 -21  -5   3   13.20    4.00
  21  -5  -3   21.00    3.00
 -21  -5   3   21.70    3.20
 -21  -5   3   16.00    2.90
  21  -5  -3   19.20    3.30
  21   5  -3   24.40    3.50
 -21   5   3   21.50    3.20
 -21   5   3   19.00    4.30
 -21   5   3   17.60    2.50
  21   5  -3   21.40    3.20
 -21   5   3   25.20    5.00
  21   5  -3   19.70    3.00
 -21   5   3   28.70    4.60
 -19  -5   3    2.10    1.70
  19  -5  -3    0.40    1.90
 -19  -5   3    2.00    1.80
  19  -5  -3    2.20    2.00
  19  -5  -3    2.40    1.90
 -19  -5   3    3.50    3.40
 -19  -5   3    3.50    1.40
  19   5  -3    2.10    2.00
 -19   5   3    2.90    1.20
 -19   5   3   -4.20    3.00
 -19   5   3    0.40    3.10
  19   5  -3    2.20    1.70
 -19   5   3    5.80    1.80
  19   5  -3    7.20    2.00
 -19   5   3    2.50    2.30
 -17  -5   3   17.70    2.50
  17  -5  -3   18.10    3.10
  17  -5  -3   19.80    3.90
  17  -5  -3   11.90    2.80
 -17  -5   3   20.60    2.80
  17  -5  -3   16.00    2.70
 -17  -5   3   17.20    3.70
 -17   5   3   14.10    3.20
  17   5  -3   12.30    2.40
  17   5  -3   18.10    2.60
 -17   5   3   15.10    3.70
 -17   5   3   14.90    3.70
  17   5  -3   18.70    4.90
  17   5  -3   23.70    5.10
 -17   5   3   21.20    2.20
  17   5  -3   16.50    3.70
 -17   5   3   13.10    3.40
  15  -5  -3   99.89    7.50
 -15  -5   3  100.69    7.60
  15  -5  -3   93.09    7.50
 -15  -5   3   95.79    7.10
  15  -5  -3   92.99    7.10
 -15  -5   3   89.09    6.40
  15  -5  -3   88.69    7.00
 -15  -5   3   89.89    7.00
  15   5  -3   91.49    7.00
  15   5  -3   89.39    7.30
 -15   5   3  104.59    6.90
 -15   5   3   89.39    7.10
  15   5  -3   93.79    7.70
  15   5  -3   97.99    6.70
  15   5  -3   98.79    8.20
 -15   5   3   87.59    7.00
 -15   5   3   97.19    7.20
 -15   5   3   96.39    6.30
  13  -5  -3    7.80    2.00
 -13  -5   3    7.10    1.80
  13  -5  -3    3.80    2.20
 -13  -5   3   11.80    3.20
  13  -5  -3    6.90    1.80
 -13  -5   3   11.10    2.70
 -13  -5   3    8.50    1.80
  13   5  -3    6.50    2.80
 -13   5   3   10.60    2.30
  13   5  -3    8.40    2.00
 -13   5   3    9.60    3.20
 -13   5   3    7.90    2.90
 -13   5   3    7.40    1.60
  13   5  -3    8.90    2.50
 -13   5   3   10.80    2.50
  13   5  -3    8.70    1.90
 -13   5   3    8.00    2.60
  13   5  -3    5.60    1.40
  11  -5  -3   40.40    3.30
 -11  -5   3   45.80    4.80
  11  -5  -3   37.40    4.60
 -11  -5   3   35.40    6.50
  11  -5  -3   34.40    3.20
  11  -5  -3   23.40    7.10
 -11  -5   3   36.90    3.40
 -11  -5   3   25.60    6.90
  11  -5  -3   32.70    3.30
 -11  -5   3   39.00    3.20
 -11  -5   3   36.60    4.30
 -11   5   3   37.60    3.10
  11   5  -3   34.20    5.00
 -11   5   3   38.40    4.70
  11   5  -3   46.50    6.30
  11   5  -3   35.60    3.70
  11   5  -3   34.80    3.80
  11   5  -3   40.60    3.60
  11   5  -3   48.40    4.70
 -11   5   3   40.00    3.40
 -11   5   3   37.00    4.20
 -11   5   3   31.20    3.70
  11   5  -3   37.30    4.60
  -9  -5   3   16.70    2.90
  -9  -5   3   21.20    3.50
  -9  -5   3   14.80    3.50
   9  -5  -3   16.90    2.10
  -9  -5   3   22.60    4.80
  -9  -5   3   16.50    2.00
  -9  -5   3   19.10    3.00
   9  -5  -3   21.50    3.80
   9  -5  -3   21.60    2.50
   9  -5  -3   18.70    2.50
  -9   5   3   14.60    3.20
   9   5  -3   21.10    3.40
   9   5  -3   18.20    4.10
  -9   5   3   14.60    2.30
  -9   5   3   23.90    3.80
   9   5  -3   13.30    2.10
  -9   5   3   21.50    2.70
  -9   5   3   19.10    4.70
  -9   5   3   23.00    2.10
   9   5  -3   17.80    4.20
   9   5  -3   19.80    2.30
   7  -5  -3   41.30    5.00
   7  -5  -3   37.10    3.10
  -7  -5   3   41.10    4.60
  -7  -5   3   36.50    3.30
  -7  -5   3   36.60    4.20
  -7  -5   3   38.50    5.10
  -7  -5   3   36.60    3.40
   7  -5  -3   36.40    3.60
   7  -5  -3   33.80    3.50
  -7  -5   3   49.20    5.50
   7  -5  -3   33.20    3.00
  -7  -5   3   33.50    3.90
   7  -5  -3   31.40    5.10
   7   5  -3   36.60    3.70
   7   5  -3   32.50    4.70
   7   5  -3   43.50    5.00
   7   5  -3   36.80    3.60
  -7   5   3   36.90    5.00
  -7   5   3   36.20    3.20
   7   5  -3   34.30    4.10
  -7   5   3   37.90    3.20
  -7   5   3   41.70    4.30
  -7   5   3   43.70    5.20
  -7   5   3   38.10    4.40
  -5  -5   3   30.00    5.20
   5  -5  -3   25.60    2.80
   5  -5  -3   21.80    4.50
  -5  -5   3   27.00    3.30
  -5  -5   3   24.40    3.00
  -5  -5   3   27.60    3.10
   5  -5  -3   25.20    2.70
  -5  -5   3   24.80    4.60
  -5  -5   3   23.30    4.00
  -5  -5   3   25.70    2.70
  -5  -5   3   29.10    3.70
   5  -5  -3   28.40    2.90
   5  -5  -3   26.60    2.00
   5  -5  -3   31.30    4.60
  -5   5   3   25.00    2.50
   5   5  -3   24.10    4.30
  -5   5   3   27.00    3.90
   5   5  -3   21.10    4.30
  -5   5   3   31.50    3.60
   5   5  -3   29.80    2.60
   5   5  -3   25.90    3.20
  -5   5   3   26.10    4.20
   5   5  -3   25.00    2.80
  -5   5   3   22.80    2.60
  -5   5   3   25.40    4.40
   5   5  -3   24.60    3.60
   3  -5  -3    6.10    1.60
  -3  -5   3    4.70    2.40
  -3  -5   3    2.60    2.10
  -3  -5   3    3.90    2.00
  -3  -5   3    2.80    1.40
   3  -5  -3    3.20    1.30
  -3  -5   3    1.90    2.00
   3  -5  -3    4.20    2.40
  -3  -5   3    0.60    1.00
   3  -5  -3    1.30    2.40
  -3   5   3   -2.40    2.30
  -3   5   3    5.40    2.10
  -3   5   3    4.30    1.60
  -3   5   3    0.90    0.90
   3   5  -3    1.60    1.10
   3   5  -3    4.50    2.30
   3   5  -3   -0.60    1.90
   3   5  -3    4.00    2.40
  -3   5   3    2.70    1.20
  -3   5   3    2.80    2.70
   3   5  -3    0.60    1.30
   1  -5  -3  491.65   28.60
   1  -5  -3  529.85   28.50
   1  -5  -3  485.85   29.10
  -1  -5   3  503.65   28.00
  -1  -5   3  496.75   28.50
   1  -5  -3  561.54   28.90
  -1  -5   3  514.75   27.80
  -1  -5   3  537.35   27.20
  -1  -5   3  545.45   29.00
   1  -5  -3  554.54   29.70
  -1  -5   3  512.35   29.20
   1   5  -3  518.95   28.80
   1   5  -3  503.45   28.90
   1   5  -3  536.95   28.20
   1   5  -3  537.95   28.80
  -1   5   3  529.25   27.80
  -1   5   3  501.45   28.20
  -1   5   3  509.95   28.90
   1   5  -3  528.05   28.10
  -1   5   3  487.65   27.10
  -1   5   3  545.45   28.70
   1   5  -3  498.45   28.80
  -1   5   3  536.35   27.30
   1   5  -3  467.95   28.40
  -1  -5  -3   84.49    6.30
   1  -5   3   84.49    6.10
   1  -5   3   92.69    7.50
[truncated: 897,238 more chars]
