# Supplementary material for: (E)-5-(4-Chloro­benzyl­idene)-1-phenyl-4,5,6,7-tetra­hydro-1H-indazol-4-one: crystal structure and Hirshfeld surface analysis
Source: IUCrdata. 2021 Nov 16;6(Pt 11):x211195. doi: 10.1107/S2414314621011950 (PMC9462290; doi:10.1107/S2414314621011950)
Supplement: Supplementary file 2 [file x-06-x211195-Isup2.hkl]

#
# h,k,l, Fc-squared, Fo-squared, sigma(Fo-squared), status flag
#
data_I
_shelx_title ' shelxt_a.res in C2/c'
_shelx_refln_list_code          4
_shelx_F_calc_maximum      215.19
_exptl_crystal_F_000      1392.00
_reflns_d_resolution_high  0.8409

loop_
 _space_group_symop_operation_xyz
 'x, y, z'
 '-x, y, -z+1/2'
 'x+1/2, y+1/2, z'
 '-x+1/2, y+1/2, -z+1/2'
 '-x, -y, -z'
 'x, -y, z-1/2'
 '-x+1/2, -y+1/2, -z'
 'x+1/2, -y+1/2, z-1/2'

_cell_length_a    30.4808
_cell_length_b     8.6604
_cell_length_c    14.0457
_cell_angle_alpha  90.000
_cell_angle_beta  115.071
_cell_angle_gamma  90.000

_shelx_F_squared_multiplier     1.000

loop_
 _refln_index_h
 _refln_index_k
 _refln_index_l
 _refln_F_squared_calc
 _refln_F_squared_meas
 _refln_F_squared_sigma
 _refln_observed_status
   6   0   0       6103.78       5586.05        85.56 o
   8   0   0       5841.39       5405.64        87.35 o
  10   0   0         75.38         95.58         3.99 o
  12   0   0        894.63        804.40        18.49 o
  14   0   0       7774.38       8086.35       156.22 o
  16   0   0        109.73        123.15         4.94 o
  18   0   0         18.33         17.63         2.54 o
  20   0   0        219.54        282.87         8.26 o
  22   0   0        200.67        211.16         8.01 o
  24   0   0       2761.02       3124.15        75.34 o
  26   0   0       1109.60       1215.96        30.87 o
  28   0   0        786.08        838.23        25.00 o
  30   0   0          0.02         -2.99        11.09 o
  32   0   0        268.88        329.01        17.21 o
   3   1   0        382.97        107.05        10.20 o
   5   1   0         93.89         98.64         2.29 o
   7   1   0       2666.19       2356.65        28.40 o
   9   1   0       1923.33       1540.51        18.85 o
  11   1   0      23194.02      24442.33       309.99 o
  13   1   0          7.71          3.27         1.22 o
  15   1   0        205.70        222.11         4.43 o
  17   1   0        146.92        132.94         3.15 o
  19   1   0        106.48        122.60         3.45 o
  21   1   0        376.31        382.48         7.68 o
  23   1   0       1208.84       1361.01        24.50 o
  25   1   0          2.43          5.53         2.75 o
  27   1   0        160.61        135.49         5.32 o
  29   1   0         27.39         17.95         3.31 o
  31   1   0          4.96         -2.72         4.36 o
   0   2   0      11251.95      10068.69       149.34 o
   4   2   0      30200.28      33124.99       362.02 o
   6   2   0        568.44        552.56         7.58 o
   8   2   0          9.22         19.85         1.59 o
  10   2   0       3593.15       3381.93        42.54 o
  12   2   0       1355.78       1284.81        16.28 o
  14   2   0        895.15        897.78        11.50 o
  16   2   0        855.97        754.35        10.17 o
  18   2   0         49.79         45.04         2.52 o
  20   2   0         17.04         12.80         1.97 o
  22   2   0        179.28        208.04         5.26 o
  24   2   0       1430.95       1518.58        25.11 o
  26   2   0        152.20        165.13         5.69 o
  28   2   0         16.18          9.09         3.28 o
  30   2   0        101.08         89.47         5.94 o
  32   2   0          1.05         -1.03         4.73 o
   1   3   0       6079.98       5835.17        62.11 o
   3   3   0        468.14        534.50         7.15 o
   5   3   0         20.32          2.25         1.53 o
   7   3   0       8410.97       8578.04       123.14 o
   9   3   0       9206.01       9550.47       124.72 o
  11   3   0        370.68        276.97         4.54 o
  13   3   0       6621.41       7299.01        81.60 o
  15   3   0         52.53         54.86         2.32 o
  17   3   0        874.59        971.14        14.17 o
  19   3   0          2.47         -2.24         1.95 o
  21   3   0         24.27         13.34         2.20 o
  23   3   0        245.04        250.92         6.24 o
  25   3   0          8.41          0.33         3.07 o
  27   3   0         37.64         36.18         4.01 o
  29   3   0         62.47         45.36         4.13 o
  31   3   0          0.08         -7.05         4.70 o
   0   4   0       7012.30       6762.46       100.44 o
   2   4   0        879.27        718.48         9.63 o
   4   4   0        282.87        280.94         5.15 o
   6   4   0       6277.32       6554.52        67.44 o
   8   4   0        241.32        300.04         5.64 o
  10   4   0        380.02        360.78         5.71 o
  12   4   0        197.30        214.77         4.24 o
  14   4   0          0.48          4.07         2.14 o
  16   4   0        275.03        277.56         7.20 o
  18   4   0       1493.01       1587.06        23.06 o
  20   4   0         50.08         75.44         3.61 o
  22   4   0        681.63        735.10        12.67 o
  24   4   0          8.56         -1.68         3.01 o
  26   4   0         78.53         84.94         5.91 o
  28   4   0          3.68          2.72         4.10 o
  30   4   0        146.75        200.12         7.21 o
   1   5   0       5648.26       5781.28        58.73 o
   3   5   0       6360.13       6594.59        68.11 o
   5   5   0        108.13        124.69         3.19 o
   7   5   0        208.25        159.03         3.50 o
   9   5   0        137.08        180.17         3.80 o
  11   5   0       5952.81       6332.71        75.50 o
  13   5   0        198.67        192.11         4.63 o
  15   5   0          5.63          3.82         2.01 o
  17   5   0        482.74        544.39         9.79 o
  19   5   0        230.55        245.95         6.19 o
  21   5   0        312.72        304.57         7.14 o
  23   5   0         90.21         65.67         4.20 o
  25   5   0         84.58         73.18         5.01 o
  27   5   0        143.43        179.69         7.43 o
   0   6   0        615.97        592.00        12.46 o
   2   6   0         84.36         99.40         2.97 o
   4   6   0         11.77          3.40         1.79 o
   6   6   0         11.84         17.34         1.88 o
   8   6   0       1232.31       1283.17        18.19 o
  10   6   0        126.36        168.53         4.26 o
  12   6   0        317.22        365.43         7.49 o
  14   6   0          3.39          0.90         2.42 o
  16   6   0         86.39         95.36         4.22 o
  18   6   0         24.49         18.90         3.19 o
  20   6   0         62.92         79.09         4.38 o
  22   6   0         70.41         91.74         5.08 o
  24   6   0         89.67        108.58         6.07 o
  26   6   0         32.99         14.01         4.06 o
   1   7   0         80.35         91.22         3.78 o
   3   7   0        680.76        701.36        11.98 o
   5   7   0          3.05         -2.17         2.13 o
   7   7   0          0.27          1.53         2.11 o
   9   7   0        709.28        726.62        12.41 o
  11   7   0        831.23        883.64        14.68 o
  13   7   0        987.80       1063.42        16.85 o
  15   7   0        366.63        430.34         8.76 o
  17   7   0        229.21        247.11         6.98 o
  19   7   0         87.73         70.75         4.64 o
  21   7   0        103.07        112.50         5.70 o
  23   7   0         15.36          7.93         4.53 o
   0   8   0        115.48        137.53         8.53 o
   2   8   0          2.90         -4.42         2.95 o
   4   8   0          7.34          6.19         3.69 o
   6   8   0        136.30        123.29         5.20 o
   8   8   0         37.16         29.37         2.97 o
  10   8   0        107.85         89.43         4.75 o
  12   8   0          5.62          8.76         3.85 o
  14   8   0          6.09          5.66         3.34 o
  16   8   0         60.73         54.43         4.99 o
  18   8   0          1.32         -5.90         3.93 o
  20   8   0         25.35         17.01         4.30 o
   1   9   0         40.62         11.08         3.97 o
   3   9   0         22.73         11.08         4.79 o
   5   9   0          0.60         -2.64         4.03 o
   7   9   0         15.56         11.45         4.53 o
   9   9   0         63.46         93.50         7.16 o
  11   9   0         87.32         94.64         7.05 o
  13   9   0         23.59         13.18         4.74 o
  15   9   0          1.66         -3.10         5.52 o
   0  10   0          3.28         -1.32         8.95 o
   2  10   0          3.14         -1.51         4.36 o
   4  10   0          8.97         -4.17         4.87 o
   6  10   0          1.13         -8.10         5.40 o
 -33   1   1         10.82         -3.88         5.16 o
 -31   1   1          3.78         -1.60         3.84 o
 -29   1   1          1.50         -0.75         3.27 o
 -27   1   1          9.42         -1.09         3.29 o
 -25   1   1         13.06          5.19         2.48 o
 -23   1   1        243.83        282.52         6.76 o
 -21   1   1       1499.16       1600.20        22.60 o
 -19   1   1         53.40         51.87         2.43 o
 -17   1   1       1426.19       1592.17        18.54 o
 -15   1   1        601.83        664.48         8.84 o
 -13   1   1        808.23        712.75        10.09 o
 -11   1   1        923.65        890.54        12.39 o
  -9   1   1        302.11        273.24         4.49 o
  -7   1   1       5421.57       5290.16        57.46 o
  -5   1   1       2496.39       2400.13        33.75 o
  -3   1   1         13.34          4.42         0.67 o
   3   1   1       4574.05       3666.08        50.93 o
   5   1   1       1639.83       1461.46        18.04 o
   7   1   1       2079.06       1872.69        22.95 o
   9   1   1        242.14        277.45         4.86 o
  11   1   1       4150.79       4385.35        57.68 o
  13   1   1       7975.57       9187.18       130.17 o
  15   1   1        280.79        278.40         5.23 o
  17   1   1          4.49          1.90         1.45 o
  19   1   1         42.27         23.87         2.01 o
  21   1   1        374.46        399.85         8.32 o
  23   1   1         29.69         27.22         2.68 o
  25   1   1        109.54        115.13         5.31 o
  27   1   1         39.57         27.52         4.50 o
  29   1   1          0.06         -0.59         4.07 o
  31   1   1         65.19         47.00         6.24 o
 -32   2   1         26.89         10.46         3.99 o
 -30   2   1         38.16         23.03         4.27 o
 -28   2   1        382.77        397.79         9.32 o
 -26   2   1        287.49        323.15         8.10 o
 -24   2   1         61.93         23.39         2.93 o
 -22   2   1        397.55        382.99         8.40 o
 -20   2   1         10.56         16.96         1.90 o
 -18   2   1        709.50        623.86         9.24 o
 -16   2   1        160.53        179.87         3.93 o
 -14   2   1        523.52        495.70         7.38 o
 -12   2   1        368.45        410.09         6.34 o
 -10   2   1       1267.22       1161.46        15.70 o
  -8   2   1       2353.24       2179.04        25.29 o
  -6   2   1       1941.55       1912.66        22.79 o
  -2   2   1        194.97        185.47         3.35 o
   2   2   1      11451.56      10670.23       117.54 o
   4   2   1       7854.56       7928.72       106.56 o
   6   2   1        288.35        241.32         3.97 o
   8   2   1       2329.96       2162.65        26.36 o
  10   2   1       1824.49       1933.76        23.04 o
  12   2   1         81.38         84.49         2.61 o
  14   2   1       2143.94       2421.20        26.90 o
  16   2   1        201.86        235.20         4.44 o
  18   2   1         61.90         36.66         2.55 o
  20   2   1        407.76        377.85         7.11 o
  22   2   1        206.63        161.89         4.71 o
  24   2   1       1277.92       1266.30        20.81 o
  26   2   1          9.20         12.52         3.06 o
  28   2   1         23.24         10.75         3.65 o
  30   2   1         76.66         64.58         4.72 o
 -31   3   1         39.80         33.79         4.39 o
 -29   3   1         21.06         23.91         3.85 o
 -27   3   1         95.32         62.40         4.40 o
 -25   3   1        153.49        149.49         5.21 o
 -23   3   1        104.69        106.68         4.09 o
 -21   3   1        418.58        479.60         9.26 o
 -19   3   1        410.65        445.51         8.03 o
 -17   3   1        366.65        410.18         6.80 o
 -15   3   1          6.69          2.86         1.28 o
 -13   3   1        930.49        973.16        12.58 o
 -11   3   1        234.58        255.33         4.38 o
  -9   3   1        342.69        373.96         5.62 o
  -7   3   1       1239.83       1293.11        16.89 o
  -5   3   1       7315.34       6893.95        99.96 o
  -3   3   1      28876.86      30827.33       366.19 o
  -1   3   1       4825.41       4065.03        44.71 o
   1   3   1       9655.81      10208.67       136.58 o
   3   3   1        152.29        131.34         3.26 o
   5   3   1         27.83         31.82         1.93 o
   7   3   1        543.21        624.32         8.41 o
   9   3   1       1803.66       1910.57        21.95 o
  11   3   1       1368.02       1255.66        14.87 o
  13   3   1          2.18          3.52         1.38 o
  15   3   1       1127.19       1287.35        15.58 o
  17   3   1        132.97        100.59         3.19 o
  19   3   1          2.30         -1.56         2.05 o
  21   3   1        339.52        378.48         7.48 o
  23   3   1       1563.75       1893.41        28.53 o
  25   3   1        257.98        211.18         5.63 o
  27   3   1        157.52        201.70         5.78 o
  29   3   1         24.50          8.16         4.14 o
 -30   4   1        196.60        222.70         7.66 o
 -28   4   1         53.93         28.02         4.11 o
 -26   4   1         81.93         52.90         5.96 o
 -24   4   1         70.78         97.81         5.34 o
 -22   4   1        233.71        189.28         5.60 o
 -20   4   1        189.83        156.91         4.75 o
 -18   4   1          3.91         -2.50         2.02 o
 -16   4   1         75.53         98.63         3.05 o
 -14   4   1        361.04        390.41         6.17 o
 -12   4   1       2231.73       2323.56        25.49 o
 -10   4   1          8.09          2.88         1.31 o
  -8   4   1        269.37        296.69         5.14 o
  -6   4   1        803.83        861.98        10.78 o
  -4   4   1        164.89        160.38         3.63 o
  -2   4   1        313.11        188.34         3.71 o
   0   4   1        446.35        528.17         7.62 o
   2   4   1       4145.19       4147.76        43.19 o
   4   4   1       3438.70       3325.75        36.67 o
   6   4   1       4363.94       4844.88        51.43 o
   8   4   1         29.35         26.35         1.72 o
  10   4   1        518.74        551.15         8.04 o
  12   4   1        671.14        735.46         9.83 o
  14   4   1         29.68         23.16         1.79 o
  16   4   1         33.21         39.14         2.85 o
  18   4   1         10.02          8.10         2.18 o
  20   4   1       1697.03       1626.88        24.76 o
  22   4   1         35.54         41.65         4.49 o
  24   4   1          0.01         -2.24         3.59 o
  26   4   1        235.28        189.13         7.40 o
  28   4   1         76.46         48.75         4.28 o
 -29   5   1          2.09         -4.18         4.31 o
 -27   5   1         15.90         11.30         3.79 o
 -25   5   1          7.58          9.73         3.51 o
 -23   5   1         72.60         39.10         3.64 o
 -21   5   1         33.16         28.60         3.36 o
 -19   5   1       1171.92       1338.96        22.40 o
 -17   5   1        191.09        198.17         5.36 o
 -15   5   1        704.70        806.32        12.80 o
 -13   5   1        610.36        599.82         9.47 o
 -11   5   1        943.10        915.79        12.54 o
  -9   5   1       2721.27       2704.42        28.94 o
  -7   5   1       2129.89       2141.81        23.75 o
  -5   5   1       3314.35       3575.73        38.83 o
  -3   5   1        316.55        256.69         4.81 o
  -1   5   1        613.32        547.62         7.66 o
   1   5   1          7.23          9.53         1.39 o
   3   5   1       2240.20       2482.09        27.05 o
   5   5   1       3027.83       3278.53        35.05 o
   7   5   1        301.58        335.80         5.70 o
   9   5   1         64.77         69.98         2.59 o
  11   5   1         28.58         23.31         2.18 o
  13   5   1        927.19        890.04        13.30 o
  15   5   1         57.52         27.64         2.71 o
  17   5   1        126.35        109.73         4.01 o
  19   5   1          0.00         -3.70         2.47 o
  21   5   1        220.64        233.88         6.13 o
  23   5   1         51.09         70.83         5.18 o
  25   5   1         25.42         14.65         3.74 o
  27   5   1         19.91         12.49         4.27 o
 -26   6   1         18.40         22.10         3.88 o
 -24   6   1        248.90        260.83         7.20 o
 -22   6   1        417.24        476.98        10.11 o
 -20   6   1         24.32         24.75         3.29 o
 -18   6   1        168.92        233.33         6.12 o
 -16   6   1         61.15         60.73         3.61 o
 -14   6   1        233.63        216.81         5.28 o
 -12   6   1          7.46          4.24         2.66 o
 -10   6   1         91.59         94.96         3.02 o
  -8   6   1        338.51        351.90         6.56 o
  -6   6   1        559.00        611.18         9.58 o
  -4   6   1         29.16         36.74         2.40 o
  -2   6   1        363.00        430.04         6.95 o
   0   6   1        351.52        343.54         6.26 o
   2   6   1        137.95        153.90         4.00 o
   4   6   1        205.18        213.06         4.46 o
   6   6   1        458.72        471.42         7.80 o
   8   6   1          7.48          7.98         1.80 o
  10   6   1        179.02        171.16         4.26 o
  12   6   1        321.47        364.38         7.34 o
  14   6   1        159.25        163.60         4.80 o
  16   6   1        428.71        424.55         8.84 o
  18   6   1        679.45        641.68        11.53 o
  20   6   1         19.19         20.52         3.66 o
  22   6   1         29.52         25.99         3.78 o
  24   6   1          4.86         -5.83         3.89 o
 -23   7   1         24.61          8.38         3.99 o
 -21   7   1         44.58         29.99         5.02 o
 -19   7   1          7.43          5.65         3.48 o
 -17   7   1         10.74          9.68         3.00 o
 -15   7   1          2.32         14.42         2.70 o
 -13   7   1        213.40        181.46         4.80 o
 -11   7   1        130.53        130.98         4.34 o
  -9   7   1        226.28        206.75         5.49 o
  -7   7   1        837.86        860.47        14.77 o
  -5   7   1          0.42         -3.33         2.22 o
  -3   7   1         12.45          8.62         2.30 o
  -1   7   1        701.89        717.75        11.94 o
   1   7   1        178.53        146.36         4.60 o
   3   7   1         26.14         13.65         2.34 o
   5   7   1        316.22        356.08         6.97 o
   7   7   1       1931.22       2098.70        29.68 o
   9   7   1         85.50        100.77         4.84 o
  11   7   1        213.62        253.56         5.97 o
  13   7   1          0.90         -1.71         2.90 o
  15   7   1          1.37          0.89         3.04 o
  17   7   1         55.35         57.02         4.23 o
  19   7   1         28.42          8.21         3.55 o
  21   7   1          1.89          0.75         4.20 o
  23   7   1          0.41         -6.76         5.41 o
 -20   8   1         20.79         10.16         4.75 o
 -18   8   1         17.88         19.83         3.60 o
 -16   8   1          5.81          2.42         3.90 o
 -14   8   1         46.91         37.38         4.57 o
 -12   8   1        160.11        160.62         5.61 o
 -10   8   1          0.18         -4.03         3.01 o
  -8   8   1        227.11        233.92         5.97 o
  -6   8   1        284.54        297.91         7.11 o
  -4   8   1         12.39          2.91         2.64 o
  -2   8   1          1.13         -3.96         3.00 o
   0   8   1         63.51         80.31         4.45 o
   2   8   1          0.30         -2.09         2.56 o
   4   8   1         66.24         69.32         3.80 o
   6   8   1         12.77         21.23         3.53 o
   8   8   1          0.05          8.24         3.30 o
  10   8   1          9.57         12.19         3.11 o
  12   8   1         29.48         34.51         3.80 o
  14   8   1          0.02         -5.08         3.39 o
  16   8   1         52.98         57.36         5.94 o
  18   8   1          0.53          0.54         5.45 o
 -15   9   1         28.00          5.68         5.83 o
 -13   9   1        144.70        152.88         6.64 o
 -11   9   1         22.20         15.14         5.32 o
  -9   9   1          0.61         -0.91         3.62 o
  -7   9   1          7.82          0.93         4.29 o
  -5   9   1         12.38          0.70         3.86 o
  -3   9   1         61.49         43.11         6.64 o
  -1   9   1         14.23          3.13         3.93 o
   1   9   1          0.91         -1.29         4.10 o
   3   9   1          9.83          2.69         3.68 o
   5   9   1        264.37        285.57         7.43 o
   7   9   1         24.98         28.76         4.24 o
   9   9   1        397.34        426.37         9.20 o
  11   9   1        237.33        227.19         7.77 o
  13   9   1          1.04          4.76         4.69 o
  -8  10   1          1.71         -6.88         5.81 o
  -6  10   1          1.53         -7.30         4.87 o
  -4  10   1         23.30          8.78         5.28 o
  -2  10   1         12.55          0.86         5.95 o
   0  10   1          9.92         -6.49         4.32 o
   2  10   1         17.54          1.33         4.39 o
   4  10   1         12.37          0.53         4.78 o
   6  10   1         28.80         15.81         5.02 o
 -34   0   2          1.96         -0.10         8.96 o
 -32   0   2         23.92         11.04         6.29 o
 -30   0   2        278.03        297.48        12.59 o
 -28   0   2          0.02          1.10         4.05 o
 -26   0   2       1200.48       1324.00        33.52 o
 -24   0   2       2177.83       2191.09        43.88 o
 -22   0   2       1120.11       1141.30        24.57 o
 -20   0   2       2809.46       2999.02        47.09 o
 -18   0   2       1341.66       1227.77        20.94 o
 -16   0   2          6.62          8.15         1.79 o
 -14   0   2       1667.14       1604.63        30.82 o
 -12   0   2          2.18         10.34         2.16 o
 -10   0   2      22172.61      22864.23       345.97 o
  -4   0   2       3654.43       1942.09        78.94 o
   2   0   2      13129.13      11797.85       359.54 o
   4   0   2      23112.26      24192.42       496.43 o
   6   0   2      21210.12      20905.77       349.83 o
   8   0   2       3179.35       2967.63        49.11 o
  10   0   2        830.29        986.06        17.26 o
  12   0   2        134.33        142.35         4.67 o
  14   0   2        195.18        140.89         5.32 o
  16   0   2        639.58        638.40        16.58 o
  18   0   2       1378.97       1347.75        32.66 o
  20   0   2         13.84         12.26         4.38 o
  22   0   2         58.33         32.83         3.74 o
  24   0   2        458.18        452.04        15.55 o
  26   0   2        898.19        858.06        28.10 o
  28   0   2        159.88        158.97         9.21 o
  30   0   2          2.84         -7.92         7.59 o
 -33   1   2         35.88         26.01         4.88 o
 -31   1   2         38.29         63.83         4.69 o
 -29   1   2          5.89          0.23         3.13 o
 -27   1   2        188.62        204.93         5.99 o
 -25   1   2       2085.81       2170.14        36.58 o
 -23   1   2        231.00        233.81         5.81 o
 -21   1   2       4442.27       4844.18        67.85 o
 -19   1   2          9.74         12.52         1.45 o
 -17   1   2       4455.84       4940.23        62.58 o
 -15   1   2       1032.18        875.94        11.43 o
 -13   1   2       1155.42       1195.67        14.30 o
 -11   1   2        922.43        831.82        14.24 o
  -9   1   2      10537.30      10176.59       121.81 o
  -7   1   2      27762.88      28969.87       388.19 o
  -5   1   2       5054.08       4706.87        54.73 o
  -3   1   2      10394.22       7700.60       122.54 o
  -1   1   2      34132.26      28592.66      1472.14 o
   1   1   2       9280.34       8747.26        96.00 o
   3   1   2        480.81        372.64         5.20 o
   5   1   2       6542.59       6023.96        68.54 o
   7   1   2      14767.54      14247.24       179.13 o
   9   1   2       2099.04       2086.85        27.46 o
  11   1   2       2405.67       2203.02        25.45 o
  13   1   2       2242.29       2195.45        25.62 o
  15   1   2        771.03        822.16        11.46 o
  17   1   2          2.42          4.17         2.03 o
  19   1   2          0.22         -3.17         2.11 o
  21   1   2        313.09        323.13         7.91 o
  23   1   2         77.90         83.54         4.05 o
  25   1   2        267.71        294.71         7.75 o
  27   1   2         48.33         46.06         5.36 o
  29   1   2          2.12          0.12         4.53 o
 -32   2   2          9.80          1.70         4.07 o
 -30   2   2          3.34         -2.15         3.58 o
 -28   2   2        713.89        757.42        15.57 o
 -26   2   2         65.70         63.52         3.98 o
 -24   2   2        134.21        123.50         4.71 o
 -22   2   2       2218.98       2291.33        33.36 o
 -20   2   2         49.68         47.36         2.31 o
 -18   2   2        119.82        110.99         3.02 o
 -16   2   2        512.86        494.11         7.30 o
 -14   2   2        774.40        898.51        10.90 o
 -12   2   2        563.68        484.84         6.75 o
 -10   2   2       1591.84       1527.76        19.28 o
  -8   2   2       5239.56       4672.12        59.45 o
  -6   2   2      39694.65      44913.63       825.47 o
  -2   2   2       5828.59       5590.10        57.92 o
   0   2   2         83.30         51.16         1.93 o
   4   2   2        444.32        405.92         5.73 o
   6   2   2        161.26        195.17         3.62 o
   8   2   2       3255.16       3091.83        34.77 o
  10   2   2        891.05        934.51        11.69 o
  12   2   2         20.04         32.74         1.85 o
  14   2   2        144.21        149.26         3.68 o
  16   2   2       1526.34       1471.23        19.66 o
  18   2   2        559.50        587.92         9.18 o
  20   2   2        351.32        391.78         7.43 o
  22   2   2        134.33        150.49         4.37 o
  24   2   2       1438.71       1561.59        24.13 o
  26   2   2         21.70         10.38         3.50 o
  28   2   2         52.26         51.19         5.34 o
  30   2   2        140.88        150.86         7.96 o
 -33   3   2         47.43         52.65         6.67 o
 -31   3   2          6.26          2.44         4.10 o
 -29   3   2         10.71         -0.37         3.50 o
 -27   3   2        115.75        115.49         4.79 o
 -25   3   2         25.80          5.17         3.01 o
 -23   3   2          2.28         -4.11         2.74 o
 -21   3   2         57.07         49.51         3.49 o
 -19   3   2       1374.72       1410.41        19.18 o
 -17   3   2       2631.64       2727.65        31.16 o
 -15   3   2       1312.16       1431.27        17.31 o
 -13   3   2        416.83        440.42         6.65 o
 -11   3   2        109.57         88.35         2.93 o
  -9   3   2       3776.74       3627.05        43.01 o
  -7   3   2       7172.45       7084.45        87.96 o
  -5   3   2        604.35        567.80         7.98 o
  -3   3   2       2449.65       2224.79        25.19 o
  -1   3   2       1087.62       1027.27        12.78 o
   1   3   2        807.87        784.84         9.94 o
   3   3   2        299.04        306.09         4.97 o
   5   3   2       6417.78       5869.24        66.11 o
   7   3   2       8328.30       8644.00       111.93 o
   9   3   2        309.44        269.93         4.72 o
  11   3   2        257.37        215.48         4.02 o
  13   3   2       3935.10       4015.70        42.50 o
  15   3   2        148.55        169.82         3.90 o
  17   3   2         60.69         71.56         2.96 o
  19   3   2        156.78        166.91         4.47 o
  21   3   2        210.66        218.20         5.43 o
  23   3   2         19.94         26.28         3.04 o
  25   3   2        320.15        356.14         8.59 o
  27   3   2        236.50        262.76         7.80 o
  29   3   2         33.57          0.44         4.56 o
 -30   4   2         15.45         11.82         4.30 o
 -28   4   2         14.62          1.87         3.97 o
 -26   4   2         35.61         21.19         3.40 o
 -24   4   2         12.41         12.22         3.39 o
 -22   4   2        106.97         98.55         5.06 o
 -20   4   2        317.82        353.73         7.70 o
 -18   4   2        484.31        519.12         8.76 o
 -16   4   2          6.96          1.29         1.90 o
 -14   4   2          9.33         -2.07         1.38 o
 -12   4   2        156.73        143.52         3.32 o
 -10   4   2        316.36        333.97         5.23 o
  -8   4   2        376.80        467.38         7.32 o
  -6   4   2       4139.73       4014.45        42.83 o
  -4   4   2       8056.30       7729.27        83.64 o
  -2   4   2        402.40        450.80         6.79 o
   0   4   2       4002.98       3974.23        42.45 o
   2   4   2       1059.81       1060.78        12.76 o
   4   4   2       6395.07       6404.11        75.44 o
   6   4   2         56.51         63.76         2.30 o
   8   4   2        191.67        185.27         3.71 o
  10   4   2       2588.23       2733.85        30.94 o
  12   4   2         24.89         11.58         1.66 o
  14   4   2       1187.13       1301.89        18.14 o
  16   4   2         42.38         39.08         2.65 o
  18   4   2        215.06        271.16         5.81 o
  20   4   2        450.68        452.10         8.64 o
  22   4   2         25.68         33.28         2.93 o
  24   4   2        229.20        280.34         7.22 o
  26   4   2         27.90         20.98         4.53 o
  28   4   2         56.05         55.14         8.35 o
 -29   5   2         45.88         29.66         4.03 o
 -27   5   2          4.75         -0.23         3.60 o
 -25   5   2        255.37        284.02         7.37 o
 -23   5   2          0.04          0.43         3.11 o
 -21   5   2        144.91        148.27         4.91 o
 -19   5   2        275.56        286.20         6.32 o
 -17   5   2        381.73        394.05         8.12 o
 -15   5   2       1168.94       1195.52        18.69 o
 -13   5   2        119.68        102.74         3.11 o
 -11   5   2       1622.40       1764.67        20.95 o
  -9   5   2       1595.74       1527.99        18.84 o
  -7   5   2        365.96        374.53         6.02 o
  -5   5   2       4535.78       4705.28        49.25 o
  -3   5   2        172.56        186.17         3.81 o
  -1   5   2          9.40         -0.48         1.46 o
   1   5   2       3686.44       3707.09        40.23 o
   3   5   2       3253.44       3290.41        35.23 o
   5   5   2        334.35        322.24         5.19 o
   7   5   2        583.82        569.45         8.47 o
   9   5   2        395.73        407.24         6.83 o
  11   5   2        350.04        365.09         7.10 o
  13   5   2        341.18        345.82         7.09 o
  15   5   2         30.03         17.09         2.21 o
  17   5   2        162.55        172.20         4.78 o
  19   5   2        154.11        176.69         5.05 o
  21   5   2         38.25         11.55         3.43 o
  23   5   2         30.27         25.94         3.66 o
  25   5   2          7.58         -2.82         4.27 o
 -28   6   2          0.24         -3.27         4.83 o
 -26   6   2         38.00         37.01         5.00 o
 -24   6   2          5.29          0.75         4.49 o
 -22   6   2         85.33         92.92         5.40 o
 -20   6   2        310.52        359.46         8.10 o
 -18   6   2         90.88        141.33         5.43 o
 -16   6   2        643.43        626.58        10.43 o
 -14   6   2          3.73          5.46         2.17 o
 -12   6   2        541.49        487.26         8.34 o
 -10   6   2        746.66        882.88        14.06 o
  -8   6   2        122.32        137.11         3.61 o
  -6   6   2       1687.34       1630.65        22.10 o
  -4   6   2        143.77        115.39         3.46 o
  -2   6   2         74.23         80.08         2.72 o
   0   6   2         57.70         41.15         2.19 o
   2   6   2          6.36         53.41        14.10 o
   4   6   2          4.49         11.17         3.34 o
   6   6   2        343.85        346.25         5.93 o
   8   6   2       1296.62       1364.38        18.53 o
  10   6   2          0.72         -1.82         2.18 o
  12   6   2          2.45          1.71         2.55 o
  14   6   2          7.85          3.27         2.89 o
  16   6   2         10.52          5.73         3.20 o
  18   6   2          0.31         -4.74         3.16 o
  20   6   2        254.37        273.16         6.58 o
  22   6   2          7.68          9.38         3.88 o
  24   6   2          0.22         -7.40         4.93 o
 -25   7   2          9.79          0.95         4.33 o
 -23   7   2        356.13        395.82         8.88 o
 -21   7   2        181.94        184.15         6.20 o
 -19   7   2        141.15        131.82         5.73 o
 -17   7   2          7.87          3.05         2.99 o
 -15   7   2         41.41         20.92         2.67 o
 -13   7   2         57.05         67.46         3.81 o
 -11   7   2          0.04         -2.81         2.31 o
  -9   7   2        242.39        270.47         6.56 o
  -7   7   2          2.04          0.68         2.20 o
  -5   7   2        188.95        206.18         5.71 o
  -3   7   2        777.10        760.29        13.83 o
  -1   7   2         38.30         36.24         2.76 o
   1   7   2        428.84        456.90         8.54 o
   3   7   2        161.30        153.56         4.30 o
   5   7   2       3824.91       4312.23        54.24 o
   7   7   2        150.69        196.37         4.66 o
   9   7   2          8.20          8.57         2.28 o
  11   7   2          4.01          1.95         2.54 o
  13   7   2          3.99         -3.24         2.86 o
  15   7   2        143.40        158.82         5.49 o
  17   7   2        146.68        167.17         6.09 o
  19   7   2         15.75         15.23         4.13 o
  21   7   2          5.32         -3.95         5.37 o
 -22   8   2          1.13          1.81         6.44 o
 -20   8   2          2.82         -3.55         4.55 o
 -18   8   2         35.93         42.88         3.89 o
 -16   8   2          3.01          0.80         3.15 o
 -14   8   2         24.83         31.33         3.77 o
 -12   8   2          8.71          2.04         3.72 o
 -10   8   2          7.71         -0.44         2.83 o
  -8   8   2        106.28        120.59         4.57 o
  -6   8   2         98.53        102.85         4.18 o
  -4   8   2         35.18         16.26         3.32 o
  -2   8   2          8.07         -2.45         2.88 o
   0   8   2        131.62        161.26         5.56 o
   2   8   2         46.75         43.94         4.02 o
   4   8   2        143.00        138.68         4.71 o
   6   8   2          1.17          4.52         2.81 o
   8   8   2         42.40         71.90         4.57 o
  10   8   2        313.57        383.33         8.63 o
  12   8   2          2.20         10.20         3.38 o
  14   8   2         13.02         21.13         3.83 o
  16   8   2        131.33        165.30         6.84 o
  18   8   2         10.95         11.13         5.16 o
 -17   9   2          9.52          1.72         5.94 o
 -15   9   2          8.55         -2.42         4.63 o
 -13   9   2          0.17          2.91         4.01 o
 -11   9   2          7.44          3.07         3.91 o
  -9   9   2         14.88         -1.25         3.76 o
  -7   9   2         79.33         87.66         6.52 o
  -5   9   2          5.97         -1.18         3.73 o
  -3   9   2         11.96         10.94         3.58 o
  -1   9   2        126.31        116.06         5.83 o
   1   9   2         24.69         31.46         3.79 o
   3   9   2          0.51         -3.85         3.53 o
   5   9   2         20.58         12.91         3.59 o
   7   9   2        662.93        701.17        12.78 o
   9   9   2        108.54        151.29         6.69 o
  11   9   2          7.79          6.90         4.17 o
  13   9   2        214.69        239.05         8.74 o
  -8  10   2         14.11          1.26         6.04 o
  -6  10   2          5.29         -8.31         5.54 o
  -4  10   2          1.47          0.85         6.03 o
  -2  10   2          3.35         -4.01         4.93 o
   0  10   2          0.06         -6.86         4.58 o
   2  10   2          2.82         -3.31         5.50 o
   4  10   2          1.98         -8.78         5.85 o
 -33   1   3          0.18         -5.27         4.20 o
 -31   1   3         15.37          6.07         3.39 o
 -29   1   3        283.38        290.15         7.62 o
 -27   1   3        198.04        190.01         6.51 o
 -25   1   3        181.81        187.48         5.58 o
 -23   1   3        102.47         94.07         3.42 o
 -21   1   3       1296.63       1357.52        18.64 o
 -19   1   3        200.48        208.94         4.38 o
 -17   1   3         55.37         61.71         2.63 o
 -15   1   3        333.65        420.16         7.02 o
 -13   1   3        923.21        739.83         9.63 o
 -11   1   3         31.37         20.60         1.59 o
  -9   1   3       5508.35       5000.80        61.79 o
  -7   1   3       5042.96       4632.73        61.05 o
  -5   1   3       7441.36       6723.89        77.99 o
  -3   1   3        233.99        212.96         3.75 o
  -1   1   3       7899.54       7449.79        91.14 o
   1   1   3       3850.08       3420.97        39.29 o
   3   1   3         39.78         54.32         1.83 o
   5   1   3         47.78         42.10         1.69 o
   7   1   3          4.47          2.71         0.86 o
   9   1   3        110.85        117.64         2.53 o
  11   1   3       1762.98       1816.01        19.97 o
  13   1   3       2233.81       2250.21        26.22 o
  15   1   3        263.80        304.62         5.85 o
  17   1   3        568.87        603.91        10.43 o
  19   1   3         40.61         30.65         3.36 o
  21   1   3        172.95        146.67         4.97 o
  23   1   3        309.22        345.30         8.73 o
  25   1   3          9.06         -1.33         3.44 o
  27   1   3         78.22         52.73         5.48 o
  29   1   3          5.22         -7.51         5.43 o
 -34   2   3          1.22         -1.21         5.43 o
 -32   2   3         33.17         27.97         4.06 o
 -30   2   3         42.67         13.47         3.31 o
 -28   2   3        307.86        371.60         8.72 o
 -26   2   3         42.57         29.50         3.21 o
 -24   2   3         24.05         21.27         2.36 o
 -22   2   3          0.69          2.05         1.91 o
 -20   2   3        256.87        308.76         5.86 o
 -18   2   3         25.81         28.23         1.82 o
 -16   2   3        697.32        700.07         9.03 o
 -14   2   3          8.61         14.24         1.54 o
 -12   2   3       4654.26       4830.32        50.91 o
 -10   2   3       1323.48       1204.12        14.05 o
  -8   2   3       2700.43       2630.45        30.39 o
  -6   2   3      10624.77       9814.29       122.00 o
  -4   2   3         16.19          8.33         1.55 o
  -2   2   3      26835.02      28650.01       371.02 o
   0   2   3       3778.58       3245.50        35.64 o
   2   2   3       3382.58       2987.78        32.38 o
   4   2   3       1082.40       1182.00        13.71 o
   6   2   3       8516.13       8858.37        91.74 o
   8   2   3        863.60        941.00        11.38 o
  10   2   3       1208.57       1322.06        15.73 o
  12   2   3         85.26         98.41         2.55 o
  14   2   3         58.40         47.32         2.19 o
  16   2   3          2.92          0.03         2.06 o
  18   2   3         27.05          9.96         1.89 o
  20   2   3         28.27         36.96         2.67 o
  22   2   3        614.34        587.64        10.60 o
  24   2   3        216.19        264.64         6.89 o
  26   2   3        159.89        127.24         7.24 o
  28   2   3          0.57         -6.69         4.46 o
 -33   3   3          0.17          5.67         4.92 o
 -31   3   3          0.02          1.11         3.94 o
 -29   3   3         26.29         16.79         3.28 o
 -27   3   3          0.11         -3.13         2.98 o
 -25   3   3        376.41        342.79         8.31 o
 -23   3   3         12.57          0.62         2.30 o
 -21   3   3        163.60        150.55         4.75 o
 -19   3   3         16.48         10.67         1.82 o
 -17   3   3         36.03         12.81         1.71 o
 -15   3   3       1700.29       1852.76        22.11 o
 -13   3   3        113.59         92.02         2.90 o
 -11   3   3       5600.55       5634.35        58.21 o
  -9   3   3       1590.96       1522.16        16.89 o
  -7   3   3       1400.00       1362.23        15.50 o
  -5   3   3       1391.50       1183.13        13.59 o
  -3   3   3        555.40        581.26         7.34 o
  -1   3   3       7532.45       7550.89        94.16 o
   1   3   3       3921.52       3663.07        45.04 o
   3   3   3        768.88        848.87        11.05 o
   5   3   3       1856.60       1799.51        20.59 o
   7   3   3        103.75         99.04         2.65 o
   9   3   3       2279.63       2589.71        29.07 o
  11   3   3       1095.86       1169.34        14.21 o
  13   3   3        135.20        144.77         3.51 o
  15   3   3        499.04        495.19         8.67 o
  17   3   3          2.27          2.79         1.89 o
  19   3   3          1.50         -1.02         2.18 o
  21   3   3         30.28         34.87         2.97 o
  23   3   3         13.37         14.35         3.51 o
  25   3   3         48.78         49.47         4.29 o
  27   3   3          6.81         -2.35         4.91 o
 -32   4   3          9.39         -1.13         5.17 o
 -30   4   3        102.04         97.31         5.94 o
 -28   4   3         16.84          4.00         3.80 o
 -26   4   3        352.64        404.83         8.95 o
 -24   4   3        453.88        592.17        11.92 o
 -22   4   3        548.72        700.08        13.22 o
 -20   4   3       1372.27       1363.18        21.00 o
 -18   4   3          0.63          6.44         1.98 o
 -16   4   3        187.12        147.86         3.90 o
 -14   4   3         67.34         38.09         1.99 o
 -12   4   3         68.82         69.88         2.39 o
 -10   4   3         75.82         71.43         2.65 o
  -8   4   3        745.09        774.39         9.39 o
  -6   4   3         66.03         84.96         2.95 o
  -4   4   3      11702.46      12631.19       158.56 o
  -2   4   3        722.15        708.25         9.78 o
   0   4   3       4646.29       4797.14        50.85 o
   2   4   3      11299.21      12253.76       143.12 o
   4   4   3        698.84        660.72         8.23 o
   6   4   3        158.11         97.21         2.72 o
   8   4   3          2.63          1.75         1.35 o
  10   4   3       1833.77       1941.34        24.91 o
  12   4   3        126.16        121.32         3.33 o
  14   4   3        595.82        573.30         9.50 o
  16   4   3         26.19         48.09         3.40 o
  18   4   3         24.33         22.25         2.27 o
  20   4   3        898.19        796.40        12.85 o
  22   4   3        305.96        337.45         9.33 o
  24   4   3         56.70         34.71         3.61 o
  26   4   3         60.99         19.99         4.27 o
 -29   5   3         45.48         38.60         5.26 o
 -27   5   3         19.05         32.23         4.22 o
 -25   5   3          0.42         -2.14         3.84 o
 -23   5   3        635.65        627.85        12.10 o
 -21   5   3         98.86         94.77         4.10 o
 -19   5   3         36.63         12.07         2.21 o
 -17   5   3         91.11         80.03         3.42 o
 -15   5   3        413.17        434.37         7.71 o
 -13   5   3         18.50         37.44         2.28 o
 -11   5   3        171.92        173.46         3.97 o
  -9   5   3         60.24         86.99         2.80 o
  -7   5   3        192.34        171.41         3.70 o
  -5   5   3        111.77        120.94         2.90 o
  -3   5   3         24.54         11.39         1.71 o
  -1   5   3       2453.39       2424.22        27.09 o
   1   5   3        441.89        416.63         6.14 o
   3   5   3         89.40        139.38         3.20 o
   5   5   3        378.72        360.06         5.50 o
   7   5   3        238.18        238.00         5.08 o
   9   5   3        152.52        151.88         4.04 o
  11   5   3         96.51         94.00         3.64 o
  13   5   3         37.54         49.84         3.41 o
  15   5   3         33.63         23.96         2.58 o
  17   5   3         71.93         85.06         4.45 o
  19   5   3          9.75         14.45         2.81 o
  21   5   3          0.26         -1.21         3.25 o
  23   5   3         37.35         40.05         4.32 o
  25   5   3         60.67         54.38         6.83 o
 -28   6   3         97.92         58.86         7.31 o
 -26   6   3          6.81          9.36         5.45 o
 -24   6   3         12.88          4.25         3.83 o
 -22   6   3          6.48          0.96         3.26 o
 -20   6   3          5.31          5.52         3.26 o
 -18   6   3          5.99          7.75         2.71 o
 -16   6   3         73.25         32.11         2.74 o
 -14   6   3         30.94         20.96         2.26 o
 -12   6   3          0.98         -0.55         2.24 o
 -10   6   3         42.00         35.77         2.50 o
  -8   6   3          2.46         -1.61         1.83 o
  -6   6   3        409.84        403.92         7.28 o
  -4   6   3         13.70         11.49         1.66 o
  -2   6   3       1185.49       1212.97        16.26 o
   0   6   3        990.22       1031.12        14.43 o
   2   6   3        401.69        418.37         7.08 o
   4   6   3        227.36        257.11         5.17 o
   6   6   3        778.56        741.91        10.37 o
   8   6   3         73.40         75.41         3.35 o
  10   6   3        184.50        213.53         5.52 o
  12   6   3        219.16        221.03         5.93 o
  14   6   3         12.09          0.41         2.87 o
  16   6   3        280.35        275.94         6.37 o
  18   6   3         54.00         39.58         3.93 o
  20   6   3          0.11         -5.32         3.79 o
  22   6   3        116.38         78.45         5.95 o
 -25   7   3         36.79         58.83         5.95 o
 -23   7   3          4.99         11.42         4.40 o
 -21   7   3         44.81         46.59         5.14 o
 -19   7   3        205.92        196.39         6.88 o
 -17   7   3        135.30        145.63         4.84 o
 -15   7   3         76.46         47.59         3.05 o
 -13   7   3         84.42         73.51         3.85 o
 -11   7   3         46.59         62.46         3.67 o
  -9   7   3         95.25         89.82         4.12 o
  -7   7   3         15.55         -2.11         2.11 o
  -5   7   3        275.38        280.23         6.87 o
  -3   7   3        369.43        386.20         7.87 o
  -1   7   3         48.20         29.08         2.49 o
   1   7   3          1.22         -3.35         2.23 o
   3   7   3         26.76         26.94         2.49 o
   5   7   3         67.31         71.49         4.38 o
   7   7   3        178.86        198.07         4.73 o
   9   7   3         45.64         45.71         3.12 o
  11   7   3          9.18          6.15         2.57 o
  13   7   3         50.58         38.38         3.43 o
  15   7   3         38.07         30.24         4.24 o
  17   7   3         74.89         82.77         5.73 o
  19   7   3          5.91          6.09         5.32 o
 -22   8   3          2.55          1.21         4.88 o
 -20   8   3         27.32         17.21         4.72 o
 -18   8   3         98.48        106.26         5.46 o
 -16   8   3         49.76         33.48         3.99 o
 -14   8   3        283.46        296.20         9.43 o
 -12   8   3        107.26        122.04         5.72 o
 -10   8   3        112.59         97.13         4.84 o
  -8   8   3         30.46         31.51         3.21 o
  -6   8   3          1.02         -2.37         3.63 o
  -4   8   3         68.46         37.72         4.21 o
  -2   8   3        180.74        180.13         5.19 o
   0   8   3        278.96        321.09         6.55 o
   2   8   3        117.88        127.52         4.52 o
   4   8   3          3.70          7.70         2.84 o
   6   8   3        329.64        359.15         8.15 o
   8   8   3        138.27        133.76         5.10 o
  10   8   3       1043.13       1123.76        19.63 o
  12   8   3         25.06         29.43         7.21 o
  14   8   3        170.16        179.00         8.73 o
  16   8   3          2.48          0.12         5.59 o
 -17   9   3         13.46         13.44         5.53 o
 -15   9   3         54.38         23.99         8.19 o
 -13   9   3          2.90          5.23         4.80 o
 -11   9   3         10.22          4.09         4.21 o
  -9   9   3          9.13         -0.50         3.89 o
  -7   9   3          0.61          3.48         3.94 o
  -5   9   3          8.91          9.91         3.70 o
  -3   9   3          2.44          2.39         3.93 o
  -1   9   3        302.14        298.47         7.83 o
   1   9   3        545.82        555.56        13.10 o
   3   9   3          3.94          2.93         4.74 o
   5   9   3         24.54         18.70         3.58 o
   7   9   3         25.01         23.29         4.36 o
   9   9   3          1.70          8.75         4.03 o
  11   9   3        266.74        308.24        13.62 o
  -6  10   3          3.65         -7.11         6.14 o
  -4  10   3        109.29         75.39         7.99 o
  -2  10   3          1.43         -4.86         5.73 o
   0  10   3         45.49         26.21         5.59 o
   2  10   3         20.10         18.10         4.99 o
 -34   0   4         10.97         -1.95         6.48 o
 -32   0   4          6.91          5.85         7.99 o
 -30   0   4        323.66        330.79        11.18 o
 -28   0   4        155.15        186.21         8.23 o
 -26   0   4       5889.85       6307.16       130.37 o
 -24   0   4        706.10        714.32        17.00 o
 -22   0   4        223.24        246.08         7.48 o
 -20   0   4       1273.85       1190.33        20.63 o
 -18   0   4         73.88        137.00         4.55 o
 -16   0   4       1571.89       1769.16        28.30 o
 -14   0   4       9056.17       9069.08       150.66 o
 -12   0   4          3.88          7.36         1.37 o
 -10   0   4        945.01        695.06        12.72 o
  -8   0   4         27.55         10.32         1.47 o
  -6   0   4       1364.15       1217.37        25.05 o
  -4   0   4      28142.95      29278.51       598.76 o
  -2   0   4       1244.95       1244.54        27.67 o
   0   0   4      10641.44      10223.54       269.33 o
   2   0   4       1333.73       1481.29        26.56 o
   4   0   4        455.02        305.05         6.97 o
   6   0   4        195.97        205.80         5.14 o
   8   0   4        179.78        231.37         6.14 o
  10   0   4       1470.00       1337.38        23.21 o
  12   0   4        281.86        322.03         7.31 o
  14   0   4       1079.37       1109.29        21.10 o
  16   0   4          5.50          3.18         2.76 o
  18   0   4        571.69        583.41        15.41 o
  20   0   4       1190.21       1292.23        29.64 o
  22   0   4        462.33        402.79        12.98 o
  24   0   4        185.06        242.55        11.06 o
  26   0   4         40.57         20.52         6.16 o
  28   0   4         12.97          0.44        10.10 o
 -35   1   4         21.34         11.46         4.28 o
 -33   1   4         12.12          3.88         3.71 o
 -31   1   4         26.48         10.23         3.24 o
 -29   1   4          3.92         -2.40         2.95 o
 -27   1   4         46.10         73.15         4.28 o
 -25   1   4        565.75        562.09        10.31 o
 -23   1   4          3.46         13.98         2.02 o
 -21   1   4         21.83         14.38         1.98 o
 -19   1   4        126.43        127.05         3.21 o
 -17   1   4         38.70         29.43         1.74 o
 -15   1   4      17466.93      19967.80       342.46 o
 -13   1   4       3648.76       3564.94        38.69 o
 -11   1   4         61.12         91.27         2.68 o
  -9   1   4       7750.02       7351.16        98.46 o
  -7   1   4       1008.75        759.73        10.61 o
  -5   1   4        498.39        377.31         6.08 o
  -3   1   4       1038.04        898.85        12.99 o
  -1   1   4       4412.69       4204.86        54.02 o
   1   1   4       8950.11       8280.81       101.74 o
   3   1   4       2315.40       2458.74        31.50 o
   5   1   4        374.54        463.52         6.75 o
   7   1   4       7127.76       6921.77        75.32 o
   9   1   4      11058.07      11967.60       140.19 o
  11   1   4       2098.15       2304.54        26.24 o
  13   1   4        538.43        558.45         8.52 o
  15   1   4        773.76        706.07        10.89 o
  17   1   4       2213.00       2243.39        31.14 o
  19   1   4          2.28          2.01         1.74 o
  21   1   4        987.29       1014.41        16.47 o
  23   1   4         55.40         43.97         3.73 o
  25   1   4         41.82         27.81         4.79 o
  27   1   4         28.82          9.03         4.43 o
 -34   2   4          1.95         -7.23         4.82 o
 -32   2   4         37.32         19.47         3.68 o
 -30   2   4         29.10         12.33         3.14 o
 -28   2   4        523.96        556.83        10.62 o
 -26   2   4        341.27        351.74         7.75 o
 -24   2   4       4304.77       4766.04        65.23 o
 -22   2   4        381.75        365.99         7.68 o
 -20   2   4        292.00        287.41         5.89 o
 -18   2   4         15.01         11.38         1.48 o
 -16   2   4       2278.49       2174.57        24.33 o
 -14   2   4        536.78        533.00         7.41 o
 -12   2   4       3373.18       3025.55        32.49 o
 -10   2   4       6736.98       6479.23        77.73 o
  -8   2   4       1418.49       1430.07        16.43 o
  -6   2   4       6352.48       5849.90        71.27 o
  -4   2   4        566.05        525.93         7.77 o
  -2   2   4      15511.33      15234.41       171.30 o
   0   2   4       1440.55       1476.72        17.01 o
   2   2   4        779.33        824.02        10.62 o
   4   2   4       2687.99       2711.92        29.87 o
   6   2   4       3469.52       3404.08        36.35 o
   8   2   4       2330.82       2324.02        25.07 o
  10   2   4        657.24        638.98         8.25 o
  12   2   4        715.49        700.20         9.59 o
  14   2   4         45.24         54.19         2.30 o
  16   2   4         80.00         59.41         2.92 o
  18   2   4       1342.40       1413.73        20.15 o
  20   2   4         35.53         19.26         3.17 o
  22   2   4        191.45        216.83         5.87 o
  24   2   4         14.84          1.86         3.84 o
  26   2   4         97.14         47.41         5.93 o
 -33   3   4         78.59         62.31         5.13 o
 -31   3   4         36.42         15.54         3.86 o
 -29   3   4        250.67        221.61         6.88 o
 -27   3   4        483.04        604.32        13.19 o
 -25   3   4        288.54        339.09         9.81 o
 -23   3   4          8.21          8.09         3.18 o
 -21   3   4        843.10        888.06        14.38 o
 -19   3   4         11.21         16.44         1.99 o
 -17   3   4        543.22        559.33         8.34 o
 -15   3   4         21.71         21.32         1.73 o
 -13   3   4      23920.79      26629.29       273.00 o
 -11   3   4       2243.57       2392.80        25.18 o
  -9   3   4       9621.63      10124.70       122.35 o
  -7   3   4        297.32        363.00         5.21 o
  -5   3   4         58.72         30.24         1.68 o
  -3   3   4         54.44         24.01         1.36 o
  -1   3   4       2913.08       2726.03        30.60 o
   1   3   4       2007.23       1817.79        20.62 o
   3   3   4       2293.01       2036.66        22.63 o
   5   3   4       2023.12       1954.66        21.43 o
   7   3   4       2079.21       1984.40        21.75 o
   9   3   4       2216.74       2151.07        22.73 o
  11   3   4        225.09        255.02         4.83 o
  13   3   4        178.88        177.10         4.26 o
  15   3   4       1908.21       1930.70        27.55 o
  17   3   4          2.61         -3.15         2.10 o
  19   3   4        737.33        757.28        12.03 o
  21   3   4          2.07         -1.88         3.45 o
  23   3   4          0.03         -5.83         4.04 o
  25   3   4          8.46         -2.67         4.10 o
 -32   4   4         94.26         97.77         7.71 o
 -30   4   4         59.93         69.30         6.55 o
 -28   4   4         53.03         37.36         3.60 o
 -26   4   4        373.01        421.80         9.64 o
 -24   4   4         91.00        123.86         4.90 o
 -22   4   4         51.65         59.41         3.67 o
 -20   4   4         91.09        105.59         3.94 o
 -18   4   4         84.58         75.14         3.22 o
 -16   4   4        220.59        295.87         5.49 o
 -14   4   4        711.46        684.96         8.93 o
 -12   4   4        757.34        723.09         9.13 o
 -10   4   4       2286.95       2128.88        23.29 o
  -8   4   4        533.38        419.95         6.69 o
  -6   4   4        236.03        222.36         4.17 o
  -4   4   4       3076.05       2793.67        30.61 o
  -2   4   4       4893.06       4726.58        50.07 o
   0   4   4       1207.31       1182.29        13.70 o
   2   4   4       3396.00       3403.97        36.76 o
   4   4   4       2094.10       2030.76        23.26 o
   6   4   4        253.55        352.20         5.91 o
   8   4   4         92.23         81.83         2.99 o
  10   4   4       1079.05       1142.47        17.01 o
  12   4   4        302.77        319.61         6.11 o
  14   4   4        157.12        154.33         4.11 o
  16   4   4         36.34         27.08         2.85 o
  18   4   4        217.31        226.59         5.56 o
  20   4   4        225.08        248.64         6.87 o
  22   4   4          8.14         -0.62         3.39 o
  24   4   4         18.14          5.99         4.21 o
 -31   5   4          0.08          1.15         5.14 o
 -29   5   4          0.00         -5.87         3.91 o
 -27   5   4          2.37          0.58         3.32 o
 -25   5   4          3.21          7.26         3.26 o
 -23   5   4        361.19        355.46         7.49 o
 -21   5   4          0.19          3.52         2.56 o
 -19   5   4        490.83        451.51         8.82 o
 -17   5   4        146.33        126.99         3.95 o
 -15   5   4         59.24         77.85         3.17 o
 -13   5   4         31.97         34.39         2.27 o
 -11   5   4        615.50        679.44         9.78 o
  -9   5   4        105.74         96.35         2.90 o
  -7   5   4        166.45        186.03         3.64 o
  -5   5   4        335.41        251.16         4.46 o
  -3   5   4        408.16        482.06         7.19 o
  -1   5   4        188.09        178.45         3.60 o
   1   5   4       2021.43       2044.36        23.23 o
   3   5   4         10.64          7.12         1.40 o
   5   5   4          7.70          2.61         1.55 o
   7   5   4       2098.63       2204.71        29.56 o
   9   5   4        424.48        464.25         8.43 o
  11   5   4        514.76        519.62         9.38 o
  13   5   4        270.00        300.50         6.85 o
  15   5   4          2.34         -3.71         2.47 o
  17   5   4         35.40         22.99         2.70 o
  19   5   4          0.36          0.42         3.11 o
  21   5   4        295.91        313.24         7.79 o
  23   5   4          1.74         -5.39         5.05 o
 -28   6   4          4.48         -7.32         4.88 o
 -26   6   4         41.97         26.59         3.88 o
 -24   6   4        131.62         99.62         6.23 o
 -22   6   4         26.74         25.91         3.45 o
 -20   6   4         40.47         31.58         2.99 o
 -18   6   4         15.41         20.54         2.46 o
 -16   6   4         79.33         81.73         3.60 o
 -14   6   4          0.17         -2.09         1.98 o
 -12   6   4        226.06        213.03         4.99 o
 -10   6   4        188.27        192.56         4.52 o
  -8   6   4         90.02         86.05         3.32 o
  -6   6   4         64.98         75.80         3.33 o
  -4   6   4        617.84        603.27         9.74 o
  -2   6   4        905.69        932.14        13.42 o
   0   6   4        144.64        140.42         4.15 o
   2   6   4        304.61        307.23         5.92 o
   4   6   4          8.37         10.72         1.67 o
   6   6   4       1404.01       1436.25        18.97 o
   8   6   4          6.50         14.53         2.57 o
  10   6   4        355.58        445.71         8.57 o
  12   6   4        318.61        381.05         8.45 o
  14   6   4        131.01        121.56         4.39 o
  16   6   4         68.86         44.11         4.37 o
  18   6   4        140.10        174.96         6.26 o
  20   6   4        120.70        115.73         7.01 o
 -25   7   4         10.23          3.53         4.19 o
 -23   7   4         37.97         24.41         4.82 o
 -21   7   4         12.26         25.52         4.44 o
 -19   7   4          2.01          1.67         3.68 o
 -17   7   4          7.80         13.69         3.12 o
 -15   7   4         39.74         31.64         3.08 o
 -13   7   4         37.02         50.84         3.21 o
 -11   7   4          3.02          0.30         2.46 o
  -9   7   4         51.80         34.76         2.96 o
  -7   7   4         43.44         24.72         3.73 o
  -5   7   4        423.64        441.17         8.92 o
  -3   7   4        311.96        283.72         6.30 o
  -1   7   4         59.79         58.17         3.18 o
   1   7   4          1.54          1.87         2.23 o
   3   7   4        747.00        749.39        11.52 o
   5   7   4        268.49        292.13         5.79 o
   7   7   4         13.19         19.28         2.26 o
   9   7   4        622.08        696.15        11.77 o
  11   7   4        840.27        984.17        16.77 o
  13   7   4          1.59          4.80         3.85 o
  15   7   4         13.28          2.76         3.52 o
  17   7   4          3.21         -4.09         4.06 o
  19   7   4         52.36         51.42         8.33 o
 -22   8   4          6.42          0.80         4.32 o
 -20   8   4          1.41         -6.99         4.66 o
 -18   8   4          2.69          5.15         4.17 o
 -16   8   4         44.75         42.30         4.52 o
 -14   8   4         28.30         21.93         3.17 o
 -12   8   4        195.95        191.91         8.30 o
 -10   8   4        115.53        101.21         5.18 o
  -8   8   4          0.08          4.08         3.29 o
  -6   8   4          4.83          0.91         3.52 o
  -4   8   4         87.66         88.03         4.83 o
  -2   8   4        542.59        613.92        10.79 o
   0   8   4        255.89        283.98         6.25 o
   2   8   4          0.52         -3.54         2.85 o
   4   8   4        198.18        189.21         5.37 o
   6   8   4          8.74          7.45         2.88 o
   8   8   4        158.52        206.97         6.48 o
  10   8   4         58.10         96.88         5.65 o
  12   8   4         29.61         15.53         4.06 o
  14   8   4         64.80         58.56         6.83 o
 -17   9   4         17.75          1.22         5.14 o
 -15   9   4        125.22        133.37         8.49 o
 -13   9   4         51.04         55.24         5.29 o
 -11   9   4          2.40          4.42         5.69 o
  -9   9   4        121.23        154.83         6.95 o
  -7   9   4        270.19        275.20         8.30 o
  -5   9   4          0.08         -5.61         4.19 o
  -3   9   4         42.30         44.21         6.75 o
  -1   9   4        137.73        154.43         6.48 o
   1   9   4        283.15        281.70         7.75 o
   3   9   4        134.27        125.20         5.58 o
   5   9   4          3.37          3.97         4.04 o
   7   9   4        219.34        221.54         9.43 o
   9   9   4        113.08         86.50         8.83 o
 -35   1   5         39.46         13.90         4.96 o
 -33   1   5         12.18          7.28         3.94 o
 -31   1   5          2.66         -3.27         3.80 o
 -29   1   5         22.01          8.69         2.43 o
 -27   1   5         82.33         76.44         3.97 o
 -25   1   5        732.85        814.47        13.45 o
 -23   1   5        665.76        603.72        10.08 o
 -21   1   5          5.19          3.11         1.65 o
 -19   1   5        111.22        106.90         3.08 o
 -17   1   5         31.32         23.24         1.47 o
 -15   1   5       1328.18       1623.16        18.76 o
 -13   1   5       7943.11       8642.24       104.70 o
 -11   1   5       3164.34       3288.80        38.52 o
  -9   1   5          6.38          4.16         1.30 o
  -7   1   5        616.75        528.49         9.15 o
  -5   1   5       1523.20       1481.86        22.47 o
  -3   1   5         85.74         80.40         3.15 o
  -1   1   5          8.01          6.98         1.50 o
   1   1   5         76.94         65.05         2.23 o
   3   1   5       4066.36       3975.98        50.20 o
   5   1   5       1374.33       1382.45        16.58 o
   7   1   5        336.14        399.49         6.57 o
   9   1   5        179.04        215.07         3.98 o
  11   1   5          0.12         -0.28         1.26 o
  13   1   5         64.75         60.29         2.74 o
  15   1   5       1334.32       1354.06        20.18 o
  17   1   5        626.66        626.40        10.98 o
  19   1   5        151.76        176.09         5.12 o
  21   1   5        185.67        178.52         5.75 o
  23   1   5         36.45         11.63         4.11 o
  25   1   5        159.43        170.20         6.92 o
 -34   2   5          0.54         -6.24         4.61 o
 -32   2   5         18.60          9.89         3.60 o
 -30   2   5        105.01         99.82         4.88 o
 -28   2   5        535.69        660.83        11.86 o
 -26   2   5        518.41        561.20        10.20 o
 -24   2   5        207.15        217.25         5.68 o
 -22   2   5        638.88        615.43        10.12 o
 -20   2   5       1181.44       1381.22        18.70 o
 -18   2   5        639.33        614.39         8.89 o
 -16   2   5        144.93        128.18         3.20 o
 -14   2   5        293.98        287.37         5.55 o
 -12   2   5         22.00         22.76         1.88 o
 -10   2   5        624.05        600.00         7.93 o
  -8   2   5        797.43        919.84        11.04 o
  -6   2   5         32.39         36.34         1.98 o
  -4   2   5        971.42        818.03        11.61 o
  -2   2   5       2757.59       2887.32        32.20 o
   0   2   5       2191.29       2144.29        25.02 o
   2   2   5       1326.86       1471.60        17.37 o
   4   2   5       1813.75       2126.16        27.80 o
   6   2   5        480.52        415.51         6.59 o
   8   2   5        216.39        193.83         4.04 o
  10   2   5        361.11        380.47         6.08 o
  12   2   5        168.39        158.91         4.90 o
  14   2   5          2.00          1.76         1.94 o
  16   2   5         88.38         62.08         3.21 o
  18   2   5        456.93        445.27         9.14 o
  20   2   5        440.51        426.06         9.29 o
  22   2   5         29.86          5.29         4.15 o
  24   2   5         26.90         27.12         4.60 o
  26   2   5          0.10         -7.95         5.30 o
 -33   3   5         39.92         30.75         5.69 o
 -31   3   5          0.72         -2.86         4.01 o
 -29   3   5        564.80        574.84        14.41 o
 -27   3   5        194.17        203.52         6.27 o
 -25   3   5        619.83        541.84        11.44 o
 -23   3   5        113.05        100.16         4.36 o
 -21   3   5        804.83        852.01        12.88 o
 -19   3   5       2728.51       2834.64        36.37 o
 -17   3   5         64.76        125.74         3.04 o
 -15   3   5        370.30        347.91         5.33 o
 -13   3   5       1024.30        982.70        12.92 o
 -11   3   5        165.39        156.18         3.57 o
  -9   3   5        118.13        112.49         2.90 o
  -7   3   5       1548.21       1528.02        18.56 o
  -5   3   5       2401.57       2437.88        27.71 o
  -3   3   5       1670.20       1671.60        19.53 o
  -1   3   5         84.90        127.11         2.76 o
   1   3   5       2884.41       3081.68        33.90 o
   3   3   5         30.84         18.04         1.31 o
   5   3   5        635.72        804.02        10.50 o
   7   3   5       1062.26       1019.67        12.89 o
   9   3   5       2914.24       3020.66        37.18 o
  11   3   5         33.58         27.20         1.76 o
  13   3   5        422.66        389.65         6.43 o
  15   3   5         30.22         18.59         1.84 o
  17   3   5         23.30         16.80         2.26 o
  19   3   5        350.17        398.13         8.18 o
  21   3   5          1.82          1.79         3.42 o
  23   3   5          1.10         -5.03         3.99 o
  25   3   5         35.74         12.99         5.00 o
 -32   4   5         13.29          7.02         5.40 o
 -30   4   5        103.98        121.11         6.84 o
 -28   4   5          6.49          6.57         3.42 o
 -26   4   5         12.87          5.32         3.51 o
 -24   4   5        901.23        970.97        16.80 o
 -22   4   5        253.89        319.75         7.59 o
 -20   4   5        692.40        548.58        10.31 o
 -18   4   5         33.77         28.08         2.06 o
 -16   4   5         42.70         43.44         2.41 o
 -14   4   5        872.72        804.09        10.64 o
 -12   4   5        664.13        694.00         9.00 o
 -10   4   5        540.56        653.51         8.89 o
  -8   4   5         66.88         42.87         2.44 o
  -6   4   5        789.85        823.83        10.02 o
  -4   4   5       4842.50       5106.66        53.92 o
  -2   4   5        433.40        467.11         6.91 o
   0   4   5        108.36        151.21         3.34 o
   2   4   5         62.32         57.93         2.09 o
   4   4   5        401.49        431.02         6.63 o
   6   4   5        612.19        567.94         8.59 o
   8   4   5        188.95        175.98         4.06 o
  10   4   5          9.89         15.76         1.64 o
  12   4   5         32.63         35.03         2.29 o
  14   4   5         69.21         63.85         3.18 o
  16   4   5         15.09          2.68         2.17 o
  18   4   5          0.09         -4.40         3.04 o
  20   4   5         35.18         17.66         3.05 o
  22   4   5         17.10          2.18         4.42 o
  24   4   5          0.06         -3.53         5.35 o
 -31   5   5        228.43        199.24        11.82 o
 -29   5   5          5.33         -5.99         3.99 o
 -27   5   5         70.59         74.31         5.37 o
 -25   5   5        139.86        118.01         5.98 o
 -23   5   5        321.41        300.87         6.65 o
 -21   5   5        321.79        345.02         8.70 o
 -19   5   5        335.60        424.82         8.46 o
 -17   5   5       1043.84        977.27        14.91 o
 -15   5   5        113.28        164.56         4.51 o
 -13   5   5       1778.51       1766.29        22.24 o
 -11   5   5        427.08        511.10         8.81 o
  -9   5   5          7.26          1.78         1.95 o
  -7   5   5        473.81        496.51         7.74 o
  -5   5   5       1035.55       1061.81        14.18 o
  -3   5   5          9.84         15.60         1.43 o
  -1   5   5        148.19         88.99         2.85 o
   1   5   5         62.49         95.35         3.00 o
   3   5   5        707.50        761.30        10.72 o
   5   5   5        676.48        723.87        10.94 o
   7   5   5        147.07        129.20         3.89 o
   9   5   5        437.27        376.23         7.74 o
  11   5   5       1336.96       1297.04        20.85 o
  13   5   5         45.70         56.24         3.81 o
  15   5   5         60.49         55.73         4.26 o
  17   5   5        287.03        322.63         7.86 o
  19   5   5         11.26         12.39         3.57 o
  21   5   5          6.46          1.57         4.12 o
 -28   6   5          0.83         -7.48         4.99 o
 -26   6   5        173.24        185.62         6.26 o
 -24   6   5         13.69          7.59         3.91 o
 -22   6   5          2.15         -0.47         3.07 o
 -20   6   5         18.35         23.26         2.95 o
 -18   6   5        205.44        154.36         4.53 o
 -16   6   5         71.40         77.08         3.78 o
 -14   6   5         19.47         19.27         3.14 o
 -12   6   5        842.59        864.60        14.69 o
 -10   6   5         41.91         26.06         2.38 o
  -8   6   5        417.01        402.37         7.62 o
  -6   6   5         91.25        109.14         3.64 o
  -4   6   5        311.43        357.83         6.37 o
  -2   6   5       1724.46       1828.62        22.70 o
   0   6   5         45.38         30.94         2.62 o
   2   6   5        352.01        310.73         6.43 o
   4   6   5        551.51        561.21         9.34 o
   6   6   5       1026.11       1074.39        16.05 o
   8   6   5        210.81        247.97         5.72 o
  10   6   5         33.73         28.44         2.92 o
  12   6   5        381.54        421.55         8.66 o
  14   6   5         36.31         58.72         4.27 o
  16   6   5        652.60        717.08        13.52 o
  18   6   5          0.15         -1.97         4.22 o
  20   6   5         15.38         -6.78         4.75 o
 -25   7   5          0.00         -5.13         5.38 o
 -23   7   5          5.72         -3.67         3.91 o
 -21   7   5         17.11          2.79         3.73 o
 -19   7   5        191.84        146.70         5.84 o
 -17   7   5         20.46         28.66         3.18 o
 -15   7   5        143.41        142.11         5.55 o
 -13   7   5         84.23         80.25         5.47 o
 -11   7   5         26.59         28.35         2.86 o
  -9   7   5        395.03        447.90         9.74 o
  -7   7   5        798.51        778.92        15.46 o
  -5   7   5         10.73          2.13         2.27 o
  -3   7   5         96.59         77.57         3.79 o
  -1   7   5          9.40          8.31         2.20 o
   1   7   5        567.64        649.59        10.95 o
   3   7   5         10.96         13.73         3.31 o
   5   7   5         45.22         49.19         3.43 o
   7   7   5        926.71        982.25        15.82 o
   9   7   5        605.36        674.48        11.41 o
  11   7   5         31.66         30.83         3.47 o
  13   7   5          7.01          7.69         4.09 o
  15   7   5          3.20         -3.54         4.08 o
  17   7   5          0.01         -0.16         4.64 o
 -22   8   5         25.28          6.33         4.20 o
 -20   8   5          0.21         -6.75         4.50 o
 -18   8   5         22.90          3.01         3.85 o
 -16   8   5          0.00          0.30         4.22 o
 -14   8   5          0.18         -2.07         3.55 o
 -12   8   5          0.44         -2.37         3.80 o
 -10   8   5        151.03        181.87         6.96 o
  -8   8   5          0.47          6.62         3.43 o
  -6   8   5        342.30        329.35         8.31 o
  -4   8   5        192.11        171.45         4.83 o
  -2   8   5          8.63         13.44         2.86 o
   0   8   5         59.25         45.49         5.40 o
   2   8   5          3.25         -1.43         3.42 o
   4   8   5        570.91        618.53        13.50 o
   6   8   5        227.43        263.65         7.25 o
   8   8   5         82.62         76.47         5.11 o
  10   8   5         12.59         14.73         4.40 o
  12   8   5         54.06         53.95         5.59 o
 -17   9   5         14.29         -2.98         5.68 o
 -15   9   5        125.01        130.66         7.79 o
 -13   9   5         13.61          4.72         4.66 o
 -11   9   5         98.71        107.64         7.85 o
  -9   9   5         55.94         40.41         5.62 o
  -7   9   5          3.93         -0.38         4.11 o
  -5   9   5          3.83         -1.46         4.16 o
  -3   9   5          0.25         -0.96         4.00 o
  -1   9   5          2.19          4.82         3.99 o
   1   9   5          0.02         -1.99         3.94 o
   3   9   5         48.56         35.81         4.61 o
   5   9   5        252.04        249.34         8.15 o
   7   9   5         23.96         10.96         4.83 o
 -36   0   6         73.20         90.12         8.85 o
 -34   0   6         65.09         46.43         6.81 o
 -32   0   6        261.76        298.15        12.41 o
 -30   0   6         40.46         37.61         4.50 o
 -28   0   6       1389.02       1528.25        30.28 o
 -26   0   6       1372.83       1458.56        29.01 o
 -24   0   6        638.84        707.91        19.23 o
 -22   0   6        506.05        538.66        11.42 o
 -20   0   6       1146.04       1241.48        21.78 o
 -18   0   6         20.28         36.90         2.60 o
 -16   0   6         96.24        221.61         5.58 o
 -14   0   6       3437.91       3431.19        51.74 o
 -12   0   6       3319.76       3849.13        57.64 o
 -10   0   6        354.24        364.66         8.27 o
  -8   0   6        292.29        226.53         7.06 o
  -6   0   6         31.05          2.89         2.65 o
  -4   0   6        507.98        472.53        13.35 o
  -2   0   6       3766.23       3855.76        79.76 o
   0   0   6      46308.67      56938.13      1043.73 o
   2   0   6       9825.63      10910.70       223.66 o
   4   0   6         96.04         63.11         2.75 o
   6   0   6       5058.55       5322.76        83.21 o
   8   0   6       2085.61       2027.99        35.89 o
  10   0   6        223.32        245.59         7.38 o
  12   0   6       1274.79       1230.39        25.79 o
  14   0   6       5354.99       5826.25       107.81 o
  16   0   6       3033.50       2969.47        67.04 o
  18   0   6       1042.00       1050.10        27.82 o
  20   0   6        296.47        287.02        12.83 o
  22   0   6         12.03         10.79         8.79 o
  24   0   6         27.35         -4.71         6.48 o
 -35   1   6          9.53         -1.90         4.59 o
 -33   1   6         28.70         14.22         3.74 o
 -31   1   6         29.51         26.98         3.64 o
 -29   1   6         40.18         41.92         3.39 o
 -27   1   6          1.44         -0.87         2.08 o
 -25   1   6        354.63        384.05         7.86 o
 -23   1   6        218.94        247.11         5.07 o
 -21   1   6        197.35        220.62         4.70 o
 -19   1   6       2464.03       2554.11        29.57 o
 -17   1   6       1049.44       1182.92        14.75 o
 -15   1   6       4738.99       4980.67        60.87 o
 -13   1   6       3453.69       3377.19        39.66 o
 -11   1   6       1137.76        956.21        12.48 o
  -9   1   6       1546.38       1460.64        18.02 o
  -7   1   6       1634.22       1606.83        22.09 o
  -5   1   6      13243.52      13409.67       209.34 o
  -3   1   6       7472.53       7498.38       145.61 o
  -1   1   6       1115.02       1052.05        14.44 o
   1   1   6       4291.31       4134.17        51.67 o
   3   1   6      12830.36      13379.77       175.55 o
   5   1   6        436.53        369.70         5.79 o
   7   1   6         62.65         42.84         2.05 o
   9   1   6        658.21        619.88         9.46 o
  11   1   6       7183.54       7410.85        90.02 o
  13   1   6        633.63        622.96        10.72 o
  15   1   6        469.76        471.58         9.26 o
  17   1   6         19.83         20.05         2.83 o
  19   1   6        475.88        492.13        10.12 o
  21   1   6         75.76         44.90         3.98 o
  23   1   6         23.83         10.33         4.63 o
 -34   2   6        222.35        244.55         7.83 o
 -32   2   6         15.63         14.31         4.57 o
 -30   2   6        734.85        816.20        15.81 o
 -28   2   6        307.94        340.12         7.94 o
 -26   2   6          0.28         -1.83         2.00 o
 -24   2   6        564.28        585.30        10.94 o
 -22   2   6        152.66        115.69         3.70 o
 -20   2   6        326.51        343.71         6.67 o
 -18   2   6        113.56        129.12         3.49 o
 -16   2   6        275.54        267.86         5.00 o
 -14   2   6       2134.34       2483.78        29.60 o
 -12   2   6       2058.07       2069.96        25.86 o
 -10   2   6       1690.29       1651.50        19.63 o
  -8   2   6          6.46          1.28         1.45 o
  -6   2   6        416.98        336.84         5.80 o
  -4   2   6       2399.75       2649.92        31.42 o
  -2   2   6      12332.71      12833.01       163.45 o
   0   2   6        517.67        630.78         8.42 o
   2   2   6       1534.38       1512.38        18.41 o
   4   2   6       5232.16       5478.57        61.94 o
   6   2   6         59.89         42.72         2.30 o
   8   2   6        516.12        498.88         8.23 o
  10   2   6        290.97        277.39         5.68 o
  12   2   6       1826.23       1767.99        24.55 o
  14   2   6         68.82         66.99         3.26 o
  16   2   6         57.22         77.04         3.55 o
  18   2   6        148.09        131.56         4.96 o
  20   2   6          1.72         -3.15         3.66 o
  22   2   6         19.41         21.81         4.08 o
  24   2   6         12.76         -0.90         4.94 o
 -33   3   6          6.72         12.81         5.59 o
 -31   3   6         74.85        111.26         6.86 o
 -29   3   6         59.12         65.01         6.73 o
 -27   3   6        360.43        408.83         8.75 o
 -25   3   6       1082.49       1040.72        18.44 o
 -23   3   6        884.32        983.05        15.70 o
 -21   3   6        876.17        958.56        14.52 o
 -19   3   6       1456.18       1630.55        22.42 o
 -17   3   6        801.70        865.83        11.74 o
 -15   3   6        385.69        347.55         5.64 o
 -13   3   6          7.15          1.41         1.26 o
 -11   3   6        547.00        633.81         8.24 o
  -9   3   6         95.29         94.91         2.62 o
  -7   3   6        641.84        604.48         8.19 o
  -5   3   6       1180.09       1149.68        13.45 o
  -3   3   6       1262.93       1119.21        14.17 o
  -1   3   6        150.99        134.10         3.20 o
   1   3   6       3725.09       3709.44        40.59 o
   3   3   6        334.14        336.22         5.64 o
   5   3   6        687.32        702.26        10.16 o
   7   3   6        272.57        297.62         5.69 o
   9   3   6       3261.10       3279.37        41.48 o
  11   3   6        861.40        853.93        13.99 o
  13   3   6       1923.68       1946.49        29.76 o
  15   3   6        289.15        302.23         6.67 o
  17   3   6        307.62        330.13         6.44 o
  19   3   6         13.85          4.30         3.01 o
  21   3   6        251.81        253.91         7.88 o
  23   3   6         48.35         22.94         6.60 o
 -32   4   6        111.72        101.16         9.04 o
 -30   4   6         27.35         24.23         4.37 o
 -28   4   6          6.68          1.87         3.92 o
 -26   4   6         73.24         95.67         4.75 o
 -24   4   6        134.27         98.74         4.41 o
 -22   4   6        669.23        732.06        12.14 o
 -20   4   6         42.08         41.12         2.66 o
 -18   4   6         37.59         13.88         1.63 o
 -16   4   6       2386.19       2415.07        28.88 o
 -14   4   6          0.33          0.39         1.59 o
 -12   4   6       1040.71       1025.74        13.54 o
 -10   4   6        212.42        246.84         4.68 o
  -8   4   6       5317.12       5618.46        62.22 o
  -6   4   6        911.44        963.93        12.25 o
  -4   4   6       2324.37       2484.22        27.99 o
  -2   4   6        123.28        164.48         3.78 o
   0   4   6       1699.20       1648.64        19.00 o
   2   4   6        321.58        306.93         5.36 o
   4   4   6        469.46        485.47         8.50 o
   6   4   6        801.55        790.41        13.06 o
   8   4   6        661.79        637.62        10.70 o
  10   4   6        169.70        165.65         4.78 o
  12   4   6       1317.35       1369.58        22.82 o
  14   4   6        373.41        397.03         8.54 o
  16   4   6         83.03         82.38         5.20 o
  18   4   6        153.55        144.33         5.83 o
  20   4   6        235.78        252.43         7.98 o
  22   4   6          8.39          5.87         6.68 o
 -31   5   6          4.01          3.88         5.69 o
 -29   5   6         53.73         53.36         5.52 o
 -27   5   6         27.49         10.75         3.33 o
 -25   5   6         78.28         93.71         5.00 o
 -23   5   6         44.64         37.48         3.26 o
 -21   5   6        637.21        638.64        10.85 o
 -19   5   6       1152.84       1294.92        18.85 o
 -17   5   6        115.69        134.45         3.96 o
 -15   5   6         85.65         83.09         3.24 o
 -13   5   6          5.42          4.72         2.02 o
 -11   5   6        165.74        198.98         4.61 o
  -9   5   6          7.74         18.28         2.02 o
  -7   5   6        292.28        264.79         5.41 o
  -5   5   6         23.70         15.13         2.29 o
  -3   5   6        634.67        592.20         8.52 o
  -1   5   6         35.20         39.07         2.75 o
   1   5   6        484.83        484.72         8.75 o
   3   5   6        928.72        914.11        14.19 o
   5   5   6        149.04        173.66         4.46 o
   7   5   6        964.77       1041.14        15.98 o
   9   5   6        390.09        456.30         8.99 o
  11   5   6       1378.59       1395.41        21.31 o
  13   5   6        249.55        261.78         6.56 o
  15   5   6        275.42        267.68         9.68 o
  17   5   6         33.69         30.57         6.52 o
  19   5   6         34.52         26.63         6.15 o
 -28   6   6          0.14         -7.46         4.97 o
 -26   6   6         10.78          9.62         5.19 o
 -24   6   6          3.32          5.17         3.24 o
 -22   6   6         24.72         10.09         3.25 o
 -20   6   6        324.47        367.00         7.45 o
 -18   6   6        132.77        133.31         4.50 o
 -16   6   6         96.68        104.41         4.18 o
 -14   6   6        361.17        363.76         8.05 o
 -12   6   6          0.18         -0.63         2.34 o
 -10   6   6        395.79        424.45         8.35 o
  -8   6   6       1371.07       1404.39        20.16 o
  -6   6   6        782.99        857.54        13.56 o
  -4   6   6        220.96        242.34         5.61 o
  -2   6   6        676.41        654.87        10.97 o
   0   6   6       1281.71       1324.11        20.07 o
   2   6   6        197.78        240.89         6.16 o
   4   6   6        260.57        257.67         5.82 o
   6   6   6        114.44        128.72         3.92 o
   8   6   6        267.73        262.70         5.96 o
  10   6   6          7.00         15.79         3.07 o
  12   6   6        124.23        137.19         5.89 o
  14   6   6        127.87        118.09         5.72 o
  16   6   6         41.94         45.29         6.63 o
  18   6   6         23.31         12.99         4.88 o
 -25   7   6          4.09         -7.41         4.94 o
 -23   7   6          6.46          3.36         4.63 o
 -21   7   6        105.59        133.00         6.52 o
 -19   7   6        368.75        341.21         8.96 o
 -17   7   6        448.42        538.97        11.67 o
 -15   7   6          0.00          3.60         2.88 o
 -13   7   6          0.96          1.93         2.77 o
 -11   7   6          2.96          4.44         2.06 o
  -9   7   6          9.39          1.58         2.76 o
  -7   7   6         63.60         75.94         4.20 o
  -5   7   6         99.34        108.71         3.95 o
  -3   7   6         41.33         51.81         3.69 o
  -1   7   6          9.68          1.67         2.54 o
   1   7   6        504.79        557.43        10.51 o
   3   7   6        143.72        150.57         4.67 o
   5   7   6        750.33        796.82        13.80 o
   7   7   6        240.15        266.56         6.99 o
   9   7   6          0.05         -4.34         3.25 o
  11   7   6         51.74         43.44         5.64 o
  13   7   6          6.84         13.95         4.56 o
  15   7   6         48.58         24.71         6.18 o
 -22   8   6          8.17          3.08         4.95 o
 -20   8   6          3.80          2.19         3.99 o
 -18   8   6         18.69          6.38         3.87 o
 -16   8   6         21.28          8.77         3.89 o
 -14   8   6          0.25          7.13         4.76 o
 -12   8   6        111.20        121.87         5.56 o
 -10   8   6        751.57        792.72        21.03 o
  -8   8   6         24.89         26.28         4.27 o
  -6   8   6         52.58         53.19         5.18 o
  -4   8   6        123.55        130.73         5.58 o
  -2   8   6        517.96        521.06        11.73 o
   0   8   6         49.94         39.52         4.53 o
   2   8   6         16.83          2.96         3.81 o
   4   8   6          5.40          5.96         3.79 o
   6   8   6          1.52          4.92         4.10 o
   8   8   6          2.98         -6.42         4.28 o
  10   8   6         11.26          4.15         5.11 o
 -15   9   6         12.68          0.94         5.81 o
 -13   9   6        107.44        107.75         7.62 o
 -11   9   6        107.96         88.20         8.78 o
  -9   9   6         40.35         49.70         5.53 o
  -7   9   6         34.99         13.04         4.85 o
  -5   9   6          2.72         -0.33         4.44 o
  -3   9   6         26.39         10.68         4.08 o
  -1   9   6          8.48         -7.11         4.74 o
   1   9   6         18.68         -0.61         5.68 o
   3   9   6          5.12         -8.20         5.47 o
   5   9   6         19.82         -1.38         5.27 o
 -35   1   7         77.34         88.74         6.54 o
 -33   1   7        262.60        278.08         8.97 o
 -31   1   7          1.20         -0.51         2.83 o
 -29   1   7        171.17        137.14         4.42 o
 -27   1   7        205.29        180.36         4.61 o
 -25   1   7        141.17        126.64         4.33 o
 -23   1   7         23.93         25.60         2.31 o
 -21   1   7         94.63         91.16         3.37 o
 -19   1   7          0.62          3.35         1.87 o
 -17   1   7       3388.44       3715.12        41.87 o
 -15   1   7       2768.52       3043.98        36.79 o
 -13   1   7        828.29        852.14        11.02 o
 -11   1   7        579.49        601.16         9.00 o
  -9   1   7        114.21        101.40         3.52 o
  -7   1   7        235.72        261.52         5.02 o
  -5   1   7        624.35        682.39        11.51 o
  -3   1   7       1674.90       1658.40        22.38 o
  -1   1   7       3360.96       3619.49        46.16 o
   1   1   7        118.41        132.77         3.11 o
   3   1   7        517.60        513.30         7.12 o
   5   1   7        520.69        495.98         7.36 o
   7   1   7        403.96        421.96         7.22 o
   9   1   7        114.31        122.77         3.81 o
  11   1   7       4261.31       4249.46        69.00 o
  13   1   7       1936.70       2005.00        31.95 o
  15   1   7        539.67        530.04        10.95 o
  17   1   7        283.69        285.06         8.08 o
  19   1   7          1.20         -0.42         3.64 o
  21   1   7         94.18         89.91         6.21 o
  23   1   7         14.14          0.94         4.85 o
 -34   2   7         93.94        115.82         9.24 o
 -32   2   7         84.07         79.27         6.56 o
 -30   2   7         27.91         24.74         3.83 o
 -28   2   7        265.43        235.23         7.19 o
 -26   2   7        533.93        530.71        10.39 o
 -24   2   7        190.53        169.17         5.23 o
 -22   2   7          8.81          6.04         2.23 o
 -20   2   7         16.57         32.66         2.39 o
 -18   2   7        462.37        426.62         7.20 o
 -16   2   7        495.64        458.86         7.32 o
 -14   2   7         10.18          8.35         1.64 o
 -12   2   7        289.50        374.47         5.96 o
 -10   2   7        184.74        168.37         3.33 o
  -8   2   7       1793.34       1704.36        20.78 o
  -6   2   7          0.14         -0.75         1.35 o
  -4   2   7       2903.07       3246.05        36.41 o
  -2   2   7        142.29        164.98         3.59 o
   0   2   7        157.35        172.68         3.76 o
   2   2   7       1509.12       1394.18        17.02 o
   4   2   7        513.71        536.42         8.11 o
   6   2   7          9.67          4.40         1.78 o
   8   2   7        871.93        900.83        13.99 o
  10   2   7         98.89         92.30         3.99 o
  12   2   7         87.28         78.07         4.69 o
  14   2   7        744.31        778.90        14.20 o
  16   2   7        963.66       1007.11        18.04 o
  18   2   7          2.77         10.89         4.54 o
  20   2   7         30.04         13.00         4.52 o
  22   2   7         21.84         11.23         4.50 o
 -33   3   7         75.44         97.03         8.25 o
 -31   3   7         29.61         27.61         5.59 o
 -29   3   7        296.66        271.90         7.94 o
 -27   3   7        106.61         88.06         5.08 o
 -25   3   7         97.33         73.51         4.09 o
 -23   3   7          1.89         -1.25         2.80 o
 -21   3   7        233.07        252.02         5.93 o
 -19   3   7        685.92        787.79        12.66 o
 -17   3   7        123.16        152.78         4.34 o
 -15   3   7         13.78          6.77         1.68 o
 -13   3   7        271.37        307.05         5.02 o
 -11   3   7          0.53          2.92         1.28 o
  -9   3   7        273.02        228.05         4.37 o
  -7   3   7        120.04        117.77         3.03 o
  -5   3   7          5.59          0.82         1.41 o
  -3   3   7       3029.36       3204.04        34.70 o
  -1   3   7        329.02        368.52         5.40 o
   1   3   7        732.76        848.60        11.59 o
   3   3   7        643.88        643.22         9.58 o
   5   3   7        251.14        248.00         5.11 o
   7   3   7       1518.78       1601.23        23.66 o
   9   3   7        717.41        732.56        12.21 o
  11   3   7        509.06        479.27         9.81 o
  13   3   7        505.80        519.59        10.21 o
  15   3   7         21.16         12.74         3.02 o
  17   3   7         40.24         23.78         3.56 o
  19   3   7         65.04         42.57         4.84 o
  21   3   7          2.35         -8.18         5.46 o
 -32   4   7         31.62         16.25         5.35 o
 -30   4   7        365.60        366.99        10.79 o
 -28   4   7         47.43         60.74         5.66 o
 -26   4   7         12.86          5.19         3.03 o
 -24   4   7        527.24        601.93        11.36 o
 -22   4   7         75.93         56.72         2.96 o
 -20   4   7          2.82          0.96         2.07 o
 -18   4   7         93.92        129.34         3.85 o
 -16   4   7        564.91        513.53         8.34 o
 -14   4   7        795.43        795.40        11.67 o
 -12   4   7          0.22         -2.75         1.84 o
 -10   4   7         17.58         24.90         1.88 o
  -8   4   7        251.04        275.69         5.17 o
  -6   4   7        325.17        348.55         6.11 o
  -4   4   7         36.90         15.34         1.55 o
  -2   4   7          8.20          6.04         1.74 o
   0   4   7       1024.24        962.28        13.19 o
   2   4   7          8.50         -1.61         1.95 o
   4   4   7        464.36        389.68         7.89 o
   6   4   7       1729.18       1862.79        26.40 o
   8   4   7        400.07        383.32         7.74 o
  10   4   7        198.54        201.19         5.43 o
  12   4   7         34.12         24.62         2.67 o
  14   4   7        187.30        206.65         6.20 o
  16   4   7         43.39         26.37         4.43 o
  18   4   7         29.45         24.95         5.44 o
  20   4   7         68.22         21.81         6.21 o
 -31   5   7         66.05         58.19         6.64 o
 -29   5   7          2.82          2.87         4.80 o
 -27   5   7        248.51        252.29         8.42 o
 -25   5   7          7.50          6.75         3.44 o
 -23   5   7        819.47        720.40        13.07 o
 -21   5   7        332.70        377.66         7.89 o
 -19   5   7        953.30        889.24        14.72 o
 -17   5   7         29.58         37.92         3.10 o
 -15   5   7         86.61        120.67         4.24 o
 -13   5   7         60.98         76.29         3.46 o
 -11   5   7         81.03         74.75         3.84 o
  -9   5   7        121.03        114.80         3.79 o
  -7   5   7        889.56        882.03        13.78 o
  -5   5   7       1459.60       1584.95        22.12 o
  -3   5   7       1071.94       1131.66        17.25 o
  -1   5   7         28.58         17.43         2.67 o
   1   5   7       1931.97       1993.22        27.08 o
   3   5   7         20.33         19.78         2.52 o
   5   5   7       2731.62       2847.80        41.73 o
   7   5   7        288.85        281.29         6.92 o
   9   5   7        431.56        406.47         9.20 o
  11   5   7         37.81         36.03         3.55 o
  13   5   7         82.90         48.64         4.25 o
  15   5   7         24.71         25.45         4.79 o
  17   5   7          2.86         -2.60         4.47 o
 -28   6   7         36.39          9.52         4.61 o
 -26   6   7         37.07         48.20         5.63 o
 -24   6   7         50.45         26.06         4.18 o
 -22   6   7         35.73         26.05         4.04 o
 -20   6   7         12.20         10.37         2.72 o
 -18   6   7         27.82         18.37         2.92 o
 -16   6   7         13.34         21.56         3.26 o
 -14   6   7        682.16        736.74        12.02 o
 -12   6   7         61.52         46.90         3.91 o
 -10   6   7        898.90        938.45        16.12 o
  -8   6   7       1718.19       1760.15        26.28 o
  -6   6   7        105.65        125.34         4.46 o
  -4   6   7         52.74         65.82         3.60 o
  -2   6   7       1012.27       1029.51        16.80 o
   0   6   7         38.02         58.21         4.30 o
   2   6   7         33.73         59.00         3.84 o
   4   6   7          2.99          5.02         2.25 o
   6   6   7         63.81         64.72         3.74 o
   8   6   7          8.39          4.47         3.15 o
  10   6   7          5.81          2.71         3.98 o
  12   6   7         51.75         25.36         4.05 o
  14   6   7         63.43         52.20         4.84 o
  16   6   7          1.57         -7.18         4.79 o
 -25   7   7         11.24          2.78         5.08 o
 -23   7   7         15.87          5.38         4.42 o
 -21   7   7         17.46          4.11         3.68 o
 -19   7   7        134.45        116.39         5.91 o
 -17   7   7          0.01          5.09         3.35 o
 -15   7   7         19.80         41.14         3.82 o
 -13   7   7         20.95         10.79         2.79 o
 -11   7   7         54.37         61.79         4.11 o
  -9   7   7        238.23        256.44         7.10 o
  -7   7   7         36.44         49.17         4.14 o
  -5   7   7         85.18         80.26         4.63 o
  -3   7   7        319.06        327.72         7.16 o
  -1   7   7        291.50        285.89         6.84 o
   1   7   7         69.61         74.94         7.08 o
   3   7   7        198.70        186.12         6.14 o
   5   7   7         19.51          9.38         3.74 o
   7   7   7        131.70        115.81         6.37 o
   9   7   7          2.15         -6.55         4.37 o
  11   7   7         36.83         17.01         4.74 o
  13   7   7         13.83         10.91         5.65 o
 -20   8   7         14.62          6.30         6.21 o
 -18   8   7          2.46          7.44         4.75 o
 -16   8   7        288.32        257.49         8.14 o
 -14   8   7          1.86         -0.65         4.10 o
 -12   8   7        293.42        288.35         8.59 o
 -10   8   7          0.63         -3.14         6.42 o
  -8   8   7         11.79          0.39         4.61 o
  -6   8   7        270.01        231.34         8.24 o
  -4   8   7         12.64          9.37         3.99 o
  -2   8   7          0.03         -1.42         4.21 o
   0   8   7          5.81          0.51         4.21 o
   2   8   7          5.47          1.88         3.87 o
   4   8   7         13.01          4.13         4.56 o
   6   8   7         61.44         34.78         5.08 o
   8   8   7        137.02        127.84         8.36 o
 -13   9   7         19.10         15.74         7.23 o
 -11   9   7         17.64          9.76         6.60 o
  -9   9   7          7.25         -2.65         4.90 o
  -7   9   7         52.45         41.06         6.28 o
  -5   9   7        107.98        119.97         7.36 o
  -3   9   7         17.06          9.83         5.36 o
  -1   9   7          5.03         -3.38         4.67 o
   1   9   7          1.30          0.18         6.38 o
 -36   0   8        143.74        191.77        12.11 o
 -34   0   8         65.28         86.53         8.24 o
 -32   0   8         32.04         21.39         5.89 o
 -30   0   8         70.30         48.62         6.06 o
 -28   0   8        100.66        101.79         6.68 o
 -26   0   8       1250.57       1236.85        26.25 o
 -24   0   8        620.64        513.03        15.11 o
 -22   0   8        482.14        593.75        13.64 o
 -20   0   8        382.95        380.00         8.95 o
 -18   0   8         27.65         54.57         3.23 o
 -16   0   8         42.74         70.80         3.55 o
 -14   0   8         76.51         56.61         3.20 o
 -12   0   8       2533.62       2681.03        43.19 o
 -10   0   8       1709.73       1651.13        32.34 o
  -8   0   8       6705.27       6916.21       118.16 o
  -6   0   8         62.68         27.20         2.76 o
  -4   0   8       1205.73       1566.63        31.10 o
  -2   0   8         74.44         82.06         5.29 o
   0   0   8       5036.96       5298.86        86.96 o
   2   0   8       1905.09       1916.56        30.49 o
   4   0   8       2219.88       2361.78        38.57 o
   6   0   8       7244.02       7695.61       132.08 o
   8   0   8       1019.71        979.56        21.38 o
  10   0   8        558.77        482.30        15.88 o
  12   0   8       1204.78       1331.21        30.38 o
  14   0   8         11.69          4.21         4.78 o
  16   0   8        378.65        380.20        17.86 o
  18   0   8          6.50          1.58         6.00 o
  20   0   8         99.67         56.46         6.63 o
 -35   1   8         10.61          7.77         4.65 o
 -33   1   8        273.77        301.91         8.66 o
 -31   1   8         19.27         13.51         3.37 o
 -29   1   8        201.39        168.39         5.73 o
 -27   1   8         51.36         42.40         3.91 o
 -25   1   8        176.59        232.78         6.13 o
 -23   1   8        150.02        152.22         4.69 o
 -21   1   8         73.52         84.11         3.76 o
 -19   1   8        592.56        606.00         9.67 o
 -17   1   8          7.64          7.68         1.73 o
 -15   1   8        805.59        820.91        10.62 o
 -13   1   8       1081.33       1117.26        13.25 o
 -11   1   8          1.82         -2.30         1.86 o
  -9   1   8       5093.25       5193.66        63.41 o
  -7   1   8       7613.16       8079.78        94.78 o
  -5   1   8       7051.36       7456.05        92.69 o
  -3   1   8      12855.74      13595.94       176.09 o
  -1   1   8          0.36         -1.70         1.71 o
   1   1   8          1.85         -0.96         1.41 o
   3   1   8        218.63        198.55         3.95 o
   5   1   8       1014.64        969.84        13.26 o
   7   1   8         78.24         73.64         3.45 o
   9   1   8        337.59        332.74         7.75 o
  11   1   8        460.31        437.93         9.09 o
  13   1   8          1.95         -2.05         3.14 o
  15   1   8        102.10        124.95         5.38 o
  17   1   8         96.22         77.71         5.47 o
  19   1   8        120.60         86.82         6.49 o
  21   1   8        143.35        122.73         8.99 o
 -34   2   8          7.92         -1.51         4.67 o
 -32   2   8          5.97          4.65         4.26 o
 -30   2   8        230.29        191.82         7.50 o
 -28   2   8         16.48         13.41         3.59 o
 -26   2   8         39.59         28.11         3.53 o
 -24   2   8         30.93          7.97         2.20 o
 -22   2   8         57.67         34.94         2.96 o
 -20   2   8        146.76        132.09         3.94 o
 -18   2   8         41.48         30.12         2.46 o
 -16   2   8         53.77         35.74         2.47 o
 -14   2   8        643.69        565.00         8.05 o
 -12   2   8       1368.93       1400.69        16.60 o
 -10   2   8        119.33        135.78         3.26 o
  -8   2   8         22.47         14.21         1.56 o
  -6   2   8        307.12        211.29         4.08 o
  -4   2   8        291.97        278.81         5.00 o
  -2   2   8        157.13        199.42         3.98 o
   0   2   8         69.03         43.41         2.18 o
   2   2   8       7482.70       7959.00        89.28 o
   4   2   8        199.28        156.46         4.09 o
   6   2   8        379.50        354.09         7.26 o
   8   2   8       4206.66       4479.04        61.42 o
  10   2   8        518.02        580.77        11.00 o
  12   2   8        332.55        341.88         8.28 o
  14   2   8          0.31          1.72         3.31 o
  16   2   8        461.41        507.82        12.41 o
  18   2   8         31.25         24.89         4.61 o
  20   2   8        172.67        146.15         9.28 o
 -33   3   8         23.77          6.78         4.52 o
 -31   3   8         12.86         -3.05         4.03 o
 -29   3   8         24.90         13.71         4.18 o
 -27   3   8         45.36         37.21         3.32 o
 -25   3   8         15.56          5.75         2.53 o
 -23   3   8         29.73         29.26         2.55 o
 -21   3   8         28.98         30.35         3.05 o
 -19   3   8        172.71        151.27         4.73 o
 -17   3   8       1296.11       1359.94        19.36 o
 -15   3   8        426.08        370.71         6.87 o
 -13   3   8       1328.12       1409.99        18.08 o
 -11   3   8       1312.58       1417.19        17.50 o
  -9   3   8       1190.31       1179.05        15.24 o
  -7   3   8        443.81        447.35         6.82 o
  -5   3   8         90.73        110.99         3.19 o
  -3   3   8       3422.76       3579.53        38.62 o
  -1   3   8       2441.70       2583.19        28.93 o
   1   3   8        520.46        493.92         8.06 o
   3   3   8         25.17         23.08         2.12 o
   5   3   8       1152.47       1128.44        16.69 o
   7   3   8       1160.53       1159.03        17.24 o
   9   3   8       1795.87       1701.52        26.59 o
  11   3   8         65.82         35.55         4.14 o
  13   3   8        132.15        161.58         5.80 o
  15   3   8        169.14        161.48         6.59 o
  17   3   8         26.04         12.93         4.44 o
  19   3   8        145.52        157.00         7.81 o
 -32   4   8          4.35         -2.12         4.86 o
 -30   4   8         74.97         90.09         6.40 o
 -28   4   8         12.28         10.06         4.39 o
 -26   4   8          0.02         -1.37         3.96 o
 -24   4   8          1.37         -0.74         3.66 o
 -22   4   8        400.70        396.20         8.62 o
 -20   4   8        296.18        253.87         6.75 o
 -18   4   8        380.96        398.73         8.70 o
 -16   4   8        193.76        176.60         5.16 o
 -14   4   8       1331.95       1409.88        20.18 o
 -12   4   8         38.90         21.86         2.81 o
 -10   4   8         47.47         52.72         3.20 o
  -8   4   8        114.84        120.41         5.05 o
  -6   4   8       3277.56       3359.40        39.97 o
  -4   4   8        532.71        540.71         8.33 o
  -2   4   8       1254.27       1227.02        17.18 o
   0   4   8        613.47        568.99         9.73 o
   2   4   8          7.54          1.94         2.36 o
   4   4   8        747.05        706.57        12.25 o
   6   4   8        576.27        620.79        10.45 o
   8   4   8        412.13        448.16         9.10 o
  10   4   8        478.55        515.20        10.09 o
  12   4   8         45.26         20.70         5.48 o
  14   4   8        236.59        259.97         7.17 o
  16   4   8         66.94         67.64         6.01 o
  18   4   8        140.09        143.29         7.55 o
 -31   5   8        118.27        144.50         8.93 o
 -29   5   8         98.42        108.05         7.12 o
 -27   5   8         46.57         41.09         5.40 o
 -25   5   8        566.49        582.20        13.98 o
 -23   5   8         74.81         71.34         5.48 o
 -21   5   8          0.30         10.40         3.08 o
 -19   5   8        176.14        223.23         6.92 o
 -17   5   8        488.80        453.86         9.89 o
 -15   5   8       1066.74       1225.96        19.33 o
 -13   5   8        137.21        101.00         4.29 o
 -11   5   8          0.49         -3.18         2.12 o
  -9   5   8        693.17        686.59        11.59 o
  -7   5   8         12.44         20.16         2.36 o
  -5   5   8        826.64        788.19        12.47 o
  -3   5   8        174.61        170.95         5.35 o
  -1   5   8          1.07         -5.34         4.09 o
   1   5   8        255.96        251.23         6.09 o
   3   5   8        612.44        620.91        11.25 o
   5   5   8        310.60        316.90         6.98 o
   7   5   8         60.89         41.63         3.94 o
   9   5   8         20.94         10.59         4.07 o
  11   5   8         12.31          6.19         3.78 o
  13   5   8         15.07         12.45         5.17 o
  15   5   8        300.22        321.40         9.77 o
 -28   6   8          7.80          2.72         6.78 o
 -26   6   8        103.84        112.68         7.12 o
 -24   6   8         27.18         12.10         4.15 o
 -22   6   8          4.94          5.83         3.69 o
 -20   6   8        642.42        664.20        13.26 o
 -18   6   8        125.78        121.24         5.28 o
 -16   6   8        225.02        218.81         5.99 o
 -14   6   8        412.84        466.25         9.45 o
 -12   6   8          3.49          2.51         2.83 o
 -10   6   8          1.07          1.17         2.43 o
  -8   6   8        234.30        257.20         6.21 o
  -6   6   8        487.49        551.38        11.41 o
  -4   6   8          4.47          4.70         2.77 o
  -2   6   8        469.88        427.53         8.92 o
   0   6   8          6.11          8.21         2.44 o
   2   6   8         12.41          7.45         3.18 o
   4   6   8         78.54         70.15         4.12 o
   6   6   8          6.84          4.74         3.44 o
   8   6   8        579.20        646.79        13.57 o
  10   6   8          4.76         -4.12         4.16 o
  12   6   8          0.32         -3.33         6.78 o
  14   6   8         12.21          7.41         6.06 o
 -25   7   8          3.52          5.38         5.38 o
 -23   7   8        567.08        567.11        12.86 o
 -21   7   8        312.04        304.02         8.52 o
 -19   7   8         53.51         41.64         6.20 o
 -17   7   8        135.02        158.64         7.06 o
 -15   7   8         25.14         -0.96         4.38 o
 -13   7   8         73.90        108.91         5.45 o
 -11   7   8        176.44        163.06         6.44 o
  -9   7   8          1.18          2.25         3.27 o
  -7   7   8        159.79        133.37         5.37 o
  -5   7   8         13.62          5.03         3.25 o
  -3   7   8         57.93         45.81         4.63 o
  -1   7   8         17.84         15.97         3.62 o
   1   7   8        235.74        229.70         8.57 o
   3   7   8         34.15         30.83         4.81 o
   5   7   8        423.72        477.22        11.45 o
   7   7   8          3.32         -4.89         5.05 o
   9   7   8          3.18         -5.34         4.93 o
 -20   8   8          7.58         -3.85         5.70 o
 -18   8   8          0.93         -5.34         5.44 o
 -16   8   8        124.09        118.68         7.73 o
 -14   8   8         88.17         49.33         5.04 o
 -12   8   8        172.02        181.79         7.51 o
 -10   8   8          0.63          3.52         5.59 o
  -8   8   8         52.81         32.78         4.65 o
  -6   8   8         63.82         75.87         6.29 o
  -4   8   8         12.48         15.43         4.76 o
  -2   8   8          1.92         -6.16         4.11 o
   0   8   8         20.23          3.33         4.34 o
   2   8   8          1.66         -3.71         5.23 o
   4   8   8         36.95         12.12         5.45 o
   6   8   8          0.76         -9.31         6.21 o
  -9   9   8         15.79          5.21         5.86 o
  -7   9   8         35.53         20.02         7.51 o
  -5   9   8          4.86         -0.29         6.02 o
 -35   1   9          0.20         -0.98         5.07 o
 -33   1   9          6.49          0.42         4.51 o
 -31   1   9         94.61        104.92         5.92 o
 -29   1   9        178.91        174.65         6.62 o
 -27   1   9        355.39        343.52         8.78 o
 -25   1   9        595.92        627.71        12.78 o
 -23   1   9         60.65         43.05         3.00 o
 -21   1   9         63.54         36.54         3.83 o
 -19   1   9        395.28        367.52         6.97 o
 -17   1   9        143.56        126.77         3.35 o
 -15   1   9          4.97          7.14         1.85 o
 -13   1   9         47.21         54.77         2.58 o
 -11   1   9        835.42        906.70        12.66 o
  -9   1   9       1552.65       1556.46        19.77 o
  -7   1   9        462.57        461.21         7.08 o
  -5   1   9        928.16        971.17        12.42 o
  -3   1   9          5.00          1.62         1.56 o
  -1   1   9          3.59          3.86         1.66 o
   1   1   9          0.01         -1.74         1.58 o
   3   1   9          3.94          5.75         1.44 o
   5   1   9        123.74        122.79         4.28 o
   7   1   9        381.06        366.57         7.38 o
   9   1   9        357.55        348.98         8.11 o
  11   1   9        275.10        257.92         7.12 o
  13   1   9        733.36        773.88        16.64 o
  15   1   9        146.91        116.23         6.01 o
  17   1   9         18.25         11.72         4.62 o
  19   1   9        114.71        120.26         8.81 o
 -34   2   9          0.30         -4.64         4.54 o
 -32   2   9         32.14         21.85         3.89 o
 -30   2   9        133.54        132.73         5.66 o
 -28   2   9        240.51        182.01         6.42 o
 -26   2   9         39.64         28.50         3.74 o
 -24   2   9        228.24        225.01         6.00 o
 -22   2   9         76.84         38.22         3.28 o
 -20   2   9        425.51        423.85         8.20 o
 -18   2   9        665.13        771.39        12.10 o
 -16   2   9       1696.23       1622.85        20.84 o
 -14   2   9        119.12        106.79         3.26 o
 -12   2   9         32.47         53.20         2.51 o
 -10   2   9        223.53        266.77         5.05 o
  -8   2   9        156.06        165.58         3.68 o
  -6   2   9        687.52        706.97         9.86 o
  -4   2   9        285.42        262.59         5.28 o
  -2   2   9       1187.07       1253.89        15.46 o
   0   2   9        319.45        321.32         5.48 o
   2   2   9         57.60         62.46         2.90 o
   4   2   9        614.73        539.55        10.25 o
   6   2   9       1515.75       1513.49        23.30 o
   8   2   9       1018.03       1068.76        17.38 o
  10   2   9        353.25        340.63         8.34 o
  12   2   9         82.34         80.86         5.00 o
  14   2   9         54.73         41.58         4.13 o
  16   2   9          3.56         -2.40         4.65 o
  18   2   9        100.97        105.82         9.17 o
 -33   3   9         19.49         15.37         4.86 o
 -31   3   9          0.86          0.28         4.06 o
 -29   3   9         21.76          5.82         4.36 o
 -27   3   9          0.56         -4.81         3.20 o
 -25   3   9        291.93        252.25         6.42 o
 -23   3   9        951.88        906.90        14.71 o
 -21   3   9         42.70         53.99         3.74 o
 -19   3   9        265.10        300.67         6.62 o
 -17   3   9       1411.69       1476.07        20.40 o
 -15   3   9        113.27        117.73         3.77 o
 -13   3   9         23.26         40.96         2.35 o
 -11   3   9        139.02        146.88         3.86 o
  -9   3   9         42.66         28.92         2.19 o
  -7   3   9        516.98        578.04         8.43 o
  -5   3   9         49.53         41.60         2.60 o
  -3   3   9         40.72         44.70         2.43 o
  -1   3   9        253.13        266.18         5.11 o
   1   3   9        340.87        357.99         6.53 o
   3   3   9        799.84        823.36        12.98 o
   5   3   9        148.99        190.05         5.88 o
   7   3   9       1314.33       1349.99        21.82 o
   9   3   9        146.53        148.53         5.60 o
  11   3   9          8.25          1.14         3.74 o
  13   3   9          1.22         -2.03         4.35 o
  15   3   9        146.44        177.96         6.89 o
  17   3   9        110.43         46.20         5.95 o
 -32   4   9         54.40         27.05         5.13 o
 -30   4   9         71.19         76.24         5.76 o
 -28   4   9          3.11         -1.67         5.78 o
 -26   4   9         30.49          9.93         4.04 o
 -24   4   9        174.21        215.65         6.36 o
 -22   4   9         42.46         11.62         3.04 o
 -20   4   9       1544.19       1541.53        28.00 o
 -18   4   9          9.67          7.67         3.00 o
 -16   4   9        242.42        199.45         5.69 o
 -14   4   9        473.06        470.93        10.28 o
 -12   4   9          5.65          3.60         2.32 o
 -10   4   9        896.58        931.72        14.29 o
  -8   4   9        610.31        612.72        10.08 o
  -6   4   9       1489.56       1516.05        19.93 o
  -4   4   9        353.49        390.90         6.91 o
  -2   4   9        388.17        388.37         7.43 o
   0   4   9          0.11         -2.20         2.37 o
   2   4   9         16.83         23.06         2.35 o
   4   4   9        565.98        589.93        10.12 o
   6   4   9         63.56         78.68         4.91 o
   8   4   9         19.74          2.92         3.46 o
  10   4   9        169.46        171.76         6.60 o
  12   4   9          0.47         -6.75         4.97 o
  14   4   9          9.33          2.29         4.69 o
  16   4   9        101.59        143.83         9.65 o
 -29   5   9         62.17         51.99         6.55 o
 -27   5   9         40.39         28.79         4.95 o
 -25   5   9         21.03         11.87         4.97 o
 -23   5   9        125.64        122.46         6.70 o
 -21   5   9        111.10         72.44         5.95 o
 -19   5   9        390.29        484.17        11.63 o
 -17   5   9          3.87          6.15         2.92 o
 -15   5   9         77.96         44.71         3.89 o
 -13   5   9         82.66        120.69         5.07 o
 -11   5   9         34.42         20.15         2.73 o
  -9   5   9        625.97        640.65        11.14 o
  -7   5   9        416.51        412.35         8.21 o
  -5   5   9        267.12        248.73         5.71 o
  -3   5   9         75.51         71.47         4.10 o
  -1   5   9          4.48          3.27         2.35 o
   1   5   9         13.45         14.47         2.69 o
   3   5   9        286.97        284.88         6.75 o
   5   5   9         39.32         23.75         3.03 o
   7   5   9        106.11         80.81         5.87 o
   9   5   9          1.10         -1.35         4.17 o
  11   5   9          0.11         -6.51         4.34 o
  13   5   9         40.79         19.97         5.15 o
 -28   6   9        247.17        279.16         9.01 o
 -26   6   9          5.50          1.42         4.79 o
 -24   6   9        125.28        148.51         6.77 o
 -22   6   9          6.29          0.20         4.21 o
 -20   6   9        493.28        477.47        12.64 o
 -18   6   9         79.24         54.59         5.29 o
 -16   6   9         88.85         63.18         6.33 o
 -14   6   9         38.00         25.47         3.33 o
 -12   6   9        480.70        513.56        10.26 o
 -10   6   9        310.65        262.26         6.24 o
  -8   6   9         95.05         82.83         4.34 o
  -6   6   9         60.10         43.39         5.37 o
  -4   6   9        218.12        221.96         7.02 o
  -2   6   9         45.17         28.51         4.26 o
   0   6   9         51.92         33.51         4.75 o
   2   6   9        111.70        108.73         6.26 o
   4   6   9         51.73         32.03         3.75 o
   6   6   9         85.34         81.56         5.40 o
   8   6   9        150.14        150.29         6.91 o
  10   6   9          7.62         -4.20         5.84 o
 -23   7   9          1.68          0.05         5.43 o
 -21   7   9         58.27         91.42         7.39 o
 -19   7   9        118.68         81.40         6.11 o
 -17   7   9        179.81        174.06         9.26 o
 -15   7   9         22.31          1.52         4.69 o
 -13   7   9        110.83        110.13         8.42 o
 -11   7   9          0.09         -6.54         4.36 o
  -9   7   9         20.93         22.15         4.16 o
  -7   7   9        328.29        334.88         9.13 o
  -5   7   9         49.12         55.01         4.99 o
  -3   7   9        178.22        197.91         6.77 o
  -1   7   9         24.82         15.93         4.39 o
   1   7   9          1.18         -0.52         4.96 o
   3   7   9          4.07         -5.36         4.73 o
   5   7   9          2.17          8.27         5.66 o
   7   7   9         43.07         29.93         4.92 o
 -18   8   9         58.69         52.48         5.72 o
 -16   8   9         30.05          7.40         7.04 o
 -14   8   9          0.14         -3.15         5.44 o
 -12   8   9         70.47         44.52         7.33 o
 -10   8   9         70.56         98.03         7.44 o
  -8   8   9        167.34        161.33         7.26 o
  -6   8   9        134.33        134.57         7.91 o
  -4   8   9          2.75          3.47         4.87 o
  -2   8   9         27.66         15.81         5.82 o
   0   8   9         16.59          3.24         5.36 o
   2   8   9         23.70          9.74         5.42 o
 -34   0  10          8.87         17.42         7.99 o
 -32   0  10          0.24         -6.42         6.01 o
 -30   0  10        168.75        197.79        12.01 o
 -28   0  10       1345.12       1214.50        38.17 o
 -26   0  10        430.06        375.76        17.40 o
 -24   0  10         11.28          3.87         7.61 o
 -22   0  10         72.03         46.76         4.53 o
 -20   0  10       2244.05       2291.96        37.92 o
 -18   0  10       1166.89       1397.15        24.27 o
 -16   0  10        683.00        749.23        15.32 o
 -14   0  10        992.09        930.45        19.00 o
 -12   0  10       4706.12       4667.59        86.28 o
 -10   0  10         55.79         57.16         4.14 o
  -8   0  10          9.04          2.96         2.32 o
  -6   0  10        463.44        505.85        10.18 o
  -4   0  10       1073.70        916.45        17.73 o
  -2   0  10        305.54        270.83         8.49 o
   0   0  10       1726.09       1811.34        32.23 o
   2   0  10       1377.04       1447.16        27.19 o
   4   0  10       7947.22       8478.08       132.17 o
   6   0  10        971.24       1022.78        22.95 o
   8   0  10        312.12        316.26        10.30 o
  10   0  10        397.28        417.94        14.61 o
  12   0  10        273.26        249.25        11.78 o
  14   0  10          0.35         -2.48         6.86 o
  16   0  10          5.06         -9.63         6.66 o
 -35   1  10         13.42          6.60         5.37 o
 -33   1  10          0.52         -7.72         5.15 o
 -31   1  10        138.88        115.19         6.54 o
 -29   1  10        264.19        316.53        10.56 o
 -27   1  10        428.82        418.44         9.82 o
 -25   1  10          0.63         -4.70         3.13 o
 -23   1  10        221.29        185.06         5.38 o
 -21   1  10         12.10          8.04         2.86 o
 -19   1  10        616.67        576.31        10.14 o
 -17   1  10        542.83        554.00         8.91 o
 -15   1  10       2067.09       2189.08        26.81 o
 -13   1  10          0.21         -3.06         2.04 o
 -11   1  10        283.70        345.58         6.24 o
  -9   1  10       1667.18       1667.79        20.63 o
  -7   1  10        811.32        815.59        11.42 o
  -5   1  10       1253.11       1289.28        16.40 o
  -3   1  10         75.54         88.17         3.10 o
  -1   1  10       3533.15       3526.63        44.53 o
   1   1  10         92.02        115.20         3.94 o
   3   1  10       2050.47       2044.12        26.25 o
   5   1  10         95.10        119.30         4.43 o
   7   1  10         28.42         13.18         2.88 o
   9   1  10        110.46        134.11         5.57 o
  11   1  10         24.33         24.71         4.27 o
  13   1  10        569.26        569.16        12.86 o
  15   1  10        201.61        201.69         9.78 o
 -34   2  10         30.34         11.85         5.38 o
 -32   2  10          0.66         -3.56         5.04 o
 -30   2  10        210.93        198.16         9.94 o
 -28   2  10        220.03        203.59         8.68 o
 -26   2  10        325.24        318.70         7.88 o
 -24   2  10        580.58        571.34        10.84 o
 -22   2  10        264.55        213.32         5.69 o
 -20   2  10        752.35        776.24        12.85 o
 -18   2  10         57.72         72.44         4.11 o
 -16   2  10        874.73        913.12        12.68 o
 -14   2  10        503.71        508.00         8.03 o
 -12   2  10        145.37        148.61         3.85 o
 -10   2  10       4100.23       4052.37        47.80 o
  -8   2  10       1410.71       1472.42        19.97 o
  -6   2  10        958.36        980.48        12.69 o
  -4   2  10          1.27         -2.03         1.69 o
  -2   2  10       1498.83       1523.95        18.62 o
   0   2  10        219.44        236.98         5.19 o
   2   2  10       2744.30       2760.97        34.68 o
   4   2  10       1011.44       1112.14        17.89 o
   6   2  10        240.54        270.12         6.48 o
   8   2  10         22.29         25.46         3.03 o
  10   2  10        365.13        395.90        11.19 o
  12   2  10         29.09          7.40         4.01 o
  14   2  10          2.32         -1.19         4.99 o
  16   2  10         50.69         12.94         6.46 o
 -33   3  10          0.77          3.77         5.10 o
 -31   3  10         66.12         93.36         7.15 o
 -29   3  10          2.55         -2.38         4.11 o
 -27   3  10         95.01        112.10         6.74 o
 -25   3  10        256.52        275.45         6.96 o
 -23   3  10         55.65         30.26         3.12 o
 -21   3  10         30.73         32.24         3.56 o
 -19   3  10        244.97        289.30         7.01 o
 -17   3  10        162.33        179.23         5.51 o
 -15   3  10        555.98        521.32         8.53 o
 -13   3  10       5332.58       5593.38        67.13 o
 -11   3  10        919.72        946.23        13.99 o
  -9   3  10       2695.20       2804.19        35.88 o
  -7   3  10        540.07        539.39         8.64 o
  -5   3  10        195.60        174.08         4.26 o
  -3   3  10        385.90        329.45         5.73 o
  -1   3  10       1198.52       1236.07        17.47 o
   1   3  10        165.92        172.63         4.51 o
   3   3  10        544.00        483.21         8.22 o
   5   3  10        699.32        709.82        12.91 o
   7   3  10        352.98        334.32         7.71 o
   9   3  10        359.93        377.83         9.78 o
  11   3  10         45.69         38.60         4.72 o
  13   3  10         38.73         40.11         4.95 o
  15   3  10        298.18        314.61        11.67 o
 -32   4  10         11.17         -8.08         6.04 o
 -30   4  10          0.03         -7.39         4.93 o
 -28   4  10         52.58         42.37         5.69 o
 -26   4  10         95.52         69.38         6.65 o
 -24   4  10          1.01          5.07         4.37 o
 -22   4  10         11.63         10.70         3.53 o
 -20   4  10         26.68         32.34         3.80 o
 -18   4  10        254.62        284.41         7.66 o
 -16   4  10         14.51         10.21         3.11 o
 -14   4  10         45.26         65.91         4.00 o
 -12   4  10       1554.58       1696.98        23.72 o
 -10   4  10        285.02        241.98         7.18 o
  -8   4  10        130.63        114.51         3.75 o
  -6   4  10          7.07          0.77         3.13 o
  -4   4  10         26.43         11.49         2.46 o
  -2   4  10       1741.92       1690.05        26.32 o
   0   4  10        258.32        237.17         7.40 o
   2   4  10        916.93        965.33        15.10 o
   4   4  10        159.99        178.42         5.40 o
   6   4  10          0.64         -6.75         4.50 o
   8   4  10         12.80         -2.39         4.55 o
  10   4  10        323.07        344.02         9.44 o
  12   4  10        146.30        135.45         7.12 o
 -29   5  10          0.53         -5.30         5.80 o
 -27   5  10          4.84         -1.06         4.72 o
 -25   5  10        132.84        123.17         7.29 o
 -23   5  10        452.07        486.68        12.65 o
 -21   5  10         37.70         57.32         6.70 o
 -19   5  10        515.92        472.88        12.38 o
 -17   5  10        525.40        551.10        12.02 o
 -15   5  10        572.49        642.34        12.30 o
 -13   5  10         23.81         10.29         3.28 o
 -11   5  10         92.25        111.21         4.35 o
  -9   5  10        422.43        445.24         8.78 o
  -7   5  10        435.30        426.32         8.36 o
  -5   5  10         93.80         84.46         4.36 o
  -3   5  10         15.90          8.78         2.69 o
  -1   5  10         18.95         21.85         2.95 o
   1   5  10        857.05        968.73        16.10 o
   3   5  10         33.16         28.77         3.88 o
   5   5  10         64.42         73.01         5.07 o
   7   5  10        813.24        877.52        18.22 o
   9   5  10         32.84         29.46         5.78 o
  11   5  10        109.02        120.02         8.33 o
 -26   6  10          3.56         -0.60         5.97 o
 -24   6  10        218.51        191.01         8.85 o
 -22   6  10         35.65         23.94         5.48 o
 -20   6  10          6.35         -3.77         4.70 o
 -18   6  10         10.70          6.23         4.71 o
 -16   6  10          0.15         -6.53         4.36 o
 -14   6  10         39.95         22.35         4.68 o
 -12   6  10         28.65         26.44         3.49 o
 -10   6  10         38.68         -0.23         3.28 o
  -8   6  10         29.37         10.28         3.36 o
  -6   6  10        729.32        745.87        16.02 o
  -4   6  10        832.87        843.07        18.93 o
  -2   6  10         10.26         13.00         4.06 o
   0   6  10         14.71          6.66         4.24 o
   2   6  10        232.74        206.43         9.03 o
   4   6  10         25.72         21.14         4.69 o
   6   6  10         18.17          7.61         4.55 o
   8   6  10          1.66         -0.70         5.30 o
 -23   7  10         24.86         13.34         5.67 o
 -21   7  10          0.04         -8.10         5.40 o
 -19   7  10         11.17         -2.16         5.28 o
 -17   7  10        164.65        156.56         7.80 o
 -15   7  10         89.67         62.56         6.61 o
 -13   7  10         63.77         58.65         6.94 o
 -11   7  10         58.23         60.10         5.66 o
  -9   7  10        199.24        224.93         8.64 o
  -7   7  10         54.54         35.85         6.58 o
  -5   7  10          9.28         -0.53         4.70 o
  -3   7  10          0.46          1.16         4.91 o
  -1   7  10         59.11         53.13         5.85 o
   1   7  10        100.54        128.38         8.87 o
   3   7  10         49.87         29.36         5.35 o
 -14   8  10         13.42         11.10         6.11 o
 -12   8  10         11.27          5.56         5.61 o
 -10   8  10          0.61         -5.77         5.73 o
  -8   8  10         15.05          8.34         5.95 o
  -6   8  10         73.94         55.03         8.59 o
  -4   8  10         10.37          5.80         5.91 o
 -33   1  11         14.30          6.38         4.94 o
 -31   1  11          6.79          1.91         4.55 o
 -29   1  11          5.10         -6.38         4.26 o
 -27   1  11          1.35         -5.37         3.58 o
 -25   1  11        148.97        158.29         5.32 o
 -23   1  11        366.35        328.33         7.26 o
 -21   1  11        426.74        432.75         8.62 o
 -19   1  11         18.15         27.12         2.69 o
 -17   1  11          6.79          4.07         1.79 o
 -15   1  11       1997.85       2186.98        29.35 o
 -13   1  11       3533.09       3751.42        47.10 o
 -11   1  11       1108.74       1095.22        15.28 o
  -9   1  11         82.97         69.31         3.07 o
  -7   1  11        292.88        272.58         5.11 o
  -5   1  11        185.95        177.55         3.89 o
  -3   1  11          5.34          2.80         1.97 o
  -1   1  11        109.64         88.13         3.65 o
   1   1  11        987.94       1000.88        15.12 o
   3   1  11        225.50        204.66         5.30 o
   5   1  11         76.19         82.57         3.94 o
   7   1  11          2.58         -0.85         3.42 o
   9   1  11          0.87         -1.72         3.88 o
  11   1  11          0.22         -3.31         4.07 o
  13   1  11          1.69         -5.25         5.19 o
 -32   2  11         26.04         11.22         5.25 o
 -30   2  11          6.47         16.15         5.08 o
 -28   2  11         13.02          2.84         3.85 o
 -26   2  11          5.63         -1.67         3.35 o
 -24   2  11          0.25         -4.94         3.29 o
 -22   2  11          0.65         -4.52         3.01 o
 -20   2  11         49.47         77.51         4.35 o
 -18   2  11       1468.60       1454.54        21.29 o
 -16   2  11        114.47        102.38         4.98 o
 -14   2  11          0.73          3.08         2.07 o
 -12   2  11        163.23        159.30         4.15 o
 -10   2  11         91.81         96.36         3.23 o
  -8   2  11        218.50        202.88         4.19 o
  -6   2  11        723.65        750.40        10.64 o
  -4   2  11        196.66        203.62         4.82 o
  -2   2  11        736.36        601.75         8.74 o
   0   2  11       1217.49       1189.23        18.11 o
   2   2  11         31.20          7.73         2.39 o
   4   2  11         86.03         84.23         5.18 o
   6   2  11        103.12         84.70         4.94 o
   8   2  11          2.33          1.42         3.70 o
  10   2  11         95.85         59.55         6.77 o
  12   2  11         24.75         20.99         4.71 o
 -31   3  11        144.76        170.80        11.15 o
 -29   3  11         38.28         28.04         4.43 o
 -27   3  11        335.13        349.24        11.16 o
 -25   3  11          4.06         -0.87         4.36 o
 -23   3  11         37.10         20.72         3.48 o
 -21   3  11          0.10         -1.65         3.11 o
 -19   3  11        972.17        936.60        15.72 o
 -17   3  11       1539.01       1786.81        24.87 o
 -15   3  11        438.68        462.49         8.40 o
 -13   3  11        414.04        452.12         8.62 o
 -11   3  11          2.46         -0.97         2.51 o
  -9   3  11        293.27        277.17         5.95 o
  -7   3  11         25.62         38.98         3.76 o
  -5   3  11        938.85        945.05        12.83 o
  -3   3  11        270.24        293.32         5.76 o
  -1   3  11        264.00        279.04         5.81 o
   1   3  11        558.07        675.14        11.06 o
   3   3  11        391.85        374.78         7.67 o
   5   3  11        447.58        514.48        12.54 o
   7   3  11         33.36         24.50         4.13 o
   9   3  11          9.22         -4.98         4.55 o
  11   3  11         71.62         81.60         7.09 o
 -30   4  11         46.29         35.46         7.19 o
 -28   4  11         14.18         -2.84         4.51 o
 -26   4  11         20.87         16.90         4.40 o
 -24   4  11         33.41         17.01         4.37 o
 -22   4  11         77.51         59.20         5.53 o
 -20   4  11        293.05        261.39         8.15 o
 -18   4  11        159.38        171.91         6.92 o
 -16   4  11        154.13        194.71         5.79 o
 -14   4  11       1558.63       1502.77        22.99 o
 -12   4  11          4.31         -4.21         2.81 o
 -10   4  11        954.79        909.00        13.13 o
  -8   4  11        358.19        395.59         7.53 o
  -6   4  11         15.21          7.57         2.42 o
  -4   4  11         94.42         86.89         3.37 o
  -2   4  11        238.08        241.61         6.68 o
   0   4  11         79.73         57.49         4.34 o
   2   4  11         10.64          1.92         3.32 o
   4   4  11          0.80         -0.29         4.00 o
   6   4  11         96.43         82.17         6.95 o
   8   4  11         24.52         18.98         5.06 o
  10   4  11         45.45         45.03         6.69 o
 -27   5  11          7.94         -1.28         5.51 o
 -25   5  11         25.14         12.31         5.11 o
 -23   5  11         23.65         18.59         4.85 o
 -21   5  11        374.36        334.75        10.31 o
 -19   5  11        276.31        314.73         9.81 o
 -17   5  11        324.41        278.19         9.17 o
 -15   5  11        318.34        331.55         8.77 o
 -13   5  11          6.82          3.52         2.88 o
 -11   5  11         45.20         49.22         3.73 o
  -9   5  11        273.44        271.38         6.39 o
  -7   5  11        164.00        178.72         6.31 o
  -5   5  11         56.79         46.74         4.25 o
  -3   5  11         24.84         17.80         3.63 o
  -1   5  11          0.09         -0.15         4.60 o
   1   5  11          1.64          2.19         3.47 o
   3   5  11        132.38        124.92         6.35 o
   5   5  11         30.42         37.26         6.28 o
   7   5  11         93.60         69.21         7.15 o
 -24   6  11          3.45          5.17         6.06 o
 -22   6  11          5.67         -6.61         6.00 o
 -20   6  11          2.24         -8.46         5.64 o
 -18   6  11         13.80         -5.20         5.10 o
 -16   6  11         14.02         23.31         4.87 o
 -14   6  11          5.60         -7.44         4.96 o
 -12   6  11         38.00         24.50         5.61 o
 -10   6  11          8.82         -5.02         3.82 o
  -8   6  11         22.65         30.02         9.82 o
  -6   6  11         36.53         21.11         5.62 o
  -4   6  11          6.26          2.49         5.31 o
  -2   6  11          4.65          5.82         4.26 o
   0   6  11          7.24         -1.54         4.33 o
   2   6  11          5.84         -6.89         4.68 o
   4   6  11         42.17         18.26         4.93 o
 -19   7  11         12.48         -2.23         5.96 o
 -17   7  11         23.25         14.69         5.99 o
 -15   7  11         46.14         14.34         5.35 o
 -13   7  11         59.50         74.52         7.06 o
 -11   7  11        245.09        236.97         9.24 o
  -9   7  11         65.76         52.21         6.13 o
  -7   7  11         77.54         83.43         6.88 o
  -5   7  11          0.54         -2.31         5.72 o
  -3   7  11          0.89         -4.36         5.05 o
  -1   7  11         94.90         99.03         9.61 o
 -32   0  12         10.55         -1.91         6.83 o
 -30   0  12          2.14         -8.17         6.07 o
 -28   0  12         30.39         18.87         5.37 o
 -26   0  12        187.78        176.81         9.96 o
 -24   0  12         18.92         19.35         4.44 o
 -22   0  12       2586.89       2751.42        57.57 o
 -20   0  12        893.65        871.52        18.47 o
 -18   0  12       2598.12       2702.67        47.19 o
 -16   0  12          2.96          2.67         3.14 o
 -14   0  12       2106.47       2127.81        42.15 o
 -12   0  12       3356.15       3688.12        59.75 o
 -10   0  12       1031.22       1048.18        19.62 o
  -8   0  12       1606.38       1578.79        27.80 o
  -6   0  12        450.57        400.87         9.03 o
  -4   0  12       3241.34       3400.47        58.08 o
  -2   0  12        756.39        746.98        14.91 o
   0   0  12        124.17        156.69         6.70 o
   2   0  12        554.00        505.47        14.31 o
   4   0  12        237.72        250.43        10.24 o
   6   0  12       2441.80       2657.91        63.11 o
   8   0  12        143.57        133.29         8.87 o
  10   0  12        168.19        159.56        10.68 o
 -33   1  12         12.04          8.88         5.32 o
 -31   1  12          0.01          1.08         5.03 o
 -29   1  12          1.08          1.98         4.78 o
 -27   1  12         52.01         47.16         4.58 o
 -25   1  12         36.05         27.09         3.33 o
 -23   1  12         30.67         30.35         3.42 o
 -21   1  12       1386.02       1403.73        21.36 o
 -19   1  12          6.91          7.74         2.51 o
 -17   1  12        772.17        762.99        11.68 o
 -15   1  12        508.87        540.04         9.36 o
 -13   1  12        317.33        304.81         5.81 o
 -11   1  12        162.79        150.44         3.87 o
  -9   1  12         87.57         69.23         3.03 o
  -7   1  12       1086.69       1050.97        14.41 o
  -5   1  12         59.79         43.61         2.71 o
  -3   1  12        171.40        166.43         4.19 o
  -1   1  12        204.17        163.94         4.61 o
   1   1  12        419.33        490.46         8.72 o
   3   1  12        123.16        101.71         5.05 o
   5   1  12        113.62        114.63         6.16 o
   7   1  12         98.98         58.01         5.56 o
   9   1  12         75.28         78.40         5.17 o
  11   1  12        514.09        680.32        15.35 o
 -32   2  12         28.27          5.99         5.07 o
 -30   2  12         20.95          8.62         4.82 o
 -28   2  12         20.47         16.71         4.37 o
 -26   2  12         98.01         97.23         5.67 o
 -24   2  12        834.74        902.90        15.76 o
 -22   2  12         15.29         21.90         3.84 o
 -20   2  12          7.11          5.29         2.96 o
 -18   2  12       2513.17       2716.65        35.11 o
 -16   2  12       1369.68       1552.95        20.71 o
 -14   2  12       3005.38       3105.81        40.76 o
 -12   2  12        905.71        885.41        12.29 o
 -10   2  12        473.32        489.29         7.72 o
  -8   2  12          0.75         -3.02         2.02 o
  -6   2  12         31.31         15.95         2.07 o
  -4   2  12        474.04        441.72         7.92 o
  -2   2  12        243.97        279.27         5.70 o
   0   2  12        353.63        343.16         7.20 o
   2   2  12        474.06        510.78         9.66 o
   4   2  12        363.82        416.33        10.57 o
   6   2  12       1099.00       1122.87        22.73 o
   8   2  12        149.32        134.67         6.92 o
  10   2  12         95.37         68.80         7.18 o
 -31   3  12         11.11          2.59         5.22 o
 -29   3  12         32.61         30.19         6.78 o
 -27   3  12         49.71         59.92         5.11 o
 -25   3  12        238.05        229.68         7.40 o
 -23   3  12        810.71        830.94        18.37 o
 -21   3  12        220.76        251.46         6.93 o
 -19   3  12        118.86        146.28         6.62 o
 -17   3  12        347.99        357.68         7.36 o
 -15   3  12          1.35         -0.43         2.57 o
 -13   3  12        216.47        213.04         5.43 o
 -11   3  12         47.10         42.78         3.27 o
  -9   3  12          0.15         -1.51         2.82 o
  -7   3  12        241.88        259.43         5.65 o
  -5   3  12       1565.51       1574.18        20.50 o
  -3   3  12        590.26        551.73         9.49 o
  -1   3  12          0.09         -2.85         2.73 o
   1   3  12          9.95          3.74         2.83 o
   3   3  12        315.47        307.62         9.19 o
   5   3  12         78.06         42.90         5.67 o
   7   3  12          3.22         -5.81         4.95 o
   9   3  12        412.89        487.57        11.75 o
 -28   4  12         92.00        116.73        10.56 o
 -26   4  12        140.21        125.71         7.29 o
 -24   4  12         25.84         10.13         4.78 o
 -22   4  12         11.32          8.11         4.85 o
 -20   4  12          2.67          1.64         4.76 o
 -18   4  12         28.32         17.69         2.92 o
 -16   4  12        231.20        270.01         7.29 o
 -14   4  12         85.04         61.78         4.19 o
 -12   4  12         25.62         12.27         2.49 o
 -10   4  12        248.38        241.49         6.10 o
  -8   4  12       1031.86       1195.43        17.46 o
  -6   4  12        622.85        606.76        11.79 o
  -4   4  12         22.03          4.71         2.24 o
  -2   4  12        312.87        297.19         7.79 o
   0   4  12        234.30        249.81         6.97 o
   2   4  12         38.40         18.38         4.44 o
   4   4  12        144.84        171.36         7.16 o
   6   4  12        107.09         99.68         8.43 o
 -27   5  12        208.33        206.69        10.03 o
 -25   5  12        128.18        137.70         7.63 o
 -23   5  12          1.31         -3.55         5.10 o
 -21   5  12         14.72          8.49         4.92 o
 -19   5  12        115.69        133.49         7.57 o
 -17   5  12          0.02         -4.29         4.69 o
 -15   5  12         48.37         40.59         4.59 o
 -13   5  12         76.67         81.86         5.29 o
 -11   5  12        178.83        170.67         6.42 o
  -9   5  12        161.85        174.95         6.61 o
  -7   5  12        601.91        629.40        13.82 o
  -5   5  12        831.01        932.47        19.28 o
  -3   5  12          2.87          4.84         4.48 o
  -1   5  12        572.41        603.13        12.19 o
   1   5  12         35.71         18.32         3.98 o
   3   5  12         90.86        133.40         7.62 o
   5   5  12        222.29        205.37         8.75 o
 -22   6  12         73.16         49.27         7.54 o
 -20   6  12         97.75        102.44         7.71 o
 -18   6  12          0.51         -8.27         5.51 o
 -16   6  12          4.04         -2.45         5.12 o
 -14   6  12        169.78        214.28         8.80 o
 -12   6  12        143.77        124.29         7.18 o
 -10   6  12         26.81          8.62         5.47 o
  -8   6  12        203.60        138.90        11.57 o
  -6   6  12        412.17        449.38        11.55 o
  -4   6  12        188.48        150.78         8.02 o
  -2   6  12         28.30         10.29         4.74 o
   0   6  12        157.71        181.57        11.15 o
 -15   7  12        324.65        364.49        11.83 o
 -13   7  12         67.52         52.76         8.73 o
 -11   7  12         20.14         14.20         5.77 o
  -9   7  12         53.52         30.86         7.70 o
  -7   7  12        142.75        162.32        10.26 o
 -31   1  13         48.49         36.14         6.43 o
 -29   1  13          0.23         -4.46         4.53 o
 -27   1  13         14.02          9.55         4.30 o
 -25   1  13         28.85         46.72         5.34 o
 -23   1  13         81.32         93.87         5.22 o
 -21   1  13        332.10        332.51         7.77 o
 -19   1  13        157.76        199.04         5.66 o
 -17   1  13       1196.06       1260.26        17.67 o
 -15   1  13        729.16        797.76        12.45 o
 -13   1  13        611.70        651.88        10.03 o
 -11   1  13        676.05        716.87        10.52 o
  -9   1  13        420.86        399.60         6.77 o
  -7   1  13        253.03        215.47         4.53 o
  -5   1  13          6.09          2.90         2.21 o
  -3   1  13        142.08        112.09         4.20 o
  -1   1  13        322.03        260.29         6.22 o
   1   1  13         18.17         12.65         4.00 o
   3   1  13         79.69         75.90         5.89 o
   5   1  13         32.93         27.88         4.07 o
   7   1  13          1.92         -2.32         4.68 o
 -30   2  13          5.78          4.90         5.94 o
 -28   2  13          5.13          1.23         4.11 o
 -26   2  13         97.18         86.43         5.95 o
 -24   2  13         44.22         41.53         4.77 o
 -22   2  13         95.55         92.66         6.11 o
 -20   2  13        197.68        209.69         5.90 o
 -18   2  13        346.39        358.15         7.92 o
 -16   2  13          5.87         14.35         3.27 o
 -14   2  13        390.54        352.96         6.59 o
 -12   2  13        360.27        406.64         7.14 o
 -10   2  13        307.21        305.55         6.11 o
  -8   2  13        156.66        129.50         3.77 o
  -6   2  13         97.06         96.08         3.84 o
  -4   2  13        411.04        372.00         7.04 o
  -2   2  13        203.88        175.24         5.01 o
   0   2  13         43.66         41.00         3.36 o
   2   2  13        197.92        243.60         7.18 o
   4   2  13          8.36         12.17         4.16 o
   6   2  13         54.33         63.35         8.64 o
 -29   3  13         50.27         22.63         5.09 o
 -27   3  13         79.05         83.70         6.50 o
 -25   3  13         89.86        102.06         6.62 o
 -23   3  13          1.52         12.09         4.39 o
 -21   3  13        442.79        453.55        10.57 o
 -19   3  13        330.89        319.73         8.67 o
 -17   3  13         51.69         61.95         4.59 o
 -15   3  13         38.87         23.13         2.93 o
 -13   3  13        301.56        313.61         6.52 o
 -11   3  13        187.98        180.70         5.13 o
  -9   3  13         27.16         19.80         2.83 o
  -7   3  13          4.46         -1.84         2.74 o
  -5   3  13        482.73        555.04        10.16 o
  -3   3  13          3.65          3.97         3.32 o
  -1   3  13          0.93          0.10         3.43 o
   1   3  13         45.82         34.78         4.20 o
   3   3  13        691.69        806.48        18.38 o
   5   3  13         60.15         36.90         4.93 o
 -28   4  13          9.79          1.25         5.93 o
 -26   4  13          1.64         -8.55         5.70 o
 -24   4  13         12.15          3.94         5.92 o
 -22   4  13         60.34         44.79         5.34 o
 -20   4  13         34.87          2.78         4.74 o
 -18   4  13        316.07        355.80         9.67 o
 -16   4  13         21.08         13.19         3.92 o
 -14   4  13        182.77        198.34         6.29 o
 -12   4  13        356.30        308.41         7.99 o
 -10   4  13        346.72        402.99         9.90 o
  -8   4  13         48.75         42.62         4.15 o
  -6   4  13         76.66         73.78         5.61 o
  -4   4  13          3.11         -2.88         3.79 o
  -2   4  13         46.43         26.79         3.92 o
   0   4  13         27.76          4.53         4.83 o
   2   4  13        354.62        388.19        10.79 o
   4   4  13          0.01         -2.30         5.30 o
 -25   5  13          0.21         -8.01         6.14 o
 -23   5  13         37.59          0.21         5.54 o
 -21   5  13         53.94         39.43         5.47 o
 -19   5  13        214.79        259.13        11.02 o
 -17   5  13        157.94        145.73         7.76 o
 -15   5  13          0.43          4.17         4.76 o
 -13   5  13         16.03         18.40         3.92 o
 -11   5  13          5.21          3.37         4.10 o
  -9   5  13         10.86         11.05         5.03 o
  -7   5  13         16.29         15.92         4.87 o
  -5   5  13          6.63         -4.39         4.80 o
  -3   5  13        302.18        308.49         9.79 o
  -1   5  13          0.56         -1.97         4.93 o
   1   5  13        162.26        194.33         9.31 o
 -18   6  13          0.98          2.98         6.15 o
 -16   6  13          1.00         -1.29         5.41 o
 -14   6  13          1.20          5.07         6.87 o
 -12   6  13          0.02         -8.45         5.64 o
 -10   6  13         42.16         33.62         6.31 o
  -8   6  13        110.03         67.03         7.10 o
  -6   6  13        167.38        178.78         9.09 o
 -30   0  14         56.07         47.41         8.87 o
 -28   0  14          0.27          2.12         6.33 o
 -26   0  14          3.11          9.56         5.81 o
 -24   0  14         25.39         13.12         5.90 o
 -22   0  14       2234.58       2537.66        59.03 o
 -20   0  14          0.02          0.08         4.53 o
 -18   0  14        701.11        723.62        17.18 o
 -16   0  14          0.19         -2.20         4.60 o
 -14   0  14        154.08        148.07         6.84 o
 -12   0  14          1.28         -4.66         3.50 o
 -10   0  14        104.46        140.02         5.71 o
  -8   0  14         22.97         19.34         3.66 o
  -6   0  14         81.48         86.55         5.16 o
  -4   0  14       1101.75       1105.78        21.92 o
  -2   0  14        532.66        565.39        13.67 o
   0   0  14        255.21        250.55        10.93 o
   2   0  14        279.61        212.80        10.48 o
   4   0  14         61.86         37.05         7.23 o
 -29   1  14         11.49          0.27         4.95 o
 -27   1  14         56.21         44.93         5.44 o
 -25   1  14        114.89        155.48         9.10 o
 -23   1  14          1.73          9.98         4.35 o
 -21   1  14         71.47         88.19         5.67 o
 -19   1  14        103.28         94.89         5.78 o
 -17   1  14        115.11        109.65         4.50 o
 -15   1  14        306.45        320.43         6.11 o
 -13   1  14        232.22        243.72         5.12 o
 -11   1  14        458.33        439.31         7.22 o
  -9   1  14        348.72        386.33         6.44 o
  -7   1  14        227.07        211.20         4.86 o
  -5   1  14        108.18        140.73         4.46 o
  -3   1  14         46.18         45.36         3.29 o
  -1   1  14         99.43        104.97         5.03 o
   1   1  14         62.87         32.76         4.64 o
   3   1  14        450.69        575.56        12.46 o
 -28   2  14         39.73         32.74         5.44 o
 -26   2  14          4.12         -6.63         4.42 o
 -24   2  14        482.46        501.04        11.92 o
 -22   2  14          5.57          6.51         5.59 o
 -20   2  14        106.88        128.46         6.69 o
 -18   2  14         42.29         34.65         4.02 o
 -16   2  14         42.91         28.39         3.23 o
 -14   2  14          7.02          9.48         2.95 o
 -12   2  14         70.60         84.07         4.42 o
 -10   2  14         91.74         96.07         4.20 o
  -8   2  14         18.21          5.05         2.78 o
  -6   2  14        462.63        501.70         8.44 o
  -4   2  14          0.00         -2.32         2.94 o
  -2   2  14          1.27          2.55         3.40 o
   0   2  14        683.03        629.18        12.20 o
   2   2  14        220.97        218.89         7.65 o
 -27   3  14          3.58         -7.68         5.37 o
 -25   3  14         26.23          4.65         4.84 o
 -23   3  14          4.91         -2.67         4.97 o
 -21   3  14          1.50          4.21         4.56 o
 -19   3  14        118.06        102.07         8.55 o
 -17   3  14        206.64        218.08         7.13 o
 -15   3  14         11.93          8.30         3.44 o
 -13   3  14         22.76         26.59         3.40 o
 -11   3  14       1021.74       1108.94        17.09 o
  -9   3  14          0.89         -4.82         3.21 o
  -7   3  14         41.91         32.89         3.55 o
  -5   3  14        203.06        189.55         6.28 o
  -3   3  14        221.28        253.83         7.27 o
  -1   3  14          0.37         -1.33         5.39 o
   1   3  14         74.52         64.71         6.14 o
 -24   4  14         31.17          9.86         5.92 o
 -22   4  14        276.05        313.01         9.35 o
 -20   4  14        242.16        194.33         7.96 o
 -18   4  14        152.30        160.19         8.91 o
 -16   4  14         72.91         65.45         5.24 o
 -14   4  14         57.93         48.96         4.06 o
 -12   4  14         84.30         62.12         5.90 o
 -10   4  14         20.17         14.96         4.02 o
  -8   4  14        125.27        132.40         6.22 o
  -6   4  14          0.03          2.32         3.95 o
  -4   4  14         72.47         52.22         4.26 o
  -2   4  14         11.59         -2.82         4.99 o
 -21   5  14          8.84          0.60         6.94 o
 -19   5  14        398.05        459.85        12.73 o
 -17   5  14        146.86        137.63        10.33 o
 -15   5  14        210.03        226.64         8.76 o
 -13   5  14        250.29        265.39         8.78 o
 -11   5  14         95.28         96.82         6.62 o
  -9   5  14          2.02         -6.88         6.31 o
  -7   5  14          9.61         -4.67         6.10 o
  -5   5  14          3.05         -1.64         5.16 o
 -27   1  15        120.21        118.74         8.17 o
 -25   1  15         36.48         14.45         4.88 o
 -23   1  15          2.23          6.48         4.62 o
 -21   1  15         45.54         34.90         3.68 o
 -19   1  15         16.87          6.17         3.32 o
 -17   1  15          2.06         -0.98         3.09 o
 -15   1  15          0.02         -1.30         2.92 o
 -13   1  15         23.87         17.73         2.95 o
 -11   1  15          1.88          3.47         2.78 o
  -9   1  15         16.84         -0.16         2.73 o
  -7   1  15         23.62          9.22         3.01 o
  -5   1  15          8.77         -0.03         3.37 o
  -3   1  15         30.70         21.49         3.90 o
  -1   1  15          6.66          1.42         4.23 o
 -26   2  15         94.39         81.48         8.83 o
 -24   2  15          5.45          1.32         4.71 o
 -22   2  15        212.32        191.45         7.91 o
 -20   2  15         85.94         70.06         6.77 o
 -18   2  15        211.09        206.73         6.68 o
 -16   2  15        103.67         79.42         4.98 o
 -14   2  15        117.14        122.48         5.67 o
 -12   2  15         28.82         18.88         3.44 o
 -10   2  15         13.73         11.88         3.55 o
  -8   2  15         23.81          5.46         3.51 o
  -6   2  15          8.61         -0.88         3.76 o
  -4   2  15         63.80         53.56         4.30 o
  -2   2  15          2.16         -1.20         4.17 o
 -23   3  15         45.58         38.47         5.96 o
 -21   3  15          2.12          6.91         5.47 o
 -19   3  15         79.03         59.23         5.65 o
 -17   3  15          4.33         -2.34         4.23 o
 -15   3  15          7.73         -3.63         3.71 o
 -13   3  15          3.24          4.58         3.95 o
 -11   3  15         27.13          9.27         3.73 o
  -9   3  15          8.89          2.73         3.82 o
  -7   3  15        102.41        100.11         6.39 o
  -5   3  15         33.37         27.92         5.02 o
  -3   3  15         74.05         53.96         5.53 o
 -20   4  15         26.16          3.44         5.42 o
 -18   4  15         16.75         -3.48         5.36 o
 -16   4  15        179.24        187.06         8.06 o
 -14   4  15        177.47        175.15         6.87 o
 -12   4  15          7.00         -6.66         4.44 o
 -10   4  15         36.66         42.73         6.59 o
  -8   4  15        175.40        220.59         7.60 o
 -24   0  16         32.16         21.17         8.01 o
 -22   0  16         26.21         10.93         6.49 o
 -20   0  16         10.72         -5.82         6.69 o
 -18   0  16        196.02        181.55        12.73 o
 -16   0  16        437.64        482.55        11.75 o
 -14   0  16        521.69        542.99        12.85 o
 -12   0  16        193.64        259.22         8.06 o
 -10   0  16          0.05         -6.20         4.95 o
  -8   0  16          0.52         -7.51         5.23 o
  -6   0  16         49.39         29.41         6.47 o
 -23   1  16         31.80         21.84         4.89 o
 -21   1  16         60.95         37.45         6.04 o
 -19   1  16          4.92         -1.88         4.13 o
 -17   1  16         14.24         12.51         3.44 o
 -15   1  16        267.42        294.03         7.02 o
 -13   1  16          6.20          2.26         3.20 o
 -11   1  16          8.12         -4.28         3.13 o
  -9   1  16        229.99        220.42         5.91 o
  -7   1  16        254.01        258.12         6.89 o
 -20   2  16         67.25         46.27         6.33 o
 -18   2  16          3.09         -5.90         4.76 o
 -16   2  16         52.60         54.61         6.08 o
 -14   2  16        246.79        297.86         7.98 o
 -12   2  16        144.74        133.29         5.99 o
 -10   2  16        153.60        196.87         6.34 o
  -8   2  16         23.26         20.68         4.40 o
                                                
